# Supplementary material for: Insights into the resistance of a synthetically-derived wheat to Septoria tritici blotch disease: less is more
Source: BMC Plant Biol. 2020 Sep 3;20:407. doi: 10.1186/s12870-020-02612-z (PMC7469286; doi:10.1186/s12870-020-02612-z)
Supplement: Supplementary file 1 — Additional file 1.The number of expressed T. aestivum reads by subgenome and Z. tritici genes in the RNAseq samples. [file 12870_2020_2612_MOESM1_ESM.csv]

					T. aestivum transcripts					Z. tritici genes				Column name	Description
Sample	Trial	Treatment	Hours post inoculation	Cultivar	Genome									Sample	This is the unique sample identification code
					A	B	D	U	Total					Trial	Which independent trial (out of 2) the sample comes from
1C1L	1	Tween20	6	Longbow	23520	23347	23518	973	71358	29				Treatment	Treatment of samples - Tween20 is the control samples, Z. tritici means the sample was treated with a solution fo 1x10^6 Z. tritci spores.
1C2L	1	Tween20	24	Longbow	22890	22789	22862	964	69505	24				Hours post inoculation	Hours post inoculation with the treatment that the samples were taken for RNA sequencing
1C3L	1	Tween20	48	Longbow	23147	22931	23077	961	70116	34				Cultivar	two cultivars were used, Longbow (susceptible to STB) and Stigg (Resistant to STB).
1C4L	1	Tween20	96	Longbow	22998	22891	22911	983	69783	25			T. aestivum transcripts	A	wheat transcripts that derive from the A subgenome
1C1G	1	Tween20	6	Stigg	23588	23274	23460	992	71314	29				B	wheat transcripts that derive from the B subgenome
1C2G	1	Tween20	24	Stigg	23055	22785	22953	967	69760	36				D	wheat transcripts that derive from the D subgenome
1C3G	1	Tween20	48	Stigg	22645	22417	22600	938	68600	30				U	wheat transcripts that derive from the 'Un' (unassigned) chromosome
1C4G	1	Tween20	96	Stigg	22931	22683	22953	963	69530	68				Total	The total number of wheat genes mapped to the wheat reference
1T1L	1	Z. tritici	6	Longbow	23588	23471	23641	984	71684	3588				Z. tritici genes	The number of genes that mapped to the Zi. triticiI reference
1T2L	1	Z. tritici	24	Longbow	23604	23430	23636	1026	71696	4473
1T3L	1	Z. tritici	48	Longbow	23286	23313	23439	1002	71040	3463
1T4L	1	Z. tritici	96	Longbow	23205	23058	23339	1002	70604	4040
1T1G	1	Z. tritici	6	Stigg	23197	22834	23033	975	70039	2705
1T2G	1	Z. tritici	24	Stigg	23812	23388	23646	978	71824	4357
1T3G	1	Z. tritici	48	Stigg	23580	23230	23464	960	71234	4159
1T4G	1	Z. tritici	96	Stigg	22917	22641	22847	950	69355	2496
2C1L	2	Tween20	6	Longbow	22880	22830	22905	994	69609	55
2C2L	2	Tween20	24	Longbow	22750	22593	22743	940	69026	22
2C3L	2	Tween20	48	Longbow	23142	23100	23318	952	70512	26
2C4L	2	Tween20	96	Longbow	22649	22606	22563	923	68741	21
2C1G	2	Tween20	6	Stigg	23361	23098	23172	980	70611	60
2C2G	2	Tween20	24	Stigg	22882	22573	22822	929	69206	51
2C3G	2	Tween20	48	Stigg	22054	21762	21921	897	66634	26
2C4G	2	Tween20	96	Stigg	23459	23199	23268	952	70878	28
2T1L	2	Z. tritici	6	Longbow	23290	23007	23224	988	70509	2436
2T2L	2	Z. tritici	24	Longbow	24131	24022	24136	1046	73335	3496
2T3L	2	Z. tritici	48	Longbow	23778	23649	23868	1041	72336	3191
2T4L	2	Z. tritici	96	Longbow	24395	24359	24490	1071	74315	6464
2T1G	2	Z. tritici	6	Stigg	23275	23042	23208	952	70477	1793
2T2G	2	Z. tritici	24	Stigg	23446	23192	23383	967	70988	3238
2T3G	2	Z. tritici	48	Stigg	22404	22061	22276	918	67659	3589
2T4G	2	Z. tritici	96	Stigg	24966	24751	24924	1100	75741	6257
3C1L	3	Tween20	6	Longbow	23359	23237	23441	984	71021	165
3C2L	3	Tween20	24	Longbow	22804	22661	22934	940	69339	26
3C3L	3	Tween20	48	Longbow	22314	22217	22441	930	67902	21
3C4L	3	Tween20	96	Longbow	23363	23374	23471	991	71199	23
3C1G	3	Tween20	6	Stigg	23660	23305	23623	961	71549	44
3C2G	3	Tween20	24	Stigg	23129	22926	23212	960	70227	34
3C3G	3	Tween20	48	Stigg	22935	22620	22785	929	69269	22
3C4G	3	Tween20	96	Stigg	23854	23568	23780	982	72184	32
3T1L	3	Z. tritici	6	Longbow	22795	22712	22855	945	69307	325
3T2L	3	Z. tritici	24	Longbow	22660	22536	22703	949	68848	437
3T3L	3	Z. tritici	48	Longbow	22654	22602	22734	938	68928	34
3T4L	3	Z. tritici	96	Longbow	23115	22964	23004	948	70031	40
3T1G	3	Z. tritici	6	Stigg	23501	23268	23575	953	71297	381
3T2G	3	Z. tritici	24	Stigg	21943	21685	21831	900	66359	276
3T3G	3	Z. tritici	48	Stigg	22755	22460	22671	932	68818	26
3T4G	3	Z. tritici	96	Stigg	24354	24128	24238	1036	73756	35
