# Supplementary material for: Insights into the resistance of a synthetically-derived wheat to Septoria tritici blotch disease: less is more
Source: BMC Plant Biol. 2020 Sep 3;20:407. doi: 10.1186/s12870-020-02612-z (PMC7469286; doi:10.1186/s12870-020-02612-z)
Supplement: Supplementary file 2 — Additional file 2.All differentially expressed wheat genes in cvs. Stigg and Longbow, at 6, 24, 48, and 96 h post inoculation with Z. tritici. [file 12870_2020_2612_MOESM2_ESM.csv]

Gene	baseMean	log2FoldChange	lfcSE	stat	pvalue	padj	Cultivar	Timepoint	Regulation	Chromosome	Genome
TraesCS1A02G001900.9	222.3034576	-5.256346173	1.340087674	-3.922389762	8.77E-05	0.026582401	Longbow	24	Down	1	A
TraesCS1A02G011500.1	14.48896984	-31.09430394	3.940231375	-7.891491888	2.99E-15	3.76E-12	Stigg	24	Down	1	A
TraesCS1A02G011500.1	14.48896984	33.87182611	3.922445233	8.635385354	5.85E-18	8.82E-15	Longbow	6	Up	1	A
TraesCS1A02G021000.1	1913.515721	4.83979367	1.180654841	4.099245184	4.14E-05	0.020564161	Longbow	48	Up	1	A
TraesCS1A02G060300.1	14.27696956	-30.08356526	4.299358386	-6.997222041	2.61E-12	2.74E-09	Stigg	24	Down	1	A
TraesCS1A02G060300.1	14.27696956	32.55146024	4.276973333	7.610863501	2.72E-14	5.71E-11	Stigg	96	Up	1	A
TraesCS1A02G084600.1	70.13362825	6.552079374	1.683431897	3.892096488	9.94E-05	0.029622798	Longbow	24	Up	1	A
TraesCS1A02G086100.1	7.433372076	-18.3697981	3.506024502	-5.239495074	1.61E-07	0.000108062	Stigg	24	Down	1	A
TraesCS1A02G121800.1	77.61699539	7.948960582	2.022754335	3.929770632	8.50E-05	0.029655376	Stigg	48	Up	1	A
TraesCS1A02G186700.1	64.39594875	2.985160552	0.71625059	4.16775999	3.08E-05	0.01582645	Longbow	96	Up	1	A
TraesCS1A02G223300.1	35.25071166	18.9376985	3.27342999	5.785276777	7.24E-09	6.96E-06	Longbow	96	Up	1	A
TraesCS1A02G234000.1	20.37340528	-21.80761101	3.473306107	-6.27863204	3.42E-10	8.57E-07	Stigg	6	Down	1	A
TraesCS1A02G234000.1	20.37340528	-21.18347164	3.477338256	-6.091863974	1.12E-09	1.45E-06	Stigg	96	Down	1	A
TraesCS1A02G234000.1	20.37340528	-19.89568846	3.485809568	-5.707623459	1.15E-08	1.08E-05	Longbow	96	Down	1	A
TraesCS1A02G236300.1	27.70090734	-21.69175749	3.658835518	-5.928595966	3.06E-09	6.55E-06	Stigg	6	Down	1	A
TraesCS1A02G236300.1	27.70090734	-22.1263933	3.659155314	-6.046858196	1.48E-09	1.42E-06	Longbow	48	Down	1	A
TraesCS1A02G236300.1	27.70090734	-19.90772536	3.669627907	-5.424998355	5.80E-08	4.88E-05	Longbow	96	Down	1	A
TraesCS1A02G252900.1	21.73211182	39.74350504	3.757317187	10.57762841	3.78E-26	9.44E-23	Stigg	24	Up	1	A
TraesCS1A02G252900.1	21.73211182	41.44989091	3.710245585	11.17173782	5.61E-29	1.56E-25	Stigg	48	Up	1	A
TraesCS1A02G252900.1	21.73211182	42.96121745	3.70588023	11.59271611	4.49E-31	2.53E-27	Stigg	96	Up	1	A
TraesCS1A02G257100.1	23.1938732	-18.16041577	2.362428245	-7.687181951	1.50E-14	1.31E-11	Longbow	24	Down	1	A
TraesCS1A02G265700.1	44.64762742	8.343421634	1.748519204	4.771707177	1.83E-06	0.000763833	Longbow	24	Up	1	A
TraesCS1A02G276200.1	7.184840703	5.898218955	1.535969344	3.840062939	0.000123003	0.048489012	Longbow	96	Up	1	A
TraesCS1A02G289700.1	54.52943222	-19.17240485	2.932602951	-6.537674948	6.25E-11	5.52E-08	Longbow	6	Down	1	A
TraesCS1A02G289700.1	54.52943222	-19.82954287	2.920503774	-6.789767933	1.12E-11	1.37E-08	Longbow	48	Down	1	A
TraesCS1A02G358100.1	69.05388032	3.51280138	0.914277671	3.842160309	0.000121956	0.035049081	Longbow	24	Up	1	A
TraesCS1A02G358100.1	69.05388032	4.886053591	0.917937279	5.322862142	1.02E-07	7.92E-05	Longbow	48	Up	1	A
TraesCS1A02G358400.1	130.0848709	3.299808128	0.84686257	3.896509592	9.76E-05	0.03292075	Stigg	48	Up	1	A
TraesCS1A02G358400.1	130.0848709	3.337032441	0.812476095	4.107237694	4.00E-05	0.020066255	Longbow	48	Up	1	A
TraesCS1A02G361100.1	140.0594667	1.169939008	0.295924494	3.95350514	7.70E-05	0.033293933	Longbow	96	Up	1	A
TraesCS1A02G370600.1	45.85156601	-44.86398169	2.82282274	-15.89330462	7.05E-57	1.04E-52	Stigg	24	Down	1	A
TraesCS1A02G370600.1	45.85156601	47.81565488	2.818044817	16.96767013	1.42E-64	2.51E-60	Longbow	24	Up	1	A
TraesCS1A02G370700.1	31.12080508	12.91543524	2.839769838	4.548057053	5.41E-06	0.003979119	Stigg	6	Up	1	A
TraesCS1A02G370700.1	31.12080508	47.913929	2.752460395	17.40767245	7.22E-68	1.59E-63	Longbow	24	Up	1	A
TraesCS1A02G376700.1	92.50132047	-22.24320009	1.934408808	-11.49870699	1.34E-30	4.32E-27	Stigg	24	Down	1	A
TraesCS1A02G376700.1	92.50132047	19.9568192	1.948672588	10.24123771	1.30E-24	3.24E-21	Longbow	6	Up	1	A
TraesCS1A02G376900.1	58.6988009	-18.21816647	2.227049341	-8.180405407	2.83E-16	3.94E-13	Stigg	24	Down	1	A
TraesCS1A02G376900.1	58.6988009	20.15256776	2.194683517	9.182448224	4.21E-20	7.08E-17	Longbow	6	Up	1	A
TraesCS1A02G376900.1	58.6988009	21.66094049	2.188121776	9.899330431	4.19E-23	8.04E-20	Longbow	24	Up	1	A
TraesCS1A02G377200.1	107.1730204	7.977646203	1.760659899	4.531054638	5.87E-06	0.003093724	Longbow	6	Up	1	A
TraesCS1A02G377300.1	112.186288	20.23681156	1.718587208	11.7752602	5.24E-32	2.20E-28	Longbow	24	Up	1	A
TraesCS1A02G377500.1	23.86496214	20.74968834	2.982925646	6.956153389	3.50E-12	3.48E-09	Longbow	6	Up	1	A
TraesCS1A02G377500.1	23.86496214	21.91773103	2.98005218	7.354814517	1.91E-13	2.96E-10	Longbow	48	Up	1	A
TraesCS1A02G378500.1	13.82330262	12.41404617	2.210586108	5.615726131	1.96E-08	3.38E-05	Stigg	6	Up	1	A
TraesCS1A02G378500.1	13.82330262	45.6361785	2.048866951	22.2738614	6.62E-110	6.82E-105	Stigg	48	Up	1	A
TraesCS1A02G385400.3	10.33231625	-40.89947801	5.05725401	-8.087289649	6.10E-16	7.38E-13	Stigg	48	Down	1	A
TraesCS1A02G385400.3	10.33231625	41.25533469	5.058520302	8.155613148	3.47E-16	8.50E-13	Stigg	96	Up	1	A
TraesCS1A02G385400.3	10.33231625	-39.53785122	5.069986099	-7.798414128	6.27E-15	1.15E-11	Longbow	96	Down	1	A
TraesCS1B02G034000.1	66.59119443	27.01238675	2.82541671	9.560496566	1.17E-21	4.65E-18	Stigg	96	Up	1	B
TraesCS1B02G073900.1	65.54606935	9.572180957	2.303256662	4.155933255	3.24E-05	0.012820064	Stigg	48	Up	1	B
TraesCS1B02G074000.1	26.98947964	30.6664501	2.656303725	11.544783	7.84E-31	2.66E-27	Longbow	24	Up	1	B
TraesCS1B02G129600.3	5.625115504	-34.1389617	5.39259459	-6.330711706	2.44E-10	1.83E-07	Stigg	48	Down	1	B
TraesCS1B02G129600.3	5.625115504	-33.6504206	5.396053934	-6.236116431	4.49E-10	2.57E-07	Longbow	24	Down	1	B
TraesCS1B02G159800.2	77.24369915	14.89423308	3.16074123	4.71225956	2.45E-06	0.001984745	Stigg	6	Up	1	B
TraesCS1B02G159800.2	77.24369915	-28.85079146	3.293088712	-8.761012527	1.94E-18	5.68E-15	Stigg	96	Down	1	B
TraesCS1B02G174500.2	23.41245463	7.03963422	1.820113771	3.867689115	0.000109872	0.032241473	Longbow	24	Up	1	B
TraesCS1B02G180900.3	24.16027301	-24.78222533	2.651316804	-9.347138483	9.01E-21	1.45E-17	Stigg	48	Down	1	B
TraesCS1B02G241500.1	53.34220951	-2.928043503	0.762752619	-3.838785252	0.000123645	0.039879812	Stigg	48	Down	1	B
TraesCS1B02G296700.1	8.698282479	5.948615646	1.520691363	3.911783673	9.16E-05	0.031316868	Stigg	48	Up	1	B
TraesCS1B02G298900.1	40.88416708	-22.10297662	3.393089284	-6.51411583	7.31E-11	6.62E-08	Stigg	24	Down	1	B
TraesCS1B02G298900.1	40.88416708	20.75279482	3.396188763	6.110612886	9.92E-10	6.85E-07	Stigg	48	Up	1	B
TraesCS1B02G298900.1	40.88416708	20.80698159	3.395824956	6.127224418	8.94E-10	6.83E-07	Longbow	6	Up	1	B
TraesCS1B02G299600.1	179.4908996	18.39450318	2.442221167	7.531874436	5.00E-14	5.65E-11	Longbow	6	Up	1	B
TraesCS1B02G334600.1	46.52370444	17.72130835	2.342090967	7.566447503	3.84E-14	4.65E-11	Stigg	24	Up	1	B
TraesCS1B02G337800.1	9.860324737	-19.28432927	4.715728103	-4.089364114	4.33E-05	0.016544757	Stigg	48	Down	1	B
TraesCS1B02G337800.1	9.860324737	21.71216179	4.709851558	4.609946093	4.03E-06	0.00341943	Stigg	96	Up	1	B
TraesCS1B02G337800.1	9.860324737	21.04391038	4.710850704	4.467114688	7.93E-06	0.002951451	Longbow	24	Up	1	B
TraesCS1B02G346700.2	40.20673983	6.280473577	1.482184461	4.237309013	2.26E-05	0.014456524	Stigg	6	Up	1	B
TraesCS1B02G371900.1	16.43149736	20.35617103	2.368382534	8.594967553	8.33E-18	9.80E-15	Longbow	24	Up	1	B
TraesCS1B02G374900.1	244.4449309	2.303886997	0.537638703	4.285195583	1.83E-05	0.009899546	Longbow	48	Up	1	B
TraesCS1B02G384900.1	11.94972024	7.18220186	1.848974374	3.884424772	0.000102572	0.030470923	Longbow	24	Up	1	B
TraesCS1B02G385200.1	9.844312046	31.31055211	1.896662393	16.50823691	3.20E-61	3.53E-57	Longbow	24	Up	1	B
TraesCS1B02G397400.1	152.0021812	28.38075422	1.995638058	14.22139356	6.75E-46	5.67E-42	Longbow	6	Up	1	B
TraesCS1B02G435400.1	141.2372532	9.068006027	2.247137149	4.035359404	5.45E-05	0.037243172	Stigg	96	Up	1	B
TraesCS1B02G438100.1	18.74520789	2.503901236	0.60074177	4.168015877	3.07E-05	0.01582645	Longbow	96	Up	1	B
TraesCS1D02G010000.1	9.439021584	15.62699416	3.335691609	4.684783845	2.80E-06	0.002184486	Stigg	6	Up	1	D
TraesCS1D02G010000.1	9.439021584	43.44752606	3.334829857	13.02840862	8.43E-39	3.85E-35	Stigg	24	Up	1	D
TraesCS1D02G010000.1	9.439021584	44.83978827	3.334495573	13.4472478	3.20E-41	2.35E-37	Stigg	96	Up	1	D
TraesCS1D02G053700.2	13.42534014	-34.75055571	7.823214314	-4.441979258	8.91E-06	0.004972425	Stigg	24	Down	1	D
TraesCS1D02G053700.2	13.42534014	34.89122552	7.823121485	4.460013255	8.20E-06	0.003588181	Stigg	48	Up	1	D
TraesCS1D02G053700.2	13.42534014	-36.07359508	7.82177525	-4.611944722	3.99E-06	0.001564277	Longbow	24	Down	1	D
TraesCS1D02G053700.2	13.42534014	34.82017205	7.823175183	4.450900209	8.55E-06	0.005173629	Longbow	48	Up	1	D
TraesCS1D02G071800.1	36.56807597	-7.343688911	1.562062105	-4.701278448	2.59E-06	0.001633958	Longbow	48	Down	1	D
TraesCS1D02G072900.1	161.9817756	3.207609777	0.787778363	4.071716014	4.67E-05	0.015306602	Longbow	24	Up	1	D
TraesCS1D02G085600.1	46.29391453	21.86017718	3.585358695	6.097068395	1.08E-09	1.42E-06	Stigg	96	Up	1	D
TraesCS1D02G085600.1	46.29391453	-19.52532221	3.599825737	-5.423963168	5.83E-08	4.88E-05	Longbow	96	Down	1	D
TraesCS1D02G098500.1	62.29153576	-8.755171962	1.951423822	-4.486555849	7.24E-06	0.002717594	Longbow	24	Down	1	D
TraesCS1D02G122600.1	122.6589398	23.71490837	2.391319455	9.917080849	3.51E-23	6.88E-20	Longbow	24	Up	1	D
TraesCS1D02G123400.2	90.13206499	27.00253389	2.792781431	9.668688569	4.10E-22	7.09E-19	Longbow	24	Up	1	D
TraesCS1D02G145500.4	6.675347715	-33.47704544	5.532070814	-6.05144919	1.44E-09	1.83E-06	Stigg	96	Down	1	D
TraesCS1D02G145500.4	6.675347715	33.43583966	5.531592801	6.044522954	1.50E-09	8.48E-07	Longbow	24	Up	1	D
TraesCS1D02G145500.4	6.675347715	31.32384543	5.538935103	5.655210766	1.56E-08	1.43E-05	Longbow	96	Up	1	D
TraesCS1D02G146300.1	133.2619479	7.804447807	2.086243957	3.740908526	0.000183356	0.049958174	Longbow	24	Up	1	D
TraesCS1D02G159400.8	9.265754001	33.20022689	5.463945911	6.076236375	1.23E-09	8.38E-07	Stigg	48	Up	1	D
TraesCS1D02G159400.8	9.265754001	-36.99991464	5.408955895	-6.840491097	7.89E-12	7.54E-09	Longbow	6	Down	1	D
TraesCS1D02G159400.8	9.265754001	-36.38716645	5.410338781	-6.725487613	1.75E-11	2.02E-08	Longbow	48	Down	1	D
TraesCS1D02G180900.1	48.81531317	18.61058991	4.164617727	4.46873906	7.87E-06	0.005544875	Stigg	6	Up	1	D
TraesCS1D02G191600.1	12.65407989	-20.06995977	3.420496424	-5.867557594	4.42E-09	5.20E-06	Stigg	96	Down	1	D
TraesCS1D02G191600.1	12.65407989	-19.779311	3.420083079	-5.783283782	7.33E-09	6.61E-06	Longbow	48	Down	1	D
TraesCS1D02G279100.1	19.35782156	-21.43474328	2.735998092	-7.834341458	4.71E-15	5.65E-12	Longbow	6	Down	1	D
TraesCS1D02G279100.1	19.35782156	-17.97205108	2.762495582	-6.50573025	7.73E-11	4.80E-08	Longbow	24	Down	1	D
TraesCS1D02G288300.1	72.50210282	23.84927541	4.002749974	5.958222613	2.55E-09	3.15E-06	Stigg	96	Up	1	D
TraesCS1D02G288300.1	72.50210282	-21.2522413	4.006221825	-5.304808928	1.13E-07	5.41E-05	Longbow	24	Down	1	D
TraesCS1D02G328400.1	18.66535323	-16.84325215	3.387695581	-4.971890697	6.63E-07	0.000348054	Stigg	48	Down	1	D
TraesCS1D02G328400.1	18.66535323	19.53334241	3.366741117	5.801854591	6.56E-09	4.64E-06	Longbow	6	Up	1	D
TraesCS1D02G365500.1	74.15447139	1.217159143	0.307211424	3.96195925	7.43E-05	0.033375734	Longbow	48	Up	1	D
TraesCS1D02G376500.1	20.47198463	-44.07359085	2.836751202	-15.53664305	1.96E-54	2.59E-50	Stigg	24	Down	1	D
TraesCS1D02G376800.1	13.37918472	-38.31441119	2.721079643	-14.08059161	5.00E-45	3.30E-41	Stigg	24	Down	1	D
TraesCS1D02G376800.1	13.37918472	39.6484371	2.687835648	14.75106454	3.03E-49	2.97E-45	Longbow	6	Up	1	D
TraesCS1D02G376800.1	13.37918472	43.38464877	2.659339083	16.31407181	7.84E-60	7.68E-56	Longbow	24	Up	1	D
TraesCS1D02G383900.1	183.8672994	-19.00729389	2.201462347	-8.633940034	5.93E-18	9.01E-15	Stigg	24	Down	1	D
TraesCS1D02G383900.1	183.8672994	20.3815595	2.197900159	9.273196247	1.81E-20	6.17E-17	Stigg	96	Up	1	D
TraesCS1D02G383900.1	183.8672994	21.86254591	2.161146108	10.11618133	4.68E-24	1.02E-20	Longbow	6	Up	1	D
TraesCS1D02G383900.1	183.8672994	24.48480038	2.155154664	11.36104094	6.54E-30	2.06E-26	Longbow	24	Up	1	D
TraesCS1D02G384100.1	91.21958775	-15.55029125	1.855607259	-8.380162978	5.29E-17	7.76E-14	Stigg	24	Down	1	D
TraesCS1D02G389200.1	27.87956991	39.2952558	3.151712758	12.46790517	1.12E-35	3.96E-32	Stigg	48	Up	1	D
TraesCS1D02G389200.1	27.87956991	43.09462089	3.119884517	13.81288976	2.13E-43	3.52E-39	Longbow	48	Up	1	D
TraesCS1D02G419300.2	30.92323396	7.159723017	1.469400131	4.872548238	1.10E-06	0.000625616	Longbow	6	Up	1	D
TraesCS1D02G426500.2	61.19196183	20.83148791	3.40905006	6.110643008	9.92E-10	6.85E-07	Stigg	48	Up	1	D
TraesCS2A02G104600.1	26.36279197	6.591827893	1.738212454	3.792302764	0.000149257	0.042207618	Longbow	24	Up	2	A
TraesCS2A02G107600.1	135.8127621	4.244144449	1.097774615	3.866134625	0.000110574	0.03230406	Longbow	24	Up	2	A
TraesCS2A02G126100.1	34.26641769	2.061281742	0.470317355	4.382746502	1.17E-05	0.009107031	Stigg	96	Up	2	A
TraesCS2A02G162200.1	81.40500395	-3.377942005	0.831474989	-4.062590035	4.85E-05	0.027435872	Stigg	6	Down	2	A
TraesCS2A02G165400.1	113.1548909	7.964758442	1.631830666	4.880873123	1.06E-06	0.000450169	Longbow	24	Up	2	A
TraesCS2A02G165400.1	113.1548909	-7.596691212	1.633103413	-4.651690243	3.29E-06	0.002054532	Longbow	48	Down	2	A
TraesCS2A02G166600.2	132.8895302	21.54976839	2.854851217	7.548473371	4.40E-14	5.29E-11	Stigg	24	Up	2	A
TraesCS2A02G166600.2	132.8895302	24.37450295	2.699888423	9.027966764	1.75E-19	2.37E-16	Longbow	24	Up	2	A
TraesCS2A02G188600.1	220.4273673	2.262519938	0.590757889	3.829859883	0.000128216	0.049781287	Longbow	96	Up	2	A
TraesCS2A02G193800.1	18.30887498	-17.54078209	4.179598915	-4.196762045	2.71E-05	0.017030471	Stigg	6	Down	2	A
TraesCS2A02G193800.1	18.30887498	-20.02042627	4.152980537	-4.820736841	1.43E-06	0.000714374	Stigg	48	Down	2	A
TraesCS2A02G218700.1	142.8699032	3.275408674	0.762681441	4.294596011	1.75E-05	0.009839772	Longbow	96	Up	2	A
TraesCS2A02G225100.2	9.89086259	-6.928682597	1.782195545	-3.887722992	0.000101189	0.04131443	Longbow	96	Down	2	A
TraesCS2A02G227100.2	7.591163186	30.78574937	7.539253167	4.083395091	4.44E-05	0.021894966	Stigg	24	Up	2	A
TraesCS2A02G227100.2	7.591163186	-29.34889389	7.551796479	-3.886345981	0.000101764	0.034105565	Stigg	48	Down	2	A
TraesCS2A02G227100.2	7.591163186	32.79237392	7.532747315	4.353308633	1.34E-05	0.010325382	Stigg	96	Up	2	A
TraesCS2A02G227100.2	7.591163186	30.15060157	7.542627173	3.997360717	6.41E-05	0.029411679	Longbow	6	Up	2	A
TraesCS2A02G228500.1	83.61593051	41.81090452	2.00916676	20.81007179	3.51E-96	5.15E-91	Stigg	96	Up	2	A
TraesCS2A02G237500.2	68.31406269	-7.519643907	1.338204785	-5.619202675	1.92E-08	1.66E-05	Longbow	48	Down	2	A
TraesCS2A02G238600.3	26.0238625	7.342892402	1.87408088	3.918129938	8.92E-05	0.026871783	Longbow	24	Up	2	A
TraesCS2A02G238800.1	27.80092294	-19.91247954	4.020105152	-4.953223557	7.30E-07	0.000647438	Stigg	6	Down	2	A
TraesCS2A02G250300.1	65.94178886	4.115703133	1.075432971	3.827019669	0.000129704	0.041316194	Stigg	48	Up	2	A
TraesCS2A02G263400.2	30.21979645	21.90854622	3.712687934	5.90099319	3.61E-09	1.93E-06	Longbow	24	Up	2	A
TraesCS2A02G276700.1	6.405978592	-34.85737988	5.88028795	-5.927835538	3.07E-09	2.40E-06	Stigg	24	Down	2	A
TraesCS2A02G276700.1	6.405978592	34.1227215	5.890790708	5.792553699	6.93E-09	4.43E-06	Stigg	48	Up	2	A
TraesCS2A02G283600.1	11.88476367	-42.08043812	5.118622703	-8.22104706	2.02E-16	2.84E-13	Stigg	24	Down	2	A
TraesCS2A02G283600.1	11.88476367	-43.71185597	5.111891778	-8.551013572	1.22E-17	1.63E-14	Stigg	48	Down	2	A
TraesCS2A02G283600.1	11.88476367	-42.53900323	5.127767101	-8.295814218	1.08E-16	2.73E-13	Stigg	96	Down	2	A
TraesCS2A02G283600.1	11.88476367	44.55643435	5.111517792	8.716869657	2.86E-18	4.54E-15	Longbow	6	Up	2	A
TraesCS2A02G316400.1	8.782564125	33.79165394	6.144924982	5.49911578	3.82E-08	2.73E-05	Stigg	24	Up	2	A
TraesCS2A02G316400.1	8.782564125	29.96957911	6.167523218	4.859256795	1.18E-06	0.001109328	Stigg	96	Up	2	A
TraesCS2A02G316400.1	8.782564125	-29.47665901	6.176425611	-4.772446211	1.82E-06	0.000763833	Longbow	24	Down	2	A
TraesCS2A02G316400.1	8.782564125	31.6123358	6.150594765	5.139720143	2.75E-07	0.000205273	Longbow	48	Up	2	A
TraesCS2A02G324700.3	7.196480418	29.8371531	6.099585718	4.891668792	1.00E-06	0.000570543	Longbow	6	Up	2	A
TraesCS2A02G324700.3	7.196480418	-28.46353677	6.10772083	-4.660255037	3.16E-06	0.002043659	Longbow	96	Down	2	A
TraesCS2A02G342900.1	23.48680078	20.2358548	3.990727387	5.070718403	3.96E-07	0.000212916	Stigg	48	Up	2	A
TraesCS2A02G342900.1	23.48680078	21.96282982	3.986158467	5.509773383	3.59E-08	4.03E-05	Stigg	96	Up	2	A
TraesCS2A02G352800.4	171.5209829	3.964927431	0.771299002	5.140584155	2.74E-07	0.000277422	Stigg	96	Up	2	A
TraesCS2A02G360800.1	20.09267291	-37.96126224	2.828436735	-13.42128738	4.54E-41	2.73E-37	Stigg	24	Down	2	A
TraesCS2A02G360800.1	20.09267291	39.8091211	2.805805619	14.18812509	1.09E-45	1.23E-41	Stigg	96	Up	2	A
TraesCS2A02G391100.1	31.04816928	21.14062666	2.992456915	7.06463861	1.61E-12	1.72E-09	Stigg	24	Up	2	A
TraesCS2A02G416900.1	21.69902051	-30.3461568	3.273125994	-9.271307261	1.84E-20	3.08E-17	Stigg	24	Down	2	A
TraesCS2A02G416900.1	21.69902051	31.89395085	3.270511121	9.751977496	1.81E-22	3.32E-19	Stigg	48	Up	2	A
TraesCS2A02G416900.1	21.69902051	28.46237784	3.284930241	8.66453037	4.53E-18	6.96E-15	Longbow	6	Up	2	A
TraesCS2A02G420900.1	24.19716711	15.89269243	3.402254911	4.671223305	2.99E-06	0.001789466	Stigg	24	Up	2	A
TraesCS2A02G420900.1	24.19716711	-22.18569119	3.235755339	-6.856418013	7.06E-12	8.86E-09	Longbow	96	Down	2	A
TraesCS2A02G421800.1	19.05232716	31.092462	2.343472448	13.26768831	3.56E-40	1.96E-36	Stigg	24	Up	2	A
TraesCS2A02G421800.1	19.05232716	30.84779389	2.345531858	13.15172666	1.66E-39	1.03E-35	Longbow	6	Up	2	A
TraesCS2A02G438200.1	60.23328735	3.531843737	0.88396932	3.995437012	6.46E-05	0.02994924	Longbow	48	Up	2	A
TraesCS2A02G440300.1	110.465974	-15.62816399	2.711604628	-5.763437573	8.24E-09	6.23E-06	Stigg	24	Down	2	A
TraesCS2A02G454400.1	114.3561211	17.26683253	3.184121614	5.422793042	5.87E-08	4.08E-05	Stigg	24	Up	2	A
TraesCS2A02G460500.1	14.91103564	16.90334611	4.292949678	3.937466632	8.23E-05	0.041736633	Stigg	6	Up	2	A
TraesCS2A02G460500.1	14.91103564	-41.8221697	4.312693059	-9.697460294	3.09E-22	5.48E-19	Stigg	48	Down	2	A
TraesCS2A02G460500.1	14.91103564	-45.62172207	4.295753915	-10.62018984	2.40E-26	1.22E-22	Stigg	96	Down	2	A
TraesCS2A02G460500.1	14.91103564	43.07939015	4.307109014	10.00192705	1.49E-23	5.30E-20	Longbow	48	Up	2	A
TraesCS2A02G461000.1	77.11950254	36.37177015	3.201933809	11.35931356	6.67E-30	2.30E-26	Longbow	6	Up	2	A
TraesCS2A02G512800.1	20.12288597	28.64149839	3.63100824	7.888029025	3.07E-15	3.80E-12	Longbow	6	Up	2	A
TraesCS2A02G517900.1	130.0945634	-2.245194072	0.493827637	-4.546513609	5.45E-06	0.003360333	Longbow	96	Down	2	A
TraesCS2A02G524400.1	27.0337527	-18.82191123	4.014002451	-4.689063213	2.74E-06	0.002155631	Stigg	6	Down	2	A
TraesCS2A02G524400.1	27.0337527	18.200952	4.022883508	4.524354722	6.06E-06	0.002733781	Stigg	48	Up	2	A
TraesCS2A02G539100.1	63.78883162	8.539600497	1.713339366	4.984185075	6.22E-07	0.000328314	Stigg	48	Up	2	A
TraesCS2A02G549100.1	28.57079264	-16.88096156	3.186630254	-5.297433406	1.17E-07	0.000143389	Stigg	6	Down	2	A
TraesCS2A02G549100.1	28.57079264	19.89662248	3.146832631	6.322745699	2.57E-10	2.24E-07	Stigg	24	Up	2	A
TraesCS2A02G549100.1	28.57079264	-20.34067912	3.143822776	-6.470046364	9.80E-11	7.64E-08	Stigg	48	Down	2	A
TraesCS2B02G113800.2	53.98873833	3.796250494	0.982178963	3.865131138	0.00011103	0.049251023	Longbow	6	Up	2	B
TraesCS2B02G125300.1	45.01201389	6.989724426	1.78886392	3.907353907	9.33E-05	0.028002932	Longbow	24	Up	2	B
TraesCS2B02G194200.1	71.06698653	-2.86905486	0.711531174	-4.032226506	5.53E-05	0.029968331	Stigg	6	Down	2	B
TraesCS2B02G232300.1	12.50722175	-16.75842938	4.242163045	-3.950444432	7.80E-05	0.037232053	Stigg	24	Down	2	B
TraesCS2B02G232300.1	12.50722175	-22.38572003	4.180318642	-5.355027199	8.55E-08	4.15E-05	Longbow	24	Down	2	B
TraesCS2B02G232300.1	12.50722175	-20.86404931	4.183972685	-4.986660018	6.14E-07	0.000448275	Longbow	96	Down	2	B
TraesCS2B02G236500.1	4.760424846	15.33014681	2.451733237	6.252779288	4.03E-10	2.96E-07	Stigg	48	Up	2	B
TraesCS2B02G236500.1	4.760424846	-16.1250948	2.386162827	-6.757751239	1.40E-11	1.66E-08	Longbow	48	Down	2	B
TraesCS2B02G247800.1	43.82165058	-8.161547873	1.865212828	-4.375665743	1.21E-05	0.004395562	Longbow	24	Down	2	B
TraesCS2B02G253400.1	24.47815064	13.57901435	3.057999698	4.440489108	8.98E-06	0.006075504	Stigg	6	Up	2	B
TraesCS2B02G253400.1	24.47815064	39.6260998	3.035449671	13.05444138	5.99E-39	2.37E-35	Stigg	48	Up	2	B
TraesCS2B02G253400.1	24.47815064	40.60521728	3.032236889	13.39117581	6.81E-41	4.45E-37	Longbow	6	Up	2	B
TraesCS2B02G263300.2	27.15497482	-7.897420784	2.054922402	-3.843172266	0.000121454	0.048248249	Longbow	96	Down	2	B
TraesCS2B02G300700.1	22.64198341	-27.18496456	3.443644898	-7.894241529	2.92E-15	3.34E-12	Stigg	48	Down	2	B
TraesCS2B02G369100.1	129.1465209	2.501039774	0.640999621	3.901780428	9.55E-05	0.039463409	Longbow	96	Up	2	B
TraesCS2B02G369200.1	21.30808342	17.7966891	3.300905964	5.391455951	6.99E-08	9.46E-05	Stigg	6	Up	2	B
TraesCS2B02G369200.1	21.30808342	44.78016261	3.314341052	13.51103037	1.35E-41	7.92E-38	Longbow	24	Up	2	B
TraesCS2B02G459100.1	65.61828064	4.197905976	0.890435638	4.714440657	2.42E-06	0.001545679	Longbow	48	Up	2	B
TraesCS2B02G482900.1	231.7477983	-17.91989721	2.507083893	-7.147705452	8.82E-13	3.63E-09	Stigg	6	Down	2	B
TraesCS2B02G482900.1	231.7477983	18.48573325	2.504637979	7.380600872	1.58E-13	1.86E-10	Stigg	24	Up	2	B
TraesCS2B02G495700.2	15.48590929	14.67858723	3.669066417	4.00063274	6.32E-05	0.033504338	Stigg	6	Up	2	B
TraesCS2B02G495700.2	15.48590929	-47.08659211	3.643956401	-12.92183191	3.39E-38	3.17E-34	Longbow	96	Down	2	B
TraesCS2B02G519600.3	286.1060449	6.475889513	1.393893977	4.645898195	3.39E-06	0.002599867	Stigg	6	Up	2	B
TraesCS2B02G521600.3	309.3794188	-21.46353916	2.45693671	-8.735894202	2.42E-18	3.89E-15	Longbow	6	Down	2	B
TraesCS2B02G521600.3	309.3794188	-17.39588766	2.51085655	-6.928268227	4.26E-12	5.49E-09	Longbow	48	Down	2	B
TraesCS2B02G542000.1	15.03836129	38.60056524	3.681692679	10.48446153	1.02E-25	2.47E-22	Stigg	48	Up	2	B
TraesCS2B02G542000.2	313.9464861	-22.38339354	2.403954798	-9.311070888	1.27E-20	2.22E-17	Longbow	6	Down	2	B
TraesCS2B02G542000.2	313.9464861	-23.43524822	2.403086009	-9.752147086	1.81E-22	5.63E-19	Longbow	96	Down	2	B
TraesCS2B02G545600.1	23.81521169	33.7198025	3.972603905	8.488085725	2.10E-17	5.51E-14	Stigg	96	Up	2	B
TraesCS2B02G562200.1	32.35233217	15.76732313	2.891708351	5.452597987	4.96E-08	7.00E-05	Stigg	6	Up	2	B
TraesCS2B02G562200.1	32.35233217	-44.9142373	2.888568338	-15.5489613	1.62E-54	1.51E-50	Stigg	48	Down	2	B
TraesCS2B02G585100.2	81.62787743	8.611216866	1.686399659	5.106272895	3.29E-07	0.000330188	Stigg	6	Up	2	B
TraesCS2B02G585100.2	81.62787743	7.932182562	1.685357938	4.706526955	2.52E-06	0.001521167	Stigg	24	Up	2	B
TraesCS2B02G593000.1	43.72615171	14.54667341	3.393958941	4.286048731	1.82E-05	0.008983147	Longbow	6	Up	2	B
TraesCS2B02G593000.1	43.72615171	18.64657271	3.267727521	5.706281382	1.15E-08	6.03E-06	Longbow	24	Up	2	B
TraesCS2B02G593000.2	21.41318587	-18.54927003	3.674326052	-5.048346219	4.46E-07	0.000291683	Stigg	24	Down	2	B
TraesCS2B02G593000.2	21.41318587	-21.42833935	3.65674337	-5.859951651	4.63E-09	5.40E-06	Stigg	96	Down	2	B
TraesCS2B02G593000.2	21.41318587	18.0017961	3.686974352	4.882539008	1.05E-06	0.000448548	Longbow	24	Up	2	B
TraesCS2B02G593000.2	21.41318587	19.60216638	3.663871313	5.350124146	8.79E-08	6.92E-05	Longbow	48	Up	2	B
TraesCS2B02G603600.1	45.87420102	4.257954528	1.104914229	3.853651638	0.000116369	0.033773462	Longbow	24	Up	2	B
TraesCS2B02G610600.1	12.27889476	30.16792818	4.398463403	6.858742569	6.95E-12	6.75E-09	Longbow	6	Up	2	B
TraesCS2B02G611700.1	22.33652146	26.00903254	3.16188873	8.225789951	1.94E-16	2.46E-13	Stigg	48	Up	2	B
TraesCS2D02G033700.1	199.9140775	-8.810910311	2.027604561	-4.345477655	1.39E-05	0.007972035	Longbow	96	Down	2	D
TraesCS2D02G039600.2	46.73623246	5.373774186	1.372508108	3.91529504	9.03E-05	0.031172776	Stigg	48	Up	2	D
TraesCS2D02G059200.1	15.2696989	-44.00635492	4.677246774	-9.408602336	5.03E-21	8.86E-18	Stigg	24	Down	2	D
TraesCS2D02G059200.1	15.2696989	-45.40503989	4.674070959	-9.714238462	2.62E-22	4.63E-19	Longbow	24	Down	2	D
TraesCS2D02G059200.1	15.2696989	45.92394884	4.67308891	9.827321869	8.59E-23	2.85E-19	Longbow	96	Up	2	D
TraesCS2D02G115400.1	55.24120283	29.00142977	6.253191469	4.63786051	3.52E-06	0.001399082	Longbow	24	Up	2	D
TraesCS2D02G125900.1	140.935339	3.312154621	0.753675085	4.39467177	1.11E-05	0.007412034	Stigg	6	Up	2	D
TraesCS2D02G142100.1	108.8124998	-1.191861867	0.260957956	-4.567256295	4.94E-06	0.004100381	Stigg	96	Down	2	D
TraesCS2D02G162300.1	487.4267548	2.919108665	0.732778391	3.983617288	6.79E-05	0.031035689	Longbow	48	Up	2	D
TraesCS2D02G194500.1	11.18900375	29.74002343	5.093666523	5.838627892	5.26E-09	3.75E-06	Longbow	6	Up	2	D
TraesCS2D02G194500.1	11.18900375	30.43371011	5.092012409	5.976754898	2.28E-09	2.17E-06	Longbow	48	Up	2	D
TraesCS2D02G279500.1	12.64577048	-38.61315338	4.731964441	-8.160068373	3.35E-16	8.34E-13	Stigg	96	Down	2	D
TraesCS2D02G279500.1	12.64577048	36.63202029	4.744793665	7.720466446	1.16E-14	2.13E-11	Longbow	48	Up	2	D
TraesCS2D02G280400.2	61.75014149	-6.317468519	1.572573163	-4.017281146	5.89E-05	0.031714306	Stigg	6	Down	2	D
TraesCS2D02G315600.2	43.45266877	-44.03932986	4.159252119	-10.58828092	3.38E-26	8.76E-23	Stigg	24	Down	2	D
TraesCS2D02G315600.2	43.45266877	48.16702254	4.153137244	11.597744	4.23E-31	1.56E-27	Longbow	24	Up	2	D
TraesCS2D02G321200.1	7.587375941	28.83877998	6.929986609	4.161448153	3.16E-05	0.01256262	Stigg	48	Up	2	D
TraesCS2D02G321200.1	7.587375941	30.80821637	6.919029378	4.452678936	8.48E-06	0.006732733	Stigg	96	Up	2	D
TraesCS2D02G321200.1	7.587375941	-31.1853742	6.918272953	-4.507681963	6.55E-06	0.002492458	Longbow	24	Down	2	D
TraesCS2D02G321200.1	7.587375941	29.15651064	6.925940504	4.209754708	2.56E-05	0.013771401	Longbow	96	Up	2	D
TraesCS2D02G346900.2	42.76861686	18.96113262	4.227422868	4.485269919	7.28E-06	0.00520316	Stigg	6	Up	2	D
TraesCS2D02G346900.2	42.76861686	-44.97936403	4.22963634	-10.63433364	2.06E-26	1.02E-22	Longbow	48	Down	2	D
TraesCS2D02G346900.2	42.76861686	-48.13376614	4.227868758	-11.38487708	4.97E-30	2.69E-26	Longbow	96	Down	2	D
TraesCS2D02G386200.2	26.32924761	-30.58551367	2.655399431	-11.51823462	1.07E-30	3.53E-27	Stigg	24	Down	2	D
TraesCS2D02G386200.2	26.32924761	-30.69039881	2.656381424	-11.55346086	7.09E-31	4.14E-27	Longbow	48	Down	2	D
TraesCS2D02G386300.1	98.02679045	6.669765346	1.646371901	4.051189979	5.10E-05	0.016590246	Longbow	24	Up	2	D
TraesCS2D02G423400.2	11.4255655	7.784856245	1.835784024	4.24061662	2.23E-05	0.012134728	Longbow	96	Up	2	D
TraesCS2D02G436200.1	19.02729889	5.405561694	1.350147675	4.003681814	6.24E-05	0.022753877	Stigg	48	Up	2	D
TraesCS2D02G436200.1	19.02729889	3.731439527	0.951577343	3.921320276	8.81E-05	0.038836326	Longbow	48	Up	2	D
TraesCS2D02G438300.1	74.65261266	22.92814725	2.485340122	9.225355937	2.83E-20	4.09E-17	Longbow	24	Up	2	D
TraesCS2D02G438400.1	100.3913835	-16.82363292	2.760183948	-6.095112949	1.09E-09	8.98E-07	Stigg	24	Down	2	D
TraesCS2D02G438400.1	100.3913835	-19.51299202	2.718329206	-7.178303485	7.06E-13	7.28E-10	Longbow	6	Down	2	D
TraesCS2D02G459200.1	6.169351443	-17.99599747	3.827981778	-4.701171144	2.59E-06	0.002274965	Stigg	96	Down	2	D
TraesCS2D02G459200.1	6.169351443	-18.10490071	3.818341695	-4.741561168	2.12E-06	0.000866268	Longbow	24	Down	2	D
TraesCS2D02G459200.1	6.169351443	-16.24280998	3.912050797	-4.151993628	3.30E-05	0.016857413	Longbow	48	Down	2	D
TraesCS2D02G459200.1	6.169351443	19.88081509	3.789743969	5.245952037	1.55E-07	0.000120278	Longbow	96	Up	2	D
TraesCS2D02G467100.2	32.95275169	8.231032327	2.101269078	3.917171967	8.96E-05	0.031037779	Stigg	48	Up	2	D
TraesCS2D02G485100.1	12.27385519	-19.294511	3.874819076	-4.979461138	6.38E-07	0.000612078	Stigg	96	Down	2	D
TraesCS2D02G485100.1	12.27385519	20.94474827	3.86010223	5.425956883	5.76E-08	2.84E-05	Longbow	24	Up	2	D
TraesCS2D02G508800.3	8.878870493	19.57314748	4.876956824	4.013393635	5.99E-05	0.029199594	Stigg	24	Up	2	D
TraesCS2D02G515400.1	44.76374809	17.77329093	1.849894012	9.607734722	7.42E-22	1.21E-18	Longbow	24	Up	2	D
TraesCS2D02G519600.1	29.69489585	19.42057645	3.03226154	6.40465085	1.51E-10	1.70E-07	Longbow	96	Up	2	D
TraesCS2D02G534900.1	19.17484825	6.909604439	1.59441305	4.33363515	1.47E-05	0.008337259	Longbow	96	Up	2	D
TraesCS2D02G540300.1	143.9579176	3.649255742	0.861662346	4.235134285	2.28E-05	0.00796555	Longbow	24	Up	2	D
TraesCS2D02G580700.1	2.912370742	36.13933484	2.6468932	13.65349189	1.92E-42	8.25E-39	Stigg	48	Up	2	D
TraesCS2D02G580700.1	2.912370742	39.36193117	2.600378958	15.13699803	9.23E-52	1.36E-47	Stigg	96	Up	2	D
TraesCS2D02G580700.1	2.912370742	-42.86057202	2.383361647	-17.98324315	2.64E-72	1.55E-67	Longbow	6	Down	2	D
TraesCS2D02G592500.1	16.40510826	24.8482058	4.025536894	6.172643912	6.72E-10	4.77E-07	Stigg	48	Up	2	D
TraesCS2D02G597200.1	93.1117784	3.788905701	1.004092743	3.77346189	0.000160998	0.044951509	Longbow	24	Up	2	D
TraesCS2D02G598100.1	54.18682671	38.65370922	6.023299907	6.417364206	1.39E-10	1.07E-07	Stigg	48	Up	2	D
TraesCS2D02G598100.1	54.18682671	-39.05076609	6.023281429	-6.483304251	8.97E-11	1.34E-07	Stigg	96	Down	2	D
TraesCS2D02G598100.1	54.18682671	39.82170878	6.02302003	6.611584982	3.80E-11	2.48E-08	Longbow	24	Up	2	D
TraesCS2D02G598100.1	54.18682671	35.13898421	6.029268042	5.828068012	5.61E-09	5.10E-06	Longbow	48	Up	2	D
TraesCS3A02G013600.1	12.83752993	-6.609143156	1.538217552	-4.296624458	1.73E-05	0.007282803	Stigg	48	Down	3	A
TraesCS3A02G036600.2	56.29537455	-21.00169461	2.784914754	-7.541234282	4.66E-14	5.31E-11	Longbow	6	Down	3	A
TraesCS3A02G041900.1	81.53438462	4.086633415	0.909751983	4.492030238	7.05E-06	0.005693098	Stigg	96	Up	3	A
TraesCS3A02G046400.1	39.40977895	7.976449403	1.916629415	4.161706661	3.16E-05	0.016169337	Longbow	96	Up	3	A
TraesCS3A02G056800.1	28.71733788	18.10164151	3.480288284	5.201190256	1.98E-07	0.000216741	Stigg	6	Up	3	A
TraesCS3A02G056800.1	28.71733788	-47.4508575	3.480219581	-13.63444357	2.50E-42	2.29E-38	Stigg	96	Down	3	A
TraesCS3A02G056800.1	28.71733788	44.55840443	3.485835741	12.78270342	2.05E-37	2.26E-33	Longbow	48	Up	3	A
TraesCS3A02G067500.1	33.22852847	36.04420594	5.160357194	6.984827713	2.85E-12	2.67E-09	Stigg	48	Up	3	A
TraesCS3A02G067500.1	33.22852847	37.61079466	5.156566303	7.293767296	3.01E-13	5.68E-10	Stigg	96	Up	3	A
TraesCS3A02G067500.1	33.22852847	35.43297463	5.164244329	6.861211897	6.83E-12	4.90E-09	Longbow	24	Up	3	A
TraesCS3A02G071700.1	6.052282269	5.681726779	1.518866774	3.740767049	0.00018346	0.049958174	Longbow	24	Up	3	A
TraesCS3A02G086700.4	13.59123829	-20.10919276	3.811960412	-5.275288982	1.33E-07	0.000139053	Stigg	96	Down	3	A
TraesCS3A02G086700.4	13.59123829	-20.81796462	3.808927195	-5.465571684	4.61E-08	3.03E-05	Longbow	6	Down	3	A
TraesCS3A02G086700.4	13.59123829	-21.24603847	3.807843879	-5.579545576	2.41E-08	1.22E-05	Longbow	24	Down	3	A
TraesCS3A02G087800.2	23.17099267	16.09862488	2.889559213	5.57130818	2.53E-08	4.26E-05	Stigg	6	Up	3	A
TraesCS3A02G087800.2	23.17099267	41.89240301	2.994881751	13.98799902	1.85E-44	1.94E-40	Stigg	96	Up	3	A
TraesCS3A02G087800.2	23.17099267	44.02618942	2.891433071	15.22642521	2.36E-52	3.08E-48	Longbow	6	Up	3	A
TraesCS3A02G092000.2	31.29411864	-20.69370802	3.125387535	-6.621165468	3.56E-11	2.89E-08	Stigg	48	Down	3	A
TraesCS3A02G092000.2	31.29411864	21.02055691	3.125358233	6.725807201	1.75E-11	2.02E-08	Longbow	48	Up	3	A
TraesCS3A02G092000.2	31.29411864	-23.76990846	3.121860578	-7.614019865	2.66E-14	4.63E-11	Longbow	96	Down	3	A
TraesCS3A02G108900.2	24.50704243	32.31811917	5.304962336	6.092054404	1.11E-09	7.65E-07	Stigg	48	Up	3	A
TraesCS3A02G148800.3	25.4361641	22.08452048	3.194136788	6.914081	4.71E-12	3.43E-09	Longbow	24	Up	3	A
TraesCS3A02G184000.1	28.67341277	-5.964168476	1.354104217	-4.404512151	1.06E-05	0.006163005	Longbow	96	Down	3	A
TraesCS3A02G221900.2	34.49370259	-2.669237037	0.636608547	-4.192901665	2.75E-05	0.017173661	Stigg	6	Down	3	A
TraesCS3A02G262100.3	27.59822739	3.808814686	0.876230419	4.346818601	1.38E-05	0.004953964	Longbow	24	Up	3	A
TraesCS3A02G262700.2	11.58955978	-16.51473213	3.540800078	-4.664124427	3.10E-06	0.001656033	Longbow	6	Down	3	A
TraesCS3A02G262700.2	11.58955978	22.8082922	3.342852188	6.823003506	8.92E-12	6.29E-09	Longbow	24	Up	3	A
TraesCS3A02G262700.2	11.58955978	-23.18359129	3.341466302	-6.938149063	3.97E-12	5.19E-09	Longbow	48	Down	3	A
TraesCS3A02G262700.2	11.58955978	19.68108094	3.376025034	5.829660842	5.55E-09	5.44E-06	Longbow	96	Up	3	A
TraesCS3A02G262700.6	34.43579095	7.052846308	1.78091724	3.960232485	7.49E-05	0.033466571	Longbow	48	Up	3	A
TraesCS3A02G276200.2	22.99285806	6.670614816	1.6861467	3.956129567	7.62E-05	0.023335914	Longbow	24	Up	3	A
TraesCS3A02G347500.1	211.4228781	3.692623908	0.84199475	4.38556643	1.16E-05	0.004252798	Longbow	24	Up	3	A
TraesCS3A02G354800.1	72.04862718	1.779367798	0.447820213	3.973397689	7.09E-05	0.031696343	Longbow	96	Up	3	A
TraesCS3A02G364700.1	27.26067526	9.251056617	2.410256497	3.838204202	0.000123937	0.048670972	Longbow	96	Up	3	A
TraesCS3A02G389100.2	20.72996363	1.933246015	0.46656919	4.143535526	3.42E-05	0.017333607	Longbow	96	Up	3	A
TraesCS3A02G395000.2	12.83667804	-44.15984032	5.021498009	-8.794156693	1.44E-18	4.41E-15	Stigg	96	Down	3	A
TraesCS3A02G395000.2	12.83667804	41.73837193	5.034087237	8.291149908	1.12E-16	1.48E-13	Longbow	6	Up	3	A
TraesCS3A02G396900.1	31.00262312	-23.82624327	4.054550089	-5.876420996	4.19E-09	4.97E-06	Stigg	96	Down	3	A
TraesCS3A02G416800.1	1448.82026	-3.22209445	0.790735519	-4.074806773	4.61E-05	0.026323904	Stigg	6	Down	3	A
TraesCS3A02G432800.1	15.91645821	-20.0240916	3.891557562	-5.145521114	2.67E-07	0.000271769	Stigg	6	Down	3	A
TraesCS3A02G432800.1	15.91645821	21.5519148	3.889716049	5.540742443	3.01E-08	3.40E-05	Stigg	96	Up	3	A
TraesCS3A02G432800.1	15.91645821	21.33799022	3.889721042	5.48573792	4.12E-08	3.43E-05	Longbow	48	Up	3	A
TraesCS3A02G438800.1	38.66899258	2.329830303	0.573427765	4.062988303	4.84E-05	0.023449999	Longbow	48	Up	3	A
TraesCS3A02G438800.1	38.66899258	2.5941433	0.577153376	4.494720826	6.97E-06	0.004216105	Longbow	96	Up	3	A
TraesCS3A02G492600.1	15.94490293	16.6691743	2.56884739	6.488970252	8.64E-11	2.54E-07	Stigg	6	Up	3	A
TraesCS3A02G492600.1	15.94490293	46.68333835	2.567595368	18.18173492	7.20E-74	2.12E-69	Longbow	24	Up	3	A
TraesCS3A02G501200.1	75.34890625	-17.16232158	3.104676176	-5.527894249	3.24E-08	2.33E-05	Stigg	24	Down	3	A
TraesCS3A02G501200.1	75.34890625	21.04649892	3.097209842	6.795309324	1.08E-11	7.51E-09	Longbow	24	Up	3	A
TraesCS3A02G520000.2	32.13623224	-6.124363853	1.5940379	-3.842044064	0.000122014	0.048284195	Longbow	96	Down	3	A
TraesCS3A02G535100.1	575.0129875	-2.982210093	0.573666647	-5.198507019	2.01E-07	0.000217578	Stigg	6	Down	3	A
TraesCS3B02G014000.1	35.72273298	17.24010506	2.50372206	6.885790294	5.75E-12	5.10E-09	Stigg	48	Up	3	B
TraesCS3B02G014000.1	35.72273298	20.57034779	2.491516484	8.256155607	1.50E-16	1.54E-13	Longbow	24	Up	3	B
TraesCS3B02G022700.1	28.06250878	14.80598745	3.760267609	3.937482379	8.23E-05	0.041736633	Stigg	6	Up	3	B
TraesCS3B02G023200.1	16.96801224	6.369039798	1.561239091	4.079477535	4.51E-05	0.021138877	Longbow	6	Up	3	B
TraesCS3B02G041800.1	79.91231505	4.705657649	1.226921669	3.835336654	0.000125392	0.048869321	Longbow	96	Up	3	B
TraesCS3B02G080100.1	25.90558974	35.67018097	8.077587103	4.415945074	1.01E-05	0.004347692	Stigg	48	Up	3	B
TraesCS3B02G080100.1	25.90558974	33.87644626	8.080581463	4.192327795	2.76E-05	0.019878596	Stigg	96	Up	3	B
TraesCS3B02G080100.1	25.90558974	34.65962367	8.07881038	4.29018903	1.79E-05	0.006325598	Longbow	24	Up	3	B
TraesCS3B02G109200.1	21.64026015	24.38405142	2.685582736	9.079612811	1.09E-19	2.67E-16	Longbow	96	Up	3	B
TraesCS3B02G116200.1	73.67568753	-4.240354621	1.107122435	-3.830068371	0.000128108	0.041002897	Stigg	48	Down	3	B
TraesCS3B02G126300.1	11.86263812	-20.13769317	2.973702764	-6.771925363	1.27E-11	2.07E-08	Stigg	96	Down	3	B
TraesCS3B02G126300.1	11.86263812	18.47396496	2.988853344	6.180953976	6.37E-10	4.99E-07	Longbow	6	Up	3	B
TraesCS3B02G152300.3	26.39354547	24.99483662	3.938789177	6.345817331	2.21E-10	1.69E-07	Stigg	48	Up	3	B
TraesCS3B02G152300.3	26.39354547	-26.04285946	3.936949051	-6.614985138	3.72E-11	3.36E-08	Longbow	6	Down	3	B
TraesCS3B02G152300.3	26.39354547	21.334266	4.023309827	5.302665448	1.14E-07	5.44E-05	Longbow	24	Up	3	B
TraesCS3B02G191100.2	107.6373654	30.59387197	2.534680424	12.07011017	1.52E-33	4.89E-30	Stigg	48	Up	3	B
TraesCS3B02G205800.1	10.70395632	7.04082729	1.72894122	4.07233468	4.65E-05	0.032094107	Stigg	96	Up	3	B
TraesCS3B02G238800.5	31.32342614	7.822724144	1.659499053	4.713906966	2.43E-06	0.001545679	Longbow	48	Up	3	B
TraesCS3B02G238800.6	68.5509391	-29.93703959	2.141546497	-13.97916862	2.09E-44	2.05E-40	Stigg	96	Down	3	B
TraesCS3B02G238800.7	26.2377849	16.16796724	3.590814103	4.502590994	6.71E-06	0.004830027	Stigg	6	Up	3	B
TraesCS3B02G238800.7	26.2377849	-45.76126423	3.58557316	-12.76260787	2.65E-37	1.10E-33	Stigg	24	Down	3	B
TraesCS3B02G238800.7	26.2377849	46.75630973	3.585274321	13.04120844	7.13E-39	3.70E-35	Longbow	24	Up	3	B
TraesCS3B02G238800.7	26.2377849	-43.48866728	3.611835296	-12.04060089	2.17E-33	1.60E-29	Longbow	96	Down	3	B
TraesCS3B02G240200.1	31.5465103	3.88976337	0.957226112	4.063578419	4.83E-05	0.023449999	Longbow	48	Up	3	B
TraesCS3B02G246000.1	420.6497053	-0.768092822	0.188545496	-4.073779742	4.63E-05	0.022261778	Longbow	96	Down	3	B
TraesCS3B02G260400.1	19.38607234	42.1192728	4.83974706	8.702783903	3.24E-18	4.50E-15	Stigg	48	Up	3	B
TraesCS3B02G260400.1	19.38607234	41.9333115	4.839962631	8.663974228	4.56E-18	6.96E-15	Longbow	6	Up	3	B
TraesCS3B02G262700.1	71.52462887	-27.35918732	3.855212513	-7.096674238	1.28E-12	1.86E-09	Longbow	48	Down	3	B
TraesCS3B02G293200.1	37.74748199	5.373751	1.10149899	4.878580052	1.07E-06	0.000753009	Longbow	96	Up	3	B
TraesCS3B02G379200.1	168.530176	3.628474597	0.897965047	4.040774869	5.33E-05	0.017154707	Longbow	24	Up	3	B
TraesCS3B02G383900.1	7.411313734	22.48473386	3.352235711	6.707384503	1.98E-11	3.16E-08	Stigg	96	Up	3	B
TraesCS3B02G383900.1	7.411313734	17.66281924	3.398434328	5.197340169	2.02E-07	0.000124419	Longbow	6	Up	3	B
TraesCS3B02G383900.1	7.411313734	-16.30530712	3.499120383	-4.659830281	3.16E-06	0.001263432	Longbow	24	Down	3	B
TraesCS3B02G383900.1	7.411313734	17.02381923	3.434279462	4.957027936	7.16E-07	0.000493224	Longbow	48	Up	3	B
TraesCS3B02G424200.3	35.40228844	16.80894012	3.142418181	5.34904623	8.84E-08	0.000116633	Stigg	6	Up	3	B
TraesCS3B02G450900.1	71.9534057	7.262782609	1.7521101	4.14516337	3.40E-05	0.016292503	Longbow	6	Up	3	B
TraesCS3B02G463000.2	144.2815271	22.20632368	2.567538142	8.648877817	5.20E-18	7.04E-15	Stigg	48	Up	3	B
TraesCS3B02G468800.1	43.56113575	24.03525663	3.799355174	6.326141025	2.51E-10	3.62E-07	Stigg	96	Up	3	B
TraesCS3B02G468800.1	43.56113575	20.82497983	3.803065003	5.475841147	4.35E-08	2.91E-05	Longbow	6	Up	3	B
TraesCS3B02G526700.1	55.41962332	4.537609645	1.031322972	4.399794989	1.08E-05	0.006353732	Longbow	48	Up	3	B
TraesCS3B02G547000.1	17.32990432	-23.37963433	3.138303315	-7.449768868	9.35E-14	4.81E-10	Stigg	6	Down	3	B
TraesCS3B02G565500.1	62.98741022	16.59181704	3.325224391	4.989683429	6.05E-07	0.000555585	Stigg	6	Up	3	B
TraesCS3B02G565500.1	62.98741022	45.72320055	3.325004741	13.7513189	5.00E-43	2.24E-39	Stigg	48	Up	3	B
TraesCS3B02G565500.1	62.98741022	46.28671144	3.32496404	13.92096603	4.72E-44	9.38E-40	Longbow	48	Up	3	B
TraesCS3B02G565600.1	83.19397517	9.449617327	2.336242415	4.044793154	5.24E-05	0.016987112	Longbow	24	Up	3	B
TraesCS3D02G003500.1	30.97196757	7.061121551	1.861735588	3.792762836	0.00014898	0.046615524	Stigg	48	Up	3	D
TraesCS3D02G010700.1	34.22465651	16.89312647	3.594554637	4.699643816	2.61E-06	0.002078642	Stigg	6	Up	3	D
TraesCS3D02G010700.1	34.22465651	42.99351063	3.605646556	11.92393929	8.88E-33	3.35E-29	Stigg	24	Up	3	D
TraesCS3D02G010700.1	34.22465651	-48.4444963	3.591477386	-13.48873767	1.82E-41	1.41E-37	Stigg	96	Down	3	D
TraesCS3D02G010700.1	34.22465651	45.75566133	3.593365707	12.73337174	3.86E-37	3.83E-33	Longbow	48	Up	3	D
TraesCS3D02G017700.2	9.818168683	38.59773398	5.421646923	7.119189893	1.09E-12	1.18E-09	Stigg	24	Up	3	D
TraesCS3D02G017700.2	9.818168683	-38.57922359	5.420697577	-7.11702194	1.10E-12	1.06E-09	Stigg	48	Down	3	D
TraesCS3D02G017700.2	9.818168683	-38.77089742	5.422132079	-7.1504893	8.65E-13	6.63E-10	Longbow	24	Down	3	D
TraesCS3D02G017700.2	9.818168683	-37.97728973	5.430676725	-6.993104479	2.69E-12	3.59E-09	Longbow	96	Down	3	D
TraesCS3D02G022500.1	16.54885842	18.93756872	2.326913398	8.138493139	4.00E-16	5.51E-13	Stigg	24	Up	3	D
TraesCS3D02G022500.1	16.54885842	21.99420495	2.303258479	9.549169212	1.31E-21	5.05E-18	Stigg	96	Up	3	D
TraesCS3D02G034200.1	17.87112695	14.65311102	3.716105708	3.94313622	8.04E-05	0.041167345	Stigg	6	Up	3	D
TraesCS3D02G034200.1	17.87112695	-37.89304454	3.797822359	-9.977571605	1.91E-23	4.01E-20	Stigg	24	Down	3	D
TraesCS3D02G034200.1	17.87112695	39.21200659	3.740429174	10.48329076	1.03E-25	2.47E-22	Stigg	48	Up	3	D
TraesCS3D02G034200.1	17.87112695	-38.70338608	3.794972593	-10.19859436	2.01E-24	4.33E-21	Longbow	24	Down	3	D
TraesCS3D02G034200.1	17.87112695	-39.81537325	3.734882986	-10.66040714	1.56E-26	8.14E-23	Longbow	48	Down	3	D
TraesCS3D02G034200.2	77.88490318	-17.83269476	3.224256729	-5.530792446	3.19E-08	5.10E-05	Stigg	6	Down	3	D
TraesCS3D02G034200.2	77.88490318	-19.96717295	3.19537862	-6.248765896	4.14E-10	3.48E-07	Stigg	24	Down	3	D
TraesCS3D02G034200.2	77.88490318	20.23433806	3.193567846	6.335966242	2.36E-10	1.78E-07	Stigg	48	Up	3	D
TraesCS3D02G034200.2	77.88490318	20.66231993	3.190416592	6.476370508	9.40E-11	8.00E-08	Longbow	6	Up	3	D
TraesCS3D02G094300.1	3.076199808	-36.06639512	5.560662241	-6.485989178	8.82E-11	7.87E-08	Stigg	24	Down	3	D
TraesCS3D02G094300.1	3.076199808	-35.52857087	5.562357335	-6.387322628	1.69E-10	1.30E-07	Stigg	48	Down	3	D
TraesCS3D02G094300.1	3.076199808	33.62418182	5.661342032	5.939259919	2.86E-09	2.92E-06	Longbow	96	Up	3	D
TraesCS3D02G120500.3	103.7627133	-20.80550649	2.536292604	-8.203117595	2.34E-16	2.87E-13	Stigg	48	Down	3	D
TraesCS3D02G156700.2	21.44142207	-6.728057044	1.75348966	-3.836952791	0.00012457	0.048733554	Longbow	96	Down	3	D
TraesCS3D02G157700.2	41.454613	-8.052682603	1.894102329	-4.251450663	2.12E-05	0.008776155	Stigg	48	Down	3	D
TraesCS3D02G167200.1	27.51574299	-20.18698995	3.817767945	-5.287641952	1.24E-07	8.49E-05	Stigg	24	Down	3	D
TraesCS3D02G167200.1	27.51574299	19.46499884	3.821572505	5.093452713	3.52E-07	0.000191407	Stigg	48	Up	3	D
TraesCS3D02G167200.1	27.51574299	20.98041034	3.815316442	5.498996129	3.82E-08	2.57E-05	Longbow	6	Up	3	D
TraesCS3D02G167200.1	27.51574299	20.81425641	3.816151207	5.454253588	4.92E-08	4.03E-05	Longbow	48	Up	3	D
TraesCS3D02G173300.2	82.848537	2.234163752	0.596884246	3.743043592	0.000181805	0.049815045	Longbow	24	Up	3	D
TraesCS3D02G177400.1	154.3360968	-34.08893916	6.165381958	-5.529087961	3.22E-08	2.33E-05	Stigg	24	Down	3	D
TraesCS3D02G177400.1	154.3360968	33.32395498	6.166029266	5.404443207	6.50E-08	6.94E-05	Stigg	96	Up	3	D
TraesCS3D02G177400.1	154.3360968	34.96590914	6.165248987	5.671451261	1.42E-08	9.79E-06	Longbow	6	Up	3	D
TraesCS3D02G177400.1	154.3360968	-36.04470245	6.165246427	-5.846433371	5.02E-09	4.97E-06	Longbow	96	Down	3	D
TraesCS3D02G186900.1	15.95641025	-22.18374845	3.539898142	-6.266775924	3.69E-10	2.15E-07	Longbow	24	Down	3	D
TraesCS3D02G202900.1	137.5842242	-6.137713817	1.410526728	-4.351363003	1.35E-05	0.010349415	Stigg	96	Down	3	D
TraesCS3D02G212700.1	18.99297348	3.804853716	0.973137633	3.909882413	9.23E-05	0.038465099	Longbow	96	Up	3	D
TraesCS3D02G214100.2	16.42166448	16.94218835	3.128568664	5.415316129	6.12E-08	6.66E-05	Stigg	96	Up	3	D
TraesCS3D02G214100.2	16.42166448	-19.84502268	3.08025116	-6.44266381	1.17E-10	1.28E-07	Longbow	48	Down	3	D
TraesCS3D02G214100.3	27.2202565	-44.77402374	4.379430886	-10.22370827	1.55E-24	3.73E-21	Longbow	6	Down	3	D
TraesCS3D02G214100.3	27.2202565	-46.37689181	4.376995653	-10.59559924	3.12E-26	7.87E-23	Longbow	24	Down	3	D
TraesCS3D02G258000.2	45.62640983	8.501334704	1.875876589	4.531926435	5.84E-06	0.004795757	Stigg	96	Up	3	D
TraesCS3D02G277400.1	108.9896325	-6.806348563	1.684601141	-4.040332394	5.34E-05	0.029367656	Stigg	6	Down	3	D
TraesCS3D02G286100.1	3.093988488	24.53030099	5.361906152	4.574921735	4.76E-06	0.003988833	Stigg	96	Up	3	D
TraesCS3D02G298100.1	18.39105227	17.87192522	3.728783874	4.792963557	1.64E-06	0.001397381	Stigg	6	Up	3	D
TraesCS3D02G298100.1	18.39105227	47.17578552	3.729574036	12.6491082	1.13E-36	7.23E-33	Stigg	96	Up	3	D
TraesCS3D02G302900.1	164.4839778	1.105254078	0.245807696	4.496417719	6.91E-06	0.004216105	Longbow	96	Up	3	D
TraesCS3D02G309800.1	16.53995728	16.12206422	2.937593866	5.488186915	4.06E-08	5.97E-05	Stigg	6	Up	3	D
TraesCS3D02G311100.1	157.1379142	-21.19846731	3.873750345	-5.472336991	4.44E-08	3.16E-05	Stigg	24	Down	3	D
TraesCS3D02G311100.1	157.1379142	-24.42478445	3.871598717	-6.308707652	2.81E-10	3.97E-07	Stigg	96	Down	3	D
TraesCS3D02G311100.1	157.1379142	-20.09584262	3.877474809	-5.182713907	2.19E-07	0.000101547	Longbow	24	Down	3	D
TraesCS3D02G341100.1	236.7891673	3.201248483	0.799020413	4.006466459	6.16E-05	0.019490663	Longbow	24	Up	3	D
TraesCS3D02G342400.1	42.99712296	-20.39926846	2.88834035	-7.062626279	1.63E-12	1.56E-09	Stigg	48	Down	3	D
TraesCS3D02G369700.1	24.10620267	36.53154764	2.39449227	15.25649011	1.49E-52	2.19E-48	Longbow	6	Up	3	D
TraesCS3D02G397100.1	26.19179557	-16.49223845	2.618036009	-6.299469677	2.99E-10	4.10E-07	Stigg	96	Down	3	D
TraesCS3D02G417300.2	43.87820324	4.361477488	0.923484647	4.722847857	2.33E-06	0.002095538	Stigg	96	Up	3	D
TraesCS3D02G418400.6	110.6660102	16.42127865	2.957712011	5.552020814	2.82E-08	4.61E-05	Stigg	6	Up	3	D
TraesCS3D02G418400.6	110.6660102	47.15354759	2.953414147	15.96577562	2.21E-57	2.28E-53	Stigg	48	Up	3	D
TraesCS3D02G446700.1	15.61285995	21.79248945	5.418025537	4.022219774	5.77E-05	0.039201378	Stigg	96	Up	3	D
TraesCS3D02G456900.1	33.15732335	24.37119236	3.26746507	7.458746105	8.73E-14	1.76E-10	Stigg	96	Up	3	D
TraesCS3D02G457200.1	15.23999204	44.50189674	3.748024071	11.87342875	1.63E-32	5.92E-29	Stigg	24	Up	3	D
TraesCS3D02G457200.1	15.23999204	44.83563644	3.746078469	11.96868587	5.18E-33	2.26E-29	Longbow	6	Up	3	D
TraesCS3D02G474100.1	30.24269539	-6.731564615	1.327662614	-5.070237382	3.97E-07	0.000212916	Stigg	48	Down	3	D
TraesCS3D02G478000.1	63.27940756	5.011164558	1.246885802	4.018944278	5.85E-05	0.026851959	Longbow	96	Up	3	D
TraesCS3D02G499700.1	13.4760577	7.71575449	1.998772977	3.86024555	0.000113273	0.037354359	Stigg	48	Up	3	D
TraesCS3D02G500100.1	9.110676229	-17.01073006	3.818793641	-4.454477423	8.41E-06	0.005807156	Stigg	6	Down	3	D
TraesCS3D02G500100.1	9.110676229	21.04836879	3.759037206	5.59940422	2.15E-08	1.10E-05	Longbow	24	Up	3	D
TraesCS3D02G500100.1	9.110676229	19.96968051	3.765827563	5.302866417	1.14E-07	9.09E-05	Longbow	96	Up	3	D
TraesCS3D02G509100.2	22.61123338	-23.14790129	5.993649524	-3.862071214	0.00011243	0.048428306	Longbow	48	Down	3	D
TraesCS3D02G514900.2	43.24266426	-5.664284704	1.496640914	-3.784665146	0.000153916	0.047843594	Stigg	48	Down	3	D
TraesCS3D02G517300.1	71.02225211	6.324249518	1.517091307	4.168667692	3.06E-05	0.018764094	Stigg	6	Up	3	D
TraesCS3D02G517300.1	71.02225211	-5.918394567	1.517381177	-3.900400674	9.60E-05	0.032674729	Stigg	48	Down	3	D
TraesCS3D02G540100.1	9.680293455	31.97928362	4.192617802	7.627521786	2.39E-14	2.79E-11	Longbow	6	Up	3	D
TraesCS4A02G013400.1	27.03612533	3.73677241	0.833400564	4.483765155	7.33E-06	0.003252418	Stigg	48	Up	4	A
TraesCS4A02G031600.3	128.0678104	-8.947726004	1.845306474	-4.848910536	1.24E-06	0.000770557	Stigg	24	Down	4	A
TraesCS4A02G033600.1	617.2907979	2.528792239	0.616867442	4.099409481	4.14E-05	0.020564161	Longbow	48	Up	4	A
TraesCS4A02G078200.1	127.3734952	-26.48706138	2.073134583	-12.77633474	2.22E-37	1.14E-32	Stigg	6	Down	4	A
TraesCS4A02G103100.4	16.40875873	6.331991348	1.635963011	3.87049787	0.000108613	0.04836172	Longbow	6	Up	4	A
TraesCS4A02G116400.1	42.79376037	2.898647184	0.754215455	3.843261452	0.00012141	0.035006155	Longbow	24	Up	4	A
TraesCS4A02G118100.1	24.7179561	-22.08322739	3.246439798	-6.802290745	1.03E-11	7.21E-09	Longbow	24	Down	4	A
TraesCS4A02G118100.1	24.7179561	21.39590244	3.247373696	6.588678866	4.44E-11	4.95E-08	Longbow	48	Up	4	A
TraesCS4A02G136500.2	19.21451474	-18.05471494	3.374266472	-5.350708099	8.76E-08	5.04E-05	Stigg	48	Down	4	A
TraesCS4A02G136500.2	19.21451474	-20.48145784	3.347740273	-6.117994877	9.48E-10	7.19E-07	Longbow	6	Down	4	A
TraesCS4A02G136500.2	19.21451474	20.16114469	3.349373771	6.01937737	1.75E-09	9.78E-07	Longbow	24	Up	4	A
TraesCS4A02G140600.3	37.02145427	21.10320053	2.443697669	8.635765708	5.83E-18	7.05E-15	Longbow	24	Up	4	A
TraesCS4A02G143200.1	60.34411257	-1.764264499	0.376501171	-4.685946916	2.79E-06	0.001333578	Stigg	48	Down	4	A
TraesCS4A02G154800.1	8.261463177	37.88805886	6.016293113	6.297575293	3.02E-10	2.58E-07	Stigg	24	Up	4	A
TraesCS4A02G154800.1	8.261463177	36.54180335	6.02337967	6.066661136	1.31E-09	1.68E-06	Stigg	96	Up	4	A
TraesCS4A02G175900.3	24.09431923	-45.04238143	4.554137044	-9.890431709	4.58E-23	8.60E-20	Longbow	24	Down	4	A
TraesCS4A02G175900.3	24.09431923	37.48693072	4.702449629	7.971787828	1.56E-15	3.04E-12	Longbow	48	Up	4	A
TraesCS4A02G175900.3	24.09431923	-44.68176081	4.555789245	-9.807688287	1.04E-22	3.35E-19	Longbow	96	Down	4	A
TraesCS4A02G178100.5	144.9745724	9.125597799	1.750603277	5.212830297	1.86E-07	0.000116288	Longbow	6	Up	4	A
TraesCS4A02G238700.1	15.6755432	-20.62555409	4.937697895	-4.17715999	2.95E-05	0.011817079	Stigg	48	Down	4	A
TraesCS4A02G238700.1	15.6755432	21.42136844	4.937586928	4.338428619	1.44E-05	0.01086437	Stigg	96	Up	4	A
TraesCS4A02G241400.1	18.12671113	-20.07629288	3.372405072	-5.953108374	2.63E-09	1.43E-06	Longbow	24	Down	4	A
TraesCS4A02G275000.1	15.27645358	-20.60122868	4.036580352	-5.103633989	3.33E-07	0.000150755	Longbow	24	Down	4	A
TraesCS4A02G275000.1	15.27645358	21.48200517	4.035229167	5.323614666	1.02E-07	7.92E-05	Longbow	48	Up	4	A
TraesCS4A02G342300.2	12.07903186	-17.76453394	2.769010082	-6.415481856	1.40E-10	3.90E-07	Stigg	6	Down	4	A
TraesCS4A02G342300.2	12.07903186	-19.00768762	2.758811683	-6.889809744	5.59E-12	5.64E-09	Stigg	24	Down	4	A
TraesCS4A02G342300.2	12.07903186	20.36601442	2.753842486	7.395489945	1.41E-13	2.76E-10	Stigg	96	Up	4	A
TraesCS4A02G352900.1	16.56078663	3.901508783	0.985920555	3.957224306	7.58E-05	0.033198437	Longbow	96	Up	4	A
TraesCS4A02G368400.2	51.04137484	6.468494919	1.612478124	4.01152414	6.03E-05	0.022089282	Stigg	48	Up	4	A
TraesCS4A02G369600.1	48.75428532	21.54532935	2.691326248	8.005469188	1.19E-15	1.14E-12	Longbow	24	Up	4	A
TraesCS4A02G403000.1	18.18460516	42.18238079	3.811859929	11.06608888	1.83E-28	5.98E-25	Longbow	6	Up	4	A
TraesCS4A02G403000.1	18.18460516	-44.27538414	3.790042036	-11.68202984	1.57E-31	6.32E-28	Longbow	24	Down	4	A
TraesCS4A02G445600.2	16.78347274	15.66180762	2.940588056	5.326080131	1.00E-07	0.00012462	Stigg	6	Up	4	A
TraesCS4B02G015900.2	58.00830111	-30.9824172	3.171589992	-9.768733438	1.53E-22	2.94E-19	Stigg	24	Down	4	B
TraesCS4B02G059500.2	56.73090883	-3.129556337	0.739807885	-4.230228418	2.33E-05	0.012248097	Stigg	24	Down	4	B
TraesCS4B02G064900.1	32.2712901	19.64048474	3.05336907	6.432397881	1.26E-10	1.11E-07	Stigg	24	Up	4	B
TraesCS4B02G064900.1	32.2712901	22.41723378	3.041076114	7.371480666	1.69E-13	1.37E-10	Longbow	24	Up	4	B
TraesCS4B02G065000.1	28.94244087	-16.44980342	3.412504728	-4.820448537	1.43E-06	0.001228116	Stigg	6	Down	4	B
TraesCS4B02G065000.1	28.94244087	19.91966872	3.396863478	5.864135798	4.51E-09	3.00E-06	Stigg	48	Up	4	B
TraesCS4B02G092200.1	41.13696281	2.554093092	0.638773033	3.998436002	6.38E-05	0.029028545	Longbow	96	Up	4	B
TraesCS4B02G094300.1	6.870664102	-32.64667195	5.779601642	-5.648602442	1.62E-08	9.91E-06	Stigg	48	Down	4	B
TraesCS4B02G094300.1	6.870664102	31.45994159	5.828220087	5.397864376	6.74E-08	4.33E-05	Longbow	6	Up	4	B
TraesCS4B02G094300.1	6.870664102	32.71567313	5.79409393	5.646382941	1.64E-08	1.49E-05	Longbow	96	Up	4	B
TraesCS4B02G103800.1	44.41169935	1.925851574	0.438316217	4.393749302	1.11E-05	0.005694137	Longbow	6	Up	4	B
TraesCS4B02G114700.1	8.975329316	-30.0283892	7.530938777	-3.987336783	6.68E-05	0.024038303	Stigg	48	Down	4	B
TraesCS4B02G114700.1	8.975329316	-31.09194483	7.528193153	-4.13006736	3.63E-05	0.025485241	Stigg	96	Down	4	B
TraesCS4B02G114700.1	8.975329316	-32.12505759	7.525249665	-4.268969007	1.96E-05	0.009578547	Longbow	6	Down	4	B
TraesCS4B02G114700.1	8.975329316	30.72876839	7.528764897	4.081515203	4.47E-05	0.021817856	Longbow	96	Up	4	B
TraesCS4B02G126300.7	34.67968725	-7.97718455	1.707547935	-4.671719246	2.99E-06	0.001875767	Longbow	48	Down	4	B
TraesCS4B02G205100.2	23.70868102	21.89581239	3.02995316	7.226452437	4.96E-13	7.18E-10	Longbow	96	Up	4	B
TraesCS4B02G243500.1	150.9426441	2.0698251	0.525597174	3.938044575	8.21E-05	0.035351971	Longbow	96	Up	4	B
TraesCS4B02G274500.1	21.47863448	-15.75982897	3.369659407	-4.676979798	2.91E-06	0.002252193	Stigg	6	Down	4	B
TraesCS4B02G274500.1	21.47863448	19.49068454	3.226381794	6.041034752	1.53E-09	1.23E-06	Stigg	24	Up	4	B
TraesCS4B02G287100.1	336.369949	4.247636567	1.08315132	3.921554161	8.80E-05	0.026583418	Longbow	24	Up	4	B
TraesCS4B02G316800.1	11.10602833	-19.68795886	4.37302865	-4.502133519	6.73E-06	0.003884041	Stigg	24	Down	4	B
TraesCS4B02G316800.1	11.10602833	20.81436724	4.369059268	4.764038655	1.90E-06	0.001259601	Longbow	96	Up	4	B
TraesCS4B02G329500.2	192.4071242	6.07660216	1.411174664	4.306059564	1.66E-05	0.008824066	Stigg	24	Up	4	B
TraesCS4B02G356800.1	230.4965551	1.472333861	0.382508952	3.849148769	0.000118529	0.04745265	Longbow	96	Up	4	B
TraesCS4B02G376300.1	24.00053241	19.19641421	3.907302521	4.912958265	8.97E-07	0.00046384	Stigg	48	Up	4	B
TraesCS4B02G376300.1	24.00053241	21.17514532	3.903772856	5.424277001	5.82E-08	4.69E-05	Longbow	48	Up	4	B
TraesCS4B02G387600.1	6.048207691	5.906515384	1.537842609	3.840780161	0.000122644	0.039681476	Stigg	48	Up	4	B
TraesCS4D02G015000.1	58.026804	22.24052774	2.15673139	10.31214543	6.21E-25	1.33E-21	Stigg	48	Up	4	D
TraesCS4D02G020100.4	40.42418136	2.535941356	0.625934358	4.05144936	5.09E-05	0.01897532	Stigg	48	Up	4	D
TraesCS4D02G021000.1	442.3436996	3.532667154	0.868096086	4.069442553	4.71E-05	0.022535372	Longbow	96	Up	4	D
TraesCS4D02G053700.1	20.91519328	6.349857801	1.549224345	4.09873355	4.15E-05	0.016008177	Stigg	48	Up	4	D
TraesCS4D02G063500.1	21.80585697	15.96580339	2.89158091	5.521479042	3.36E-08	5.16E-05	Stigg	6	Up	4	D
TraesCS4D02G063500.1	21.80585697	43.62924229	2.893479302	15.0784705	2.24E-51	2.70E-47	Stigg	24	Up	4	D
TraesCS4D02G063500.1	21.80585697	44.54001216	2.888535502	15.41958273	1.21E-53	2.03E-49	Longbow	6	Up	4	D
TraesCS4D02G063500.1	21.80585697	46.29144782	2.884891952	16.04616346	6.08E-58	5.37E-54	Longbow	24	Up	4	D
TraesCS4D02G063500.1	21.80585697	47.38163139	2.883536516	16.43177783	1.13E-60	3.89E-56	Longbow	96	Up	4	D
TraesCS4D02G091100.1	9.572093098	42.78443088	5.92170724	7.225016224	5.01E-13	4.88E-10	Stigg	48	Up	4	D
TraesCS4D02G091100.1	9.572093098	44.72284011	5.916842125	7.558565728	4.08E-14	8.43E-11	Stigg	96	Up	4	D
TraesCS4D02G091100.1	9.572093098	44.27176449	5.917471091	7.481534563	7.35E-14	6.11E-11	Longbow	24	Up	4	D
TraesCS4D02G091100.1	9.572093098	41.26095719	5.942052564	6.943889631	3.81E-12	4.91E-09	Longbow	96	Up	4	D
TraesCS4D02G145100.12	14.45549696	21.03616481	3.486527704	6.033557338	1.60E-09	9.01E-07	Longbow	24	Up	4	D
TraesCS4D02G145100.12	14.45549696	-21.379497	3.486669674	-6.131781614	8.69E-10	9.12E-07	Longbow	96	Down	4	D
TraesCS4D02G147100.1	10.91235963	-7.828278035	1.798873597	-4.351766599	1.35E-05	0.004883149	Longbow	24	Down	4	D
TraesCS4D02G169500.2	2.937206738	31.18137558	6.540667066	4.767308176	1.87E-06	0.001703201	Stigg	96	Up	4	D
TraesCS4D02G169500.2	2.937206738	26.06559622	6.580231144	3.961197662	7.46E-05	0.034109975	Longbow	6	Up	4	D
TraesCS4D02G169500.2	2.937206738	26.39311121	6.575962748	4.013573711	5.98E-05	0.027991612	Longbow	48	Up	4	D
TraesCS4D02G169500.2	2.937206738	27.914725	6.553092381	4.259778952	2.05E-05	0.011258872	Longbow	96	Up	4	D
TraesCS4D02G187300.1	31.35742188	13.48398483	2.500628398	5.392238543	6.96E-08	9.46E-05	Stigg	6	Up	4	D
TraesCS4D02G188600.1	29.56198068	3.061978557	0.800730368	3.823982053	0.000131313	0.037615769	Longbow	24	Up	4	D
TraesCS4D02G204000.1	37.89021975	-24.27209353	3.679359087	-6.596826499	4.20E-11	2.69E-08	Longbow	24	Down	4	D
TraesCS4D02G209200.2	23.69544444	-20.81239921	2.896541193	-7.185259184	6.71E-13	7.52E-10	Stigg	24	Down	4	D
TraesCS4D02G229200.2	19.37303943	17.366944	3.142034388	5.527292786	3.25E-08	5.10E-05	Stigg	6	Up	4	D
TraesCS4D02G229200.2	19.37303943	46.47544235	3.142138	14.7910252	1.67E-49	1.58E-45	Stigg	24	Up	4	D
TraesCS4D02G241300.2	42.98464462	-1.551378019	0.384452457	-4.035292244	5.45E-05	0.029845678	Stigg	6	Down	4	D
TraesCS4D02G268900.1	24.18982874	-24.89073483	3.140169505	-7.92655772	2.25E-15	1.46E-11	Stigg	6	Down	4	D
TraesCS4D02G273200.4	7.313119965	-20.48382776	4.338669497	-4.721223356	2.34E-06	0.001421755	Stigg	24	Down	4	D
TraesCS4D02G273200.4	7.313119965	22.26517612	4.335199478	5.135905795	2.81E-07	0.000170137	Longbow	6	Up	4	D
TraesCS4D02G273200.4	7.313119965	-18.69854544	4.36549249	-4.283261392	1.84E-05	0.010187869	Longbow	96	Down	4	D
TraesCS4D02G316000.1	8.980349371	-27.06195097	5.881647	-4.601083841	4.20E-06	0.001957959	Stigg	48	Down	4	D
TraesCS4D02G340800.1	85.38371167	2.015106769	0.498589753	4.04161288	5.31E-05	0.017154707	Longbow	24	Up	4	D
TraesCS4D02G350500.1	141.2443943	2.363239737	0.543936483	4.344697975	1.39E-05	0.007972035	Longbow	96	Up	4	D
TraesCS5A02G004600.1	7.772903286	6.47127684	1.636490153	3.954363444	7.67E-05	0.033293933	Longbow	96	Up	5	A
TraesCS5A02G016700.2	6.008413166	30.84408324	7.438750089	4.146406705	3.38E-05	0.017202516	Longbow	96	Up	5	A
TraesCS5A02G020000.1	9.628607422	27.52533363	6.33199559	4.3470235	1.38E-05	0.007477369	Stigg	24	Up	5	A
TraesCS5A02G020000.1	9.628607422	27.56781404	6.33303596	4.353017134	1.34E-05	0.010325382	Stigg	96	Up	5	A
TraesCS5A02G020000.1	9.628607422	30.44020539	6.316541276	4.81912554	1.44E-06	0.000807114	Longbow	6	Up	5	A
TraesCS5A02G020000.1	9.628607422	-31.55371268	6.315537075	-4.996204172	5.85E-07	0.000260542	Longbow	24	Down	5	A
TraesCS5A02G048400.1	39.00141385	-22.77805829	2.824634474	-8.064072891	7.38E-16	9.96E-13	Stigg	24	Down	5	A
TraesCS5A02G048400.1	39.00141385	-26.40844677	2.623769147	-10.06508016	7.88E-24	1.63E-20	Longbow	6	Down	5	A
TraesCS5A02G048400.1	39.00141385	23.48996538	2.824634474	8.31610801	9.09E-17	9.55E-14	Longbow	24	Up	5	A
TraesCS5A02G057500.2	186.1711947	21.07064911	2.560602121	8.228786868	1.89E-16	1.90E-13	Longbow	24	Up	5	A
TraesCS5A02G068200.1	7.934473972	30.94298773	7.377007878	4.194517377	2.73E-05	0.014233669	Stigg	24	Up	5	A
TraesCS5A02G068200.1	7.934473972	-30.3057144	7.377566114	-4.107820104	3.99E-05	0.015449248	Stigg	48	Down	5	A
TraesCS5A02G068200.1	7.934473972	-29.21802787	7.381084198	-3.958500823	7.54E-05	0.023185991	Longbow	24	Down	5	A
TraesCS5A02G068200.1	7.934473972	30.98463902	7.377006795	4.200164089	2.67E-05	0.014077226	Longbow	48	Up	5	A
TraesCS5A02G068200.1	7.934473972	-30.75484819	7.377773332	-4.168581333	3.07E-05	0.01582645	Longbow	96	Down	5	A
TraesCS5A02G070300.1	10.36970177	-20.6170082	3.878313825	-5.315972129	1.06E-07	6.03E-05	Stigg	48	Down	5	A
TraesCS5A02G070300.1	10.36970177	19.7876862	3.886015799	5.092024125	3.54E-07	0.000211388	Longbow	6	Up	5	A
TraesCS5A02G070300.1	10.36970177	-21.71892525	3.87867208	-5.599577587	2.15E-08	1.92E-05	Longbow	96	Down	5	A
TraesCS5A02G079200.1	13.18026458	-20.19001089	3.981818338	-5.07055048	3.97E-07	0.000260914	Stigg	24	Down	5	A
TraesCS5A02G079200.1	13.18026458	15.94501183	4.107290083	3.882124589	0.000103548	0.046281535	Longbow	6	Up	5	A
TraesCS5A02G079200.1	13.18026458	20.71660916	3.980214198	5.204898061	1.94E-07	0.000147021	Longbow	48	Up	5	A
TraesCS5A02G129500.1	31.90761878	-13.89759413	2.941431895	-4.724771686	2.30E-06	0.001881187	Stigg	6	Down	5	A
TraesCS5A02G129500.1	31.90761878	22.64512215	2.697150545	8.39594297	4.62E-17	5.10E-14	Longbow	24	Up	5	A
TraesCS5A02G138800.1	4.725420997	-30.93746863	7.345382725	-4.211825277	2.53E-05	0.013237585	Stigg	24	Down	5	A
TraesCS5A02G138800.1	4.725420997	32.48713765	7.340260337	4.425883574	9.60E-06	0.004169753	Stigg	48	Up	5	A
TraesCS5A02G138800.1	4.725420997	31.29714153	7.34351458	4.261875044	2.03E-05	0.00984694	Longbow	6	Up	5	A
TraesCS5A02G138800.1	4.725420997	30.26612733	7.351304662	4.117109646	3.84E-05	0.019323676	Longbow	48	Up	5	A
TraesCS5A02G169900.1	23.34983879	22.49819678	3.916364464	5.744663701	9.21E-09	8.23E-06	Longbow	48	Up	5	A
TraesCS5A02G171600.1	45.86020358	15.31547244	2.72542644	5.619477455	1.92E-08	1.41E-05	Stigg	24	Up	5	A
TraesCS5A02G171600.1	45.86020358	17.18247627	2.576211338	6.669668758	2.56E-11	1.71E-08	Longbow	24	Up	5	A
TraesCS5A02G175200.2	26.04462957	-21.66171548	3.153178017	-6.869804167	6.43E-12	5.61E-09	Stigg	48	Down	5	A
TraesCS5A02G175200.2	26.04462957	21.53248163	3.153922174	6.827207663	8.66E-12	8.17E-09	Longbow	6	Up	5	A
TraesCS5A02G175200.2	26.04462957	-22.53321421	3.152113185	-7.148605677	8.77E-13	1.32E-09	Longbow	48	Down	5	A
TraesCS5A02G179200.1	30.44753515	-22.63870591	4.615383002	-4.905054663	9.34E-07	0.000480498	Stigg	48	Down	5	A
TraesCS5A02G179200.1	30.44753515	21.3962373	4.617827548	4.633398946	3.60E-06	0.003071592	Stigg	96	Up	5	A
TraesCS5A02G179200.1	30.44753515	20.40210306	4.619141602	4.416860277	1.00E-05	0.005140627	Longbow	6	Up	5	A
TraesCS5A02G179200.1	30.44753515	-23.10449868	4.615324372	-5.006040056	5.56E-07	0.000390993	Longbow	48	Down	5	A
TraesCS5A02G179200.1	30.44753515	22.4667629	4.616013579	4.867135357	1.13E-06	0.000787153	Longbow	96	Up	5	A
TraesCS5A02G186500.3	29.40499736	-19.45838017	1.859911941	-10.46199002	1.29E-25	3.16E-22	Stigg	24	Down	5	A
TraesCS5A02G208900.2	62.65359496	-7.202843725	1.658574181	-4.342792626	1.41E-05	0.007798392	Longbow	48	Down	5	A
TraesCS5A02G225200.1	36.00624347	-22.06114346	4.208794036	-5.241678085	1.59E-07	0.000107886	Stigg	24	Down	5	A
TraesCS5A02G225200.1	36.00624347	-23.09735539	4.207843413	-5.489119515	4.04E-08	4.49E-05	Stigg	96	Down	5	A
TraesCS5A02G229000.1	282.7724585	3.807738134	0.942454821	4.040234132	5.34E-05	0.025350957	Longbow	48	Up	5	A
TraesCS5A02G260600.1	57.46623588	22.52423164	2.990993323	7.530686032	5.05E-14	5.30E-11	Stigg	48	Up	5	A
TraesCS5A02G260600.1	57.46623588	24.35057906	2.989953491	8.144133057	3.82E-16	9.20E-13	Stigg	96	Up	5	A
TraesCS5A02G300800.1	59.31268705	-20.05432869	2.226708974	-9.006263919	2.13E-19	3.32E-16	Stigg	48	Down	5	A
TraesCS5A02G307300.3	10.33893945	5.911826508	1.497690543	3.947295078	7.90E-05	0.035168509	Longbow	48	Up	5	A
TraesCS5A02G309700.1	12.18583394	21.85467682	4.229402785	5.167319815	2.37E-07	0.000145391	Longbow	6	Up	5	A
TraesCS5A02G309700.1	12.18583394	-22.25635964	4.229205982	-5.262538578	1.42E-07	6.74E-05	Longbow	24	Down	5	A
TraesCS5A02G311100.1	164.648116	18.98570503	3.503758991	5.418667516	6.00E-08	4.16E-05	Stigg	24	Up	5	A
TraesCS5A02G311795.1	10.41097651	26.55398575	6.84658836	3.878425919	0.000105135	0.034894151	Stigg	48	Up	5	A
TraesCS5A02G311795.1	10.41097651	27.837954	6.844065772	4.067458573	4.75E-05	0.022535372	Longbow	96	Up	5	A
TraesCS5A02G377000.5	20.32915748	35.59671227	6.536685196	5.445682514	5.16E-08	3.61E-05	Stigg	24	Up	5	A
TraesCS5A02G377000.5	20.32915748	-33.18919512	6.538336124	-5.076091912	3.85E-07	0.000228734	Longbow	6	Down	5	A
TraesCS5A02G381700.1	22.0460306	20.03272464	3.33884598	5.999894801	1.97E-09	1.10E-06	Longbow	24	Up	5	A
TraesCS5A02G385300.3	21.22254009	-6.277795604	1.601562373	-3.91979464	8.86E-05	0.043629097	Stigg	6	Down	5	A
TraesCS5A02G389000.2	63.02001881	-6.460499088	1.530208406	-4.221973335	2.42E-05	0.008412071	Longbow	24	Down	5	A
TraesCS5A02G401200.1	239.2148855	2.890597139	0.726764845	3.977348599	6.97E-05	0.024724569	Stigg	48	Up	5	A
TraesCS5A02G420800.1	27.20976263	22.98026556	3.05428323	7.523947135	5.31E-14	4.60E-11	Longbow	24	Up	5	A
TraesCS5A02G455800.2	20.86454282	-21.36608398	3.534992262	-6.044167114	1.50E-09	1.12E-06	Longbow	6	Down	5	A
TraesCS5A02G478100.1	7.156209889	21.67590151	4.578076924	4.734717627	2.19E-06	0.001059613	Stigg	48	Up	5	A
TraesCS5A02G478100.1	7.156209889	20.05487375	4.584709064	4.374295832	1.22E-05	0.006907412	Longbow	48	Up	5	A
TraesCS5A02G535500.1	38.00899045	6.423880397	1.48735494	4.318996243	1.57E-05	0.011685677	Stigg	96	Up	5	A
TraesCS5A02G548800.1	103.0403133	-6.728745551	1.553175015	-4.332251991	1.48E-05	0.009734347	Stigg	6	Down	5	A
TraesCS5A02G555100.1	21.04574528	18.29875223	2.807436097	6.517958594	7.13E-11	6.50E-08	Stigg	24	Up	5	A
TraesCS5A02G555100.1	21.04574528	20.24803188	2.654349638	7.628245951	2.38E-14	2.52E-11	Stigg	48	Up	5	A
TraesCS5A02G555100.1	21.04574528	-22.68881349	2.579898893	-8.794458401	1.44E-18	1.76E-15	Longbow	24	Down	5	A
TraesCS5B02G018700.4	35.53160229	-6.82993292	1.536251561	-4.445842787	8.75E-06	0.005965379	Stigg	6	Down	5	B
TraesCS5B02G027300.1	201.9138842	-5.502989765	1.38980852	-3.959530889	7.51E-05	0.035973431	Stigg	24	Down	5	B
TraesCS5B02G027300.1	201.9138842	6.09647698	1.381284572	4.413628518	1.02E-05	0.004376111	Stigg	48	Up	5	B
TraesCS5B02G040500.1	43.07772935	30.15577792	2.183150502	13.81296338	2.13E-43	1.04E-39	Stigg	48	Up	5	B
TraesCS5B02G056800.1	26.59254165	2.836137259	0.714692025	3.968334837	7.24E-05	0.025502587	Stigg	48	Up	5	B
TraesCS5B02G082000.2	65.23428696	1.076812203	0.28534712	3.773692212	0.000160849	0.049698534	Stigg	48	Up	5	B
TraesCS5B02G108800.1	78.17404747	-1.012546556	0.256947425	-3.940676018	8.13E-05	0.035991869	Longbow	48	Down	5	B
TraesCS5B02G115600.2	8.954140134	30.75873732	8.126273147	3.785097641	0.000153648	0.047843594	Stigg	48	Up	5	B
TraesCS5B02G118700.2	22.80193535	-28.72628866	2.976089868	-9.65235928	4.80E-22	8.95E-19	Stigg	24	Down	5	B
TraesCS5B02G118700.2	22.80193535	-28.04060115	2.977011128	-9.41904479	4.55E-21	7.55E-18	Stigg	48	Down	5	B
TraesCS5B02G123000.3	12.99675696	-7.224123325	1.914122693	-3.774117172	0.000160575	0.044951509	Longbow	24	Down	5	B
TraesCS5B02G128100.1	10.84575311	18.58526201	2.956155744	6.286969842	3.24E-10	1.90E-07	Longbow	24	Up	5	B
TraesCS5B02G137900.4	24.33784551	-3.217519254	0.807324234	-3.985411461	6.74E-05	0.024088779	Stigg	48	Down	5	B
TraesCS5B02G138000.1	18.01966304	16.9128317	4.207931539	4.019274444	5.84E-05	0.0285858	Stigg	24	Up	5	B
TraesCS5B02G138000.1	18.01966304	19.54312306	4.190424744	4.663757078	3.10E-06	0.001472156	Stigg	48	Up	5	B
TraesCS5B02G138000.1	18.01966304	20.29257625	4.189321998	4.843880767	1.27E-06	0.000540094	Longbow	24	Up	5	B
TraesCS5B02G138000.1	18.01966304	19.97735609	4.189892267	4.767988009	1.86E-06	0.001243185	Longbow	96	Up	5	B
TraesCS5B02G165300.2	30.6519577	16.76624013	2.114664074	7.928559593	2.22E-15	1.46E-11	Stigg	6	Up	5	B
TraesCS5B02G178500.1	20.21849354	-21.60872836	2.068561272	-10.44625975	1.52E-25	3.14E-21	Stigg	6	Down	5	B
TraesCS5B02G184300.1	54.55131073	20.64049389	2.646610809	7.798839868	6.25E-15	6.91E-12	Stigg	48	Up	5	B
TraesCS5B02G185200.2	95.92868435	16.03093086	2.583829601	6.204329748	5.49E-10	4.33E-07	Longbow	6	Up	5	B
TraesCS5B02G197300.2	63.30251181	6.432905649	1.561854016	4.118762434	3.81E-05	0.01805495	Longbow	6	Up	5	B
TraesCS5B02G224900.1	71.71867374	3.352002627	0.819683653	4.089385723	4.33E-05	0.021248708	Longbow	96	Up	5	B
TraesCS5B02G262100.1	52.30884001	18.36738884	3.541316684	5.186598794	2.14E-07	0.000227172	Stigg	6	Up	5	B
TraesCS5B02G262100.1	52.30884001	-45.77564956	3.542942942	-12.92023335	3.46E-38	1.53E-34	Stigg	24	Down	5	B
TraesCS5B02G262100.1	52.30884001	-47.57839349	3.541203423	-13.4356567	3.74E-41	4.64E-37	Longbow	48	Down	5	B
TraesCS5B02G277700.1	52.77113255	-24.55377289	2.08649802	-11.76793491	5.71E-32	3.46E-28	Longbow	96	Down	5	B
TraesCS5B02G378600.1	28.31751348	6.534540783	1.575977427	4.146341611	3.38E-05	0.011478195	Longbow	24	Up	5	B
TraesCS5B02G433300.2	24.30149765	-18.97354377	2.867289011	-6.617241478	3.66E-11	1.21E-07	Stigg	6	Down	5	B
TraesCS5B02G433300.2	24.30149765	-18.75423446	2.869157219	-6.536495921	6.30E-11	4.98E-08	Stigg	48	Down	5	B
TraesCS5B02G448200.1	6.956021355	20.37168117	5.009548609	4.066570216	4.77E-05	0.018047228	Stigg	48	Up	5	B
TraesCS5B02G448200.1	6.956021355	-20.51283632	5.012642635	-4.092219976	4.27E-05	0.021134936	Longbow	96	Down	5	B
TraesCS5B02G462200.1	50.04769251	3.710200406	0.881239322	4.210207505	2.55E-05	0.01041695	Stigg	48	Up	5	B
TraesCS5B02G491000.1	7.463249733	42.60994525	4.002386142	10.64613551	1.82E-26	4.81E-23	Stigg	24	Up	5	B
TraesCS5B02G491000.1	7.463249733	43.78493939	3.993895156	10.96296665	5.76E-28	1.69E-24	Longbow	24	Up	5	B
TraesCS5B02G491000.1	7.463249733	41.31852074	4.066666496	10.16029241	2.98E-24	1.10E-20	Longbow	48	Up	5	B
TraesCS5B02G528300.2	26.62020728	6.657949056	1.604529632	4.149470924	3.33E-05	0.020288287	Stigg	6	Up	5	B
TraesCS5D02G007700.1	12.66187788	-39.25816496	6.561504014	-5.983104617	2.19E-09	1.74E-06	Stigg	24	Down	5	D
TraesCS5D02G007700.1	12.66187788	-41.10631724	6.560125938	-6.2660866	3.70E-10	4.05E-07	Longbow	96	Down	5	D
TraesCS5D02G008200.1	54.61048092	-24.00047845	4.554746537	-5.269333487	1.37E-07	0.000156528	Stigg	6	Down	5	D
TraesCS5D02G008200.1	54.61048092	-26.85700779	4.554163466	-5.897242818	3.70E-09	4.41E-06	Stigg	96	Down	5	D
TraesCS5D02G009100.1	101.6399019	19.44967903	4.228073354	4.600128097	4.22E-06	0.003171018	Stigg	6	Up	5	D
TraesCS5D02G009100.1	101.6399019	47.63106142	4.229611658	11.26133207	2.04E-29	6.20E-26	Longbow	24	Up	5	D
TraesCS5D02G027800.3	91.93931334	-1.056805271	0.274690393	-3.847259667	0.000119446	0.038891506	Stigg	48	Down	5	D
TraesCS5D02G042700.1	75.27090189	20.4731287	2.308240445	8.869582346	7.34E-19	1.92E-15	Longbow	48	Up	5	D
TraesCS5D02G044100.1	45.09995759	-5.466325881	1.34377427	-4.067889976	4.74E-05	0.022535372	Longbow	96	Down	5	D
TraesCS5D02G046000.1	9.746609035	31.71749306	7.025604261	4.514557308	6.34E-06	0.002838357	Stigg	48	Up	5	D
TraesCS5D02G046000.1	9.746609035	-35.01949572	7.015601013	-4.991660109	5.99E-07	0.00057843	Stigg	96	Down	5	D
TraesCS5D02G072200.1	23.38659803	-2.865353869	0.688188419	-4.163618263	3.13E-05	0.016104295	Longbow	48	Down	5	D
TraesCS5D02G073800.1	50.46122261	-25.67314822	3.549209048	-7.233484383	4.71E-13	4.66E-10	Stigg	48	Down	5	D
TraesCS5D02G091800.1	12.38820383	-43.12184191	4.412670202	-9.772278446	1.48E-22	2.77E-19	Stigg	48	Down	5	D
TraesCS5D02G091800.1	12.38820383	44.35532776	4.410750367	10.05618638	8.63E-24	3.84E-20	Stigg	96	Up	5	D
TraesCS5D02G120600.1	30.35636226	19.70214575	2.086138866	9.444311722	3.58E-21	1.08E-17	Longbow	48	Up	5	D
TraesCS5D02G120600.2	37.17206807	35.36631935	2.579778469	13.70905284	8.96E-43	6.58E-39	Longbow	6	Up	5	D
TraesCS5D02G130200.2	14.32656902	16.18580646	3.740026563	4.327725001	1.51E-05	0.009873242	Stigg	6	Up	5	D
TraesCS5D02G130200.2	14.32656902	46.80087085	3.735515256	12.52862527	5.21E-36	2.09E-32	Stigg	24	Up	5	D
TraesCS5D02G130200.2	14.32656902	-43.49216613	3.748547099	-11.60240621	4.01E-31	1.21E-27	Stigg	48	Down	5	D
TraesCS5D02G130200.2	14.32656902	-45.9521068	3.739922866	-12.28691298	1.06E-34	5.22E-31	Longbow	6	Down	5	D
TraesCS5D02G130200.2	14.32656902	43.65368932	3.758845645	11.61358923	3.52E-31	2.18E-27	Longbow	48	Up	5	D
TraesCS5D02G183900.1	54.65870198	-23.26977472	2.936179301	-7.925188597	2.28E-15	1.46E-11	Stigg	6	Down	5	D
TraesCS5D02G191700.1	20.30372301	19.50482212	3.714077934	5.251592043	1.51E-07	9.48E-05	Longbow	6	Up	5	D
TraesCS5D02G191700.1	20.30372301	-22.60541694	3.703542301	-6.103728565	1.04E-09	1.02E-06	Longbow	48	Down	5	D
TraesCS5D02G235500.1	13.22886527	12.93529255	2.46623418	5.244957131	1.56E-07	0.000176741	Stigg	6	Up	5	D
TraesCS5D02G235500.1	13.22886527	44.93624055	2.365925788	18.99308963	1.95E-80	3.34E-76	Stigg	48	Up	5	D
TraesCS5D02G238700.1	549.1095987	4.088137845	0.94105234	4.344219414	1.40E-05	0.007791412	Longbow	48	Up	5	D
TraesCS5D02G252700.1	12.31756406	-37.98578715	2.211353091	-17.17762184	3.91E-66	5.74E-62	Stigg	48	Down	5	D
TraesCS5D02G252700.1	12.31756406	-43.20934862	2.143354479	-20.15968383	2.21E-90	2.28E-85	Longbow	96	Down	5	D
TraesCS5D02G258900.1	25.3026471	21.95515863	2.255534664	9.73390433	2.16E-22	3.90E-19	Stigg	48	Up	5	D
TraesCS5D02G318100.1	13.287775	16.98794408	2.585478963	6.570521099	5.01E-11	4.63E-08	Stigg	24	Up	5	D
TraesCS5D02G318900.1	82.04637472	5.269323097	1.405106779	3.750122892	0.000176748	0.048580352	Longbow	24	Up	5	D
TraesCS5D02G369500.2	19.97690977	-38.26318997	6.20403082	-6.16747258	6.94E-10	5.77E-07	Stigg	24	Down	5	D
TraesCS5D02G369500.2	19.97690977	37.45356776	6.206090723	6.034969425	1.59E-09	1.07E-06	Stigg	48	Up	5	D
TraesCS5D02G411400.1	210.9168146	3.048717605	0.781878132	3.899223525	9.65E-05	0.032674729	Stigg	48	Up	5	D
TraesCS5D02G414000.1	53.18739342	20.75762472	2.267457145	9.154583037	5.46E-20	8.64E-17	Stigg	48	Up	5	D
TraesCS5D02G414000.1	53.18739342	21.77927855	2.263323341	9.622698692	6.41E-22	1.07E-18	Longbow	24	Up	5	D
TraesCS5D02G423700.1	41.17177732	20.71432476	2.226834107	9.302140964	1.38E-20	2.38E-17	Longbow	6	Up	5	D
TraesCS5D02G457200.1	18.32194547	44.26734472	4.874397314	9.081603709	1.07E-19	3.42E-16	Stigg	96	Up	5	D
TraesCS5D02G457200.1	18.32194547	41.77119444	4.879798185	8.560024995	1.13E-17	1.68E-14	Longbow	6	Up	5	D
TraesCS5D02G457200.1	18.32194547	-40.207473	4.913302106	-8.183391156	2.76E-16	5.79E-13	Longbow	96	Down	5	D
TraesCS5D02G488900.1	16.71249	7.385023657	1.887428367	3.912743809	9.13E-05	0.038322302	Longbow	96	Up	5	D
TraesCS5D02G491700.1	16.07006656	14.95338226	2.902512505	5.151875224	2.58E-07	0.000268025	Stigg	6	Up	5	D
TraesCS5D02G491700.1	16.07006656	44.84156846	2.887224807	15.5310277	2.14E-54	1.69E-50	Stigg	48	Up	5	D
TraesCS5D02G491700.1	16.07006656	45.57949741	2.890966821	15.76617797	5.32E-56	1.09E-51	Longbow	96	Up	5	D
TraesCS5D02G515100.1	20.31704162	2.781872153	0.729044936	3.815775979	0.000135756	0.03851313	Longbow	24	Up	5	D
TraesCS6A02G045300.1	375.393552	-5.162265609	1.281908645	-4.027015208	5.65E-05	0.026564466	Longbow	48	Down	6	A
TraesCS6A02G047200.1	215.6078833	4.157547356	0.872704191	4.763982344	1.90E-06	0.001720842	Stigg	96	Up	6	A
TraesCS6A02G086900.1	56.5940927	-27.4127497	3.006982748	-9.11636414	7.77E-20	1.11E-16	Longbow	24	Down	6	A
TraesCS6A02G086900.1	56.5940927	26.83428607	3.007527806	8.922373394	4.56E-19	1.26E-15	Longbow	48	Up	6	A
TraesCS6A02G086900.2	70.83320084	-19.98478093	2.528794768	-7.902887646	2.73E-15	3.46E-12	Stigg	24	Down	6	A
TraesCS6A02G141900.1	64.56360405	-19.17048002	3.10907478	-6.165975852	7.00E-10	5.79E-07	Stigg	24	Down	6	A
TraesCS6A02G141900.1	64.56360405	19.24189053	3.108976138	6.189140629	6.05E-10	4.35E-07	Stigg	48	Up	6	A
TraesCS6A02G143500.1	11.45023581	-19.3387183	4.95897997	-3.899737127	9.63E-05	0.045307996	Stigg	24	Down	6	A
TraesCS6A02G143500.1	11.45023581	-21.3439194	4.954196297	-4.308250647	1.65E-05	0.012083956	Stigg	96	Down	6	A
TraesCS6A02G143500.1	11.45023581	19.50739559	4.958059069	3.934482288	8.34E-05	0.03769567	Longbow	6	Up	6	A
TraesCS6A02G143500.1	11.45023581	21.54135946	4.95304464	4.349114741	1.37E-05	0.004922393	Longbow	24	Up	6	A
TraesCS6A02G143500.1	11.45023581	-21.67202127	4.952648547	-4.375844776	1.21E-05	0.006897954	Longbow	48	Down	6	A
TraesCS6A02G144300.1	294.5968365	-6.04276428	1.486354338	-4.065493756	4.79E-05	0.018064323	Stigg	48	Down	6	A
TraesCS6A02G146900.1	339.1169139	4.745644579	0.952338065	4.983151209	6.26E-07	0.000277354	Longbow	24	Up	6	A
TraesCS6A02G179700.1	42.05407388	21.28717078	2.969974724	7.167458568	7.64E-13	8.49E-10	Stigg	24	Up	6	A
TraesCS6A02G179700.1	42.05407388	-21.40060352	2.97595959	-7.191160657	6.42E-13	6.68E-10	Longbow	6	Down	6	A
TraesCS6A02G195800.2	12.67065816	19.32796595	3.092819545	6.249302834	4.12E-10	4.47E-07	Longbow	96	Up	6	A
TraesCS6A02G196500.2	36.28186255	-7.92959724	1.814235469	-4.370765193	1.24E-05	0.007156674	Longbow	96	Down	6	A
TraesCS6A02G222200.1	164.1779082	-5.478385246	1.278725808	-4.284253287	1.83E-05	0.009657931	Stigg	24	Down	6	A
TraesCS6A02G238300.1	54.64057823	-29.99855212	2.027972585	-14.79238543	1.64E-49	1.69E-44	Stigg	6	Down	6	A
TraesCS6A02G270800.1	34.34231703	6.856896196	1.429499392	4.796711517	1.61E-06	0.001499318	Stigg	96	Up	6	A
TraesCS6A02G270800.10	15.47568154	-7.056142248	1.632830079	-4.321418585	1.55E-05	0.01161707	Stigg	96	Down	6	A
TraesCS6A02G273000.1	9.809184876	-35.71583049	7.278825107	-4.906812564	9.26E-07	0.000580027	Stigg	24	Down	6	A
TraesCS6A02G273000.1	9.809184876	35.77623354	7.278893529	4.915064823	8.88E-07	0.000461198	Stigg	48	Up	6	A
TraesCS6A02G273000.1	9.809184876	35.68452854	7.279404054	4.902122245	9.48E-07	0.000410035	Longbow	24	Up	6	A
TraesCS6A02G273000.1	9.809184876	37.4061226	7.275546926	5.141348545	2.73E-07	0.000205043	Longbow	48	Up	6	A
TraesCS6A02G273000.1	9.809184876	-33.86507285	7.296697869	-4.641150484	3.46E-06	0.002200521	Longbow	96	Down	6	A
TraesCS6A02G298100.1	11.40899633	-21.09712081	4.517106269	-4.670494681	3.00E-06	0.001789466	Stigg	24	Down	6	A
TraesCS6A02G298100.1	11.40899633	-21.04094837	4.517145189	-4.658019056	3.19E-06	0.001506836	Stigg	48	Down	6	A
TraesCS6A02G298100.1	11.40899633	-18.67123952	4.534820627	-4.117304973	3.83E-05	0.0180965	Longbow	6	Down	6	A
TraesCS6A02G298100.1	11.40899633	-21.54908388	4.516381909	-4.771315693	1.83E-06	0.001230811	Longbow	96	Down	6	A
TraesCS6A02G299900.1	26.44887212	35.01416238	4.421842777	7.918454849	2.40E-15	4.59E-12	Longbow	48	Up	6	A
TraesCS6A02G300100.1	44.18458368	24.47638628	2.578648418	9.49194396	2.27E-21	8.54E-18	Stigg	96	Up	6	A
TraesCS6A02G306800.1	11.71117758	-42.05379788	5.25004889	-8.010172622	1.15E-15	1.50E-12	Stigg	24	Down	6	A
TraesCS6A02G306800.1	11.71117758	41.66530376	5.252314882	7.932750549	2.14E-15	2.68E-12	Longbow	6	Up	6	A
TraesCS6A02G306800.1	11.71117758	43.81235656	5.246439162	8.350874794	6.78E-17	7.29E-14	Longbow	24	Up	6	A
TraesCS6A02G306800.1	11.71117758	42.86108626	5.248183728	8.166841802	3.17E-16	6.83E-13	Longbow	48	Up	6	A
TraesCS6A02G312700.1	10.35694009	28.69523496	6.42504564	4.466152705	7.96E-06	0.00350169	Stigg	48	Up	6	A
TraesCS6A02G314100.2	116.0753576	23.32165884	2.007290053	11.61847975	3.32E-31	1.90E-27	Longbow	96	Up	6	A
TraesCS6A02G321100.1	32.10389876	16.40730404	4.092530116	4.009085718	6.10E-05	0.032494953	Stigg	6	Up	6	A
TraesCS6A02G321100.1	32.10389876	42.43910463	4.097906495	10.35628916	3.92E-25	9.09E-22	Stigg	24	Up	6	A
TraesCS6A02G321100.1	32.10389876	-43.7949848	4.094303358	-10.69656568	1.06E-26	3.03E-23	Longbow	6	Down	6	A
TraesCS6A02G321100.1	32.10389876	42.90506842	4.096554657	10.47345196	1.14E-25	5.16E-22	Longbow	48	Up	6	A
TraesCS6A02G321100.1	32.10389876	45.79555069	4.091345937	11.19327268	4.40E-29	2.26E-25	Longbow	96	Up	6	A
TraesCS6A02G335800.1	19.04628125	21.2669888	3.629639533	5.859256437	4.65E-09	4.31E-06	Longbow	48	Up	6	A
TraesCS6A02G359000.2	8.892116388	28.66337051	5.470115319	5.239993829	1.61E-07	0.000108062	Stigg	24	Up	6	A
TraesCS6A02G359000.2	8.892116388	28.87300603	5.467679724	5.280668855	1.29E-07	8.13E-05	Longbow	6	Up	6	A
TraesCS6A02G359000.2	8.892116388	-27.62679225	5.482564391	-5.039027411	4.68E-07	0.000210626	Longbow	24	Down	6	A
TraesCS6A02G359000.2	8.892116388	-31.24945143	5.460550867	-5.722765375	1.05E-08	9.20E-06	Longbow	48	Down	6	A
TraesCS6A02G363100.1	17.27773447	6.007019765	1.474589241	4.073690218	4.63E-05	0.022843252	Longbow	48	Up	6	A
TraesCS6A02G373200.1	23.6769587	5.695089414	1.371839718	4.15142479	3.30E-05	0.016737196	Stigg	24	Up	6	A
TraesCS6A02G381600.1	19.86847949	-20.77679695	2.996374662	-6.933978321	4.09E-12	3.69E-09	Stigg	48	Down	6	A
TraesCS6A02G381600.1	19.86847949	22.17010871	2.993000613	7.407318466	1.29E-13	2.10E-10	Longbow	48	Up	6	A
TraesCS6A02G381600.1	19.86847949	22.70764389	2.992180485	7.588995384	3.22E-14	5.53E-11	Longbow	96	Up	6	A
TraesCS6A02G392600.2	170.9540662	-18.34200449	1.988428832	-9.224370618	2.85E-20	3.67E-16	Stigg	6	Down	6	A
TraesCS6A02G392600.2	170.9540662	-20.82458144	1.985809533	-10.48669628	9.94E-26	4.71E-22	Stigg	96	Down	6	A
TraesCS6B02G057300.1	36.54077501	17.10235444	2.120481866	8.065315114	7.30E-16	1.48E-12	Longbow	48	Up	6	B
TraesCS6B02G085400.1	16.73985819	-21.40349323	4.193622609	-5.103819591	3.33E-07	0.000243471	Longbow	48	Down	6	B
TraesCS6B02G093100.1	23.34457366	7.58750169	1.614879037	4.698495378	2.62E-06	0.001413216	Longbow	6	Up	6	B
TraesCS6B02G093300.2	47.81187933	-18.9881276	3.473222824	-5.467005304	4.58E-08	5.02E-05	Stigg	96	Down	6	B
TraesCS6B02G093300.2	47.81187933	25.02477141	3.336068959	7.501275219	6.32E-14	5.31E-11	Longbow	24	Up	6	B
TraesCS6B02G093300.2	47.81187933	-26.08999075	3.33567351	-7.821506115	5.22E-15	9.76E-12	Longbow	96	Down	6	B
TraesCS6B02G095100.1	7.778207868	17.52990713	3.048509102	5.750321401	8.91E-09	5.52E-06	Stigg	48	Up	6	B
TraesCS6B02G095100.1	7.778207868	-19.43207375	3.016070149	-6.442845422	1.17E-10	9.78E-08	Longbow	6	Down	6	B
TraesCS6B02G095100.1	7.778207868	-19.91478568	3.010046554	-6.616105542	3.69E-11	4.16E-08	Longbow	48	Down	6	B
TraesCS6B02G095100.1	7.778207868	17.41431295	3.058856394	5.693079604	1.25E-08	1.17E-05	Longbow	96	Up	6	B
TraesCS6B02G128000.1	662.3961513	6.153090077	1.538474894	3.999473831	6.35E-05	0.030744369	Stigg	24	Up	6	B
TraesCS6B02G148000.2	320.0158299	21.38812875	1.853398097	11.53995398	8.30E-31	4.57E-27	Longbow	48	Up	6	B
TraesCS6B02G175100.2	336.3427005	5.057274235	0.938330502	5.389651324	7.06E-08	3.46E-05	Longbow	24	Up	6	B
TraesCS6B02G249700.1	15.50037958	40.45492107	4.427973564	9.136215582	6.47E-20	1.07E-16	Longbow	6	Up	6	B
TraesCS6B02G249700.1	15.50037958	-39.64760106	4.429212585	-8.951388152	3.51E-19	4.50E-16	Longbow	24	Down	6	B
TraesCS6B02G257000.1	13.09882196	7.189766606	1.78146848	4.035865179	5.44E-05	0.017390528	Longbow	24	Up	6	B
TraesCS6B02G270000.1	112.6456454	-23.07378233	2.630153757	-8.772788385	1.74E-18	2.71E-15	Stigg	24	Down	6	B
TraesCS6B02G314300.4	6.371059598	32.72416086	7.297010118	4.484598532	7.31E-06	0.004109869	Stigg	24	Up	6	B
TraesCS6B02G314300.4	6.371059598	-31.40607124	7.299175689	-4.302687395	1.69E-05	0.009250245	Longbow	48	Down	6	B
TraesCS6B02G323000.1	54.62388581	-22.21950706	2.826708091	-7.860559472	3.82E-15	4.32E-12	Stigg	48	Down	6	B
TraesCS6B02G323000.1	54.62388581	-19.76023528	2.841729594	-6.953594502	3.56E-12	4.64E-09	Longbow	96	Down	6	B
TraesCS6B02G351800.1	85.8676291	7.248413706	1.836314012	3.947262645	7.90E-05	0.036016693	Longbow	6	Up	6	B
TraesCS6B02G361500.1	13.31701246	-28.01689205	2.982866331	-9.392607294	5.85E-21	1.00E-16	Stigg	6	Down	6	B
TraesCS6B02G361500.1	13.31701246	-27.7328615	2.98568751	-9.288601504	1.56E-20	2.65E-17	Stigg	24	Down	6	B
TraesCS6B02G361500.1	13.31701246	27.12582154	2.996300501	9.053104499	1.39E-19	1.92E-16	Longbow	24	Up	6	B
TraesCS6B02G446700.1	23.24490183	-32.61157525	2.890597308	-11.28195033	1.61E-29	4.63E-26	Stigg	24	Down	6	B
TraesCS6B02G446700.1	23.24490183	-34.30680055	2.87320051	-11.94027372	7.30E-33	2.96E-29	Longbow	6	Down	6	B
TraesCS6B02G448900.1	389.7984867	-1.797579204	0.4389892	-4.094814188	4.23E-05	0.021000644	Longbow	96	Down	6	B
TraesCS6D02G026200.1	13.75861452	5.963153969	1.580085951	3.773942782	0.000160688	0.049698534	Stigg	48	Up	6	D
TraesCS6D02G105500.1	200.3442731	-0.739958585	0.185278617	-3.993761382	6.50E-05	0.020346894	Longbow	24	Down	6	D
TraesCS6D02G106100.1	41.80908174	3.218715634	0.718813401	4.477818064	7.54E-06	0.004618805	Longbow	48	Up	6	D
TraesCS6D02G130600.1	137.0205961	6.960620402	1.798157171	3.870974414	0.000108401	0.031987046	Longbow	24	Up	6	D
TraesCS6D02G156800.1	35.4170721	20.24453902	2.760021491	7.334920793	2.22E-13	3.57E-10	Longbow	96	Up	6	D
TraesCS6D02G168900.1	14.4947677	6.191935396	1.490099024	4.155385175	3.25E-05	0.011105227	Longbow	24	Up	6	D
TraesCS6D02G211500.1	61.38992578	1.456399818	0.36999931	3.936223066	8.28E-05	0.035351971	Longbow	96	Up	6	D
TraesCS6D02G217800.1	52.90612776	4.853206187	1.237391077	3.922127998	8.78E-05	0.030508793	Stigg	48	Up	6	D
TraesCS6D02G222700.4	20.8099541	15.39688369	2.813414476	5.472668112	4.43E-08	2.93E-05	Longbow	6	Up	6	D
TraesCS6D02G225500.1	12.02894746	4.862892359	1.261046323	3.856236102	0.000115146	0.049246872	Longbow	48	Up	6	D
TraesCS6D02G240000.1	6.247989863	28.25307358	5.820111217	4.854387233	1.21E-06	0.001129694	Stigg	96	Up	6	D
TraesCS6D02G240000.1	6.247989863	31.65688279	5.793056673	5.464625081	4.64E-08	3.03E-05	Longbow	6	Up	6	D
TraesCS6D02G240000.1	6.247989863	-27.85509122	5.827397423	-4.780022572	1.75E-06	0.000739923	Longbow	24	Down	6	D
TraesCS6D02G257100.1	15.87827737	42.29630959	4.210845521	10.04461203	9.70E-24	2.10E-20	Stigg	24	Up	6	D
TraesCS6D02G257100.1	15.87827737	43.34321199	4.194626676	10.33303208	5.00E-25	1.09E-21	Stigg	48	Up	6	D
TraesCS6D02G257100.1	15.87827737	43.9275118	4.191836432	10.47930007	1.08E-25	2.81E-22	Longbow	6	Up	6	D
TraesCS6D02G264800.1	12.92657139	21.07600214	4.440576825	4.746230719	2.07E-06	0.00126266	Stigg	24	Up	6	D
TraesCS6D02G264800.1	12.92657139	21.33472248	4.439968074	4.805152227	1.55E-06	0.000768605	Stigg	48	Up	6	D
TraesCS6D02G264800.1	12.92657139	-19.97084463	4.445285921	-4.49258945	7.04E-06	0.002652991	Longbow	24	Down	6	D
TraesCS6D02G264800.1	12.92657139	-20.95014547	4.4419746	-4.716403707	2.40E-06	0.001573152	Longbow	96	Down	6	D
TraesCS6D02G289800.1	20.75193631	-15.9818477	2.908015687	-5.495791433	3.89E-08	5.80E-05	Stigg	6	Down	6	D
TraesCS6D02G289800.1	20.75193631	16.812416	2.857287014	5.88404872	4.00E-09	2.91E-06	Longbow	6	Up	6	D
TraesCS6D02G289800.1	20.75193631	22.01321636	2.733812234	8.052204936	8.13E-16	7.97E-13	Longbow	24	Up	6	D
TraesCS6D02G291400.1	19.35052915	2.851626597	0.753391717	3.785051697	0.000153677	0.043318643	Longbow	24	Up	6	D
TraesCS6D02G345800.1	24.4010085	1.414686407	0.337486606	4.191829782	2.77E-05	0.014828533	Longbow	96	Up	6	D
TraesCS6D02G399600.1	43.41089973	-8.260353806	2.057110762	-4.015512415	5.93E-05	0.027124639	Longbow	96	Down	6	D
TraesCS7A02G073000.1	282.7157153	7.372821588	1.521407234	4.846053985	1.26E-06	0.000632096	Stigg	48	Up	7	A
TraesCS7A02G073100.1	282.7157153	7.372821588	1.521407234	4.846053985	1.26E-06	0.000632096	Stigg	48	Up	7	A
TraesCS7A02G090300.1	9.851084476	30.14787273	6.451884577	4.672723508	2.97E-06	0.002583138	Stigg	96	Up	7	A
TraesCS7A02G090300.1	9.851084476	30.60898034	6.448829658	4.74643958	2.07E-06	0.000849578	Longbow	24	Up	7	A
TraesCS7A02G096600.2	18.42103451	21.58650397	5.13716203	4.202029027	2.65E-05	0.010757928	Stigg	48	Up	7	A
TraesCS7A02G096600.2	18.42103451	20.53333345	5.139597726	3.995124627	6.47E-05	0.02994924	Longbow	48	Up	7	A
TraesCS7A02G096600.2	18.42103451	21.44795815	5.137446868	4.174828218	2.98E-05	0.015734682	Longbow	96	Up	7	A
TraesCS7A02G127700.3	16.40650317	30.05970035	5.568116797	5.398539838	6.72E-08	3.92E-05	Stigg	48	Up	7	A
TraesCS7A02G127700.3	16.40650317	30.78600007	5.56300103	5.534063342	3.13E-08	2.71E-05	Longbow	96	Up	7	A
TraesCS7A02G150800.1	6.527123232	-35.05863225	5.01210118	-6.99479739	2.66E-12	3.56E-09	Longbow	48	Down	7	A
TraesCS7A02G175200.2	17.79250733	-18.98191951	4.52167443	-4.197984574	2.69E-05	0.010865925	Stigg	48	Down	7	A
TraesCS7A02G175200.2	17.79250733	-19.76586933	4.519098112	-4.373852668	1.22E-05	0.00615865	Longbow	6	Down	7	A
TraesCS7A02G176400.1	82.21232288	6.066687844	1.521480634	3.987357911	6.68E-05	0.020829899	Longbow	24	Up	7	A
TraesCS7A02G180100.1	53.85279817	1.322527504	0.299681428	4.413111325	1.02E-05	0.008002998	Stigg	96	Up	7	A
TraesCS7A02G201300.1	17.65029952	11.95226035	2.989172092	3.998518649	6.37E-05	0.033631596	Stigg	6	Up	7	A
TraesCS7A02G201300.1	17.65029952	-41.70638199	2.866040359	-14.5519172	5.68E-48	4.69E-44	Stigg	24	Down	7	A
TraesCS7A02G201300.1	17.65029952	43.47434637	2.820266544	15.41497788	1.30E-53	8.90E-50	Stigg	48	Up	7	A
TraesCS7A02G201300.1	17.65029952	47.53420698	2.805763016	16.94163288	2.22E-64	3.26E-60	Longbow	24	Up	7	A
TraesCS7A02G201400.1	24.06160229	22.20651433	2.275234869	9.760097576	1.67E-22	3.01E-19	Longbow	24	Up	7	A
TraesCS7A02G201500.1	12.16477749	42.2013499	5.000830561	8.43886818	3.20E-17	4.76E-14	Stigg	24	Up	7	A
TraesCS7A02G201500.1	12.16477749	43.67444257	4.980404076	8.769256851	1.80E-18	2.57E-15	Stigg	48	Up	7	A
TraesCS7A02G201500.1	12.16477749	45.98578853	4.973313712	9.246508706	2.32E-20	3.41E-17	Longbow	24	Up	7	A
TraesCS7A02G232700.2	37.05780576	-21.3577704	4.792240018	-4.456740548	8.32E-06	0.00466185	Stigg	24	Down	7	A
TraesCS7A02G232700.2	37.05780576	-21.62782661	4.791718124	-4.513584908	6.37E-06	0.002839064	Stigg	48	Down	7	A
TraesCS7A02G232700.2	37.05780576	23.62768865	4.790407889	4.932291611	8.13E-07	0.000552327	Longbow	48	Up	7	A
TraesCS7A02G232700.2	37.05780576	20.58150881	4.7939942	4.293186006	1.76E-05	0.009848677	Longbow	96	Up	7	A
TraesCS7A02G243900.3	175.327888	1.120451211	0.246986393	4.536489622	5.72E-06	0.002184653	Longbow	24	Up	7	A
TraesCS7A02G266400.1	10.18884539	3.110959607	0.784058146	3.967766451	7.25E-05	0.032174711	Longbow	96	Up	7	A
TraesCS7A02G295600.1	53.4859747	-20.32221855	1.997109707	-10.17581482	2.54E-24	5.86E-21	Longbow	6	Down	7	A
TraesCS7A02G360700.2	20.15008427	6.461051675	1.520996074	4.247908186	2.16E-05	0.011573047	Longbow	48	Up	7	A
TraesCS7A02G366700.1	34.52582946	3.027574508	0.72675608	4.165874344	3.10E-05	0.022221484	Stigg	96	Up	7	A
TraesCS7A02G383400.2	38.09210656	-18.1810751	4.112063356	-4.421399557	9.81E-06	0.005055869	Longbow	6	Down	7	A
TraesCS7A02G392800.1	43.29386728	4.328908919	1.11655724	3.877014777	0.000105746	0.03130825	Longbow	24	Up	7	A
TraesCS7A02G426200.1	56.80602638	-7.939441967	2.043321533	-3.885556844	0.000102096	0.034105565	Stigg	48	Down	7	A
TraesCS7A02G435800.4	22.0833046	4.694539013	1.192678726	3.936130417	8.28E-05	0.035351971	Longbow	96	Up	7	A
TraesCS7A02G450400.1	298.1265398	3.404750921	0.809321671	4.206919256	2.59E-05	0.013736188	Longbow	48	Up	7	A
TraesCS7A02G455500.1	49.61684931	-7.980596562	1.650445938	-4.835418342	1.33E-06	0.000820857	Stigg	24	Down	7	A
TraesCS7A02G508800.1	140.5846042	4.41399723	1.008159472	4.378272837	1.20E-05	0.004361267	Longbow	24	Up	7	A
TraesCS7A02G516600.2	38.29806526	-21.7519342	3.462777511	-6.281643603	3.35E-10	2.68E-07	Longbow	6	Down	7	A
TraesCS7A02G516600.2	38.29806526	20.26795205	3.463943325	5.85112115	4.88E-09	4.49E-06	Longbow	48	Up	7	A
TraesCS7A02G530800.1	21.0925376	6.00883265	1.481787618	4.05512408	5.01E-05	0.034389802	Stigg	96	Up	7	A
TraesCS7A02G568800.1	214.3452934	20.71107093	2.77048541	7.475610902	7.68E-14	7.99E-11	Stigg	48	Up	7	A
TraesCS7A02G568800.1	214.3452934	-21.44184612	2.77139511	-7.736842011	1.02E-14	2.27E-11	Stigg	96	Down	7	A
TraesCS7B02G027400.1	7.816667722	-36.5176086	6.663883987	-5.479928623	4.25E-08	3.52E-05	Longbow	48	Down	7	B
TraesCS7B02G027400.1	7.816667722	-34.65324914	6.673941116	-5.192321679	2.08E-07	0.000157123	Longbow	96	Down	7	B
TraesCS7B02G101500.1	28.97046804	3.446451654	0.831081877	4.146945984	3.37E-05	0.01323182	Stigg	48	Up	7	B
TraesCS7B02G101800.1	7.178775036	-5.697164703	1.377422338	-4.136105932	3.53E-05	0.021254651	Stigg	6	Down	7	B
TraesCS7B02G108300.1	7.569698962	-35.0090632	4.755146072	-7.362352841	1.81E-13	2.11E-10	Stigg	24	Down	7	B
TraesCS7B02G108300.1	7.569698962	33.41077311	4.802575862	6.956844424	3.48E-12	3.20E-09	Stigg	48	Up	7	B
TraesCS7B02G108300.1	7.569698962	34.78110571	4.760769464	7.305773988	2.76E-13	2.97E-10	Longbow	6	Up	7	B
TraesCS7B02G108300.1	7.569698962	37.11706979	4.739809044	7.830920918	4.84E-15	4.36E-12	Longbow	24	Up	7	B
TraesCS7B02G113800.1	14.58553876	39.22775167	5.35948753	7.319310186	2.49E-13	2.89E-10	Stigg	24	Up	7	B
TraesCS7B02G113800.1	14.58553876	41.91897931	5.261760173	7.966721769	1.63E-15	1.53E-12	Longbow	24	Up	7	B
TraesCS7B02G132800.1	19.86214226	-7.763368916	1.822698628	-4.259271827	2.05E-05	0.009921314	Longbow	6	Down	7	B
TraesCS7B02G150700.2	77.22329659	21.22106297	2.534455647	8.373025977	5.62E-17	7.22E-14	Stigg	48	Up	7	B
TraesCS7B02G157800.2	12.96626023	38.25979782	5.241800812	7.29897972	2.90E-13	3.33E-10	Stigg	24	Up	7	B
TraesCS7B02G157800.2	12.96626023	37.98438128	5.24215864	7.245942728	4.29E-13	4.55E-10	Longbow	6	Up	7	B
TraesCS7B02G157800.2	12.96626023	-38.7437061	5.241637995	-7.391526491	1.45E-13	1.19E-10	Longbow	24	Down	7	B
TraesCS7B02G157800.2	12.96626023	37.92867851	5.243196549	7.233884551	4.69E-13	6.98E-10	Longbow	96	Up	7	B
TraesCS7B02G160200.2	15.4381696	42.62382252	4.266842628	9.989546427	1.69E-23	3.29E-20	Stigg	48	Up	7	B
TraesCS7B02G160200.2	15.4381696	-43.66747934	4.265486488	-10.23739718	1.35E-24	5.57E-21	Longbow	48	Down	7	B
TraesCS7B02G177200.1	32.71703486	9.250217458	2.134857554	4.332943639	1.47E-05	0.00793961	Stigg	24	Up	7	B
TraesCS7B02G183000.5	76.16977672	1.758294828	0.443259846	3.966736087	7.29E-05	0.038055141	Stigg	6	Up	7	B
TraesCS7B02G245000.1	21.53522551	21.32968405	2.881021539	7.403514262	1.33E-13	1.46E-10	Longbow	6	Up	7	B
TraesCS7B02G245000.1	21.53522551	-20.61595206	2.885009498	-7.145887066	8.94E-13	6.80E-10	Longbow	24	Down	7	B
TraesCS7B02G245000.1	21.53522551	-21.94209733	2.8798782	-7.619106019	2.55E-14	4.61E-11	Longbow	48	Down	7	B
TraesCS7B02G262700.1	11.91413108	6.889210785	1.704997888	4.040597841	5.33E-05	0.024821443	Longbow	96	Up	7	B
TraesCS7B02G262800.1	31.62319771	3.842790557	1.013225172	3.792632342	0.000149059	0.046615524	Stigg	48	Up	7	B
TraesCS7B02G269800.1	16.69020486	-5.669089863	1.453940062	-3.899122125	9.65E-05	0.032674729	Stigg	48	Down	7	B
TraesCS7B02G299200.1	244.1769286	0.971101699	0.244229187	3.976190189	7.00E-05	0.031728177	Longbow	48	Up	7	B
TraesCS7B02G311400.2	21.87554953	-7.105831334	1.810819093	-3.924097863	8.71E-05	0.026541954	Longbow	24	Down	7	B
TraesCS7B02G327800.1	25.12608992	-1.946770988	0.502984906	-3.870436198	0.000108641	0.044007646	Longbow	96	Down	7	B
TraesCS7B02G350200.1	897.6316913	3.261391567	0.796551971	4.094386413	4.23E-05	0.016250621	Stigg	48	Up	7	B
TraesCS7B02G355200.1	165.6868847	2.054553238	0.532431713	3.858810786	0.00011394	0.045793686	Longbow	96	Up	7	B
TraesCS7B02G380400.1	121.4630922	2.592403763	0.643910654	4.026030235	5.67E-05	0.020919435	Stigg	48	Up	7	B
TraesCS7B02G414500.1	28.39697653	21.34603168	3.781991821	5.64412423	1.66E-08	1.01E-05	Stigg	48	Up	7	B
TraesCS7B02G414500.1	28.39697653	23.81653161	3.779569752	6.301386975	2.95E-10	4.09E-07	Stigg	96	Up	7	B
TraesCS7B02G414500.1	28.39697653	-20.95738496	3.783929981	-5.538523457	3.05E-08	1.52E-05	Longbow	24	Down	7	B
TraesCS7B02G418500.2	41.33716568	4.206255563	1.014519243	4.14605794	3.38E-05	0.011478195	Longbow	24	Up	7	B
TraesCS7B02G425800.1	37.85232911	16.91007233	2.667171136	6.340077731	2.30E-10	6.22E-07	Stigg	6	Up	7	B
TraesCS7B02G425800.1	37.85232911	46.31492685	2.665871759	17.37327637	1.31E-67	5.15E-63	Longbow	6	Up	7	B
TraesCS7B02G432600.1	38.32966944	18.95501114	3.786564584	5.005859724	5.56E-07	0.000294948	Stigg	48	Up	7	B
TraesCS7B02G432600.1	38.32966944	-24.23920607	3.775789412	-6.419639292	1.37E-10	8.25E-08	Longbow	24	Down	7	B
TraesCS7B02G454000.2	54.74337201	-42.40604918	2.603014104	-16.29113308	1.14E-59	2.15E-55	Stigg	24	Down	7	B
TraesCS7B02G454000.2	54.74337201	41.21774185	2.708141987	15.21993383	2.61E-52	1.68E-48	Stigg	48	Up	7	B
TraesCS7B02G454000.3	88.08904831	17.2377595	2.549762871	6.76053436	1.37E-11	9.48E-09	Longbow	24	Up	7	B
TraesCS7D02G055600.1	95.7910941	3.636073661	0.878125373	4.140722697	3.46E-05	0.017616753	Longbow	48	Up	7	D
TraesCS7D02G067800.1	8.90955597	30.36900344	7.945640844	3.82209617	0.000132322	0.041890722	Stigg	48	Up	7	D
TraesCS7D02G068100.1	51.10982808	6.737750214	1.673508636	4.026122167	5.67E-05	0.020919435	Stigg	48	Up	7	D
TraesCS7D02G068200.1	24.5551753	-15.85366012	2.639196652	-6.00700221	1.89E-09	4.23E-06	Stigg	6	Down	7	D
TraesCS7D02G068200.1	24.5551753	23.45943322	2.432696515	9.643386702	5.24E-22	8.90E-19	Longbow	24	Up	7	D
TraesCS7D02G085500.1	392.2875346	7.034800428	1.704510696	4.127167077	3.67E-05	0.025685784	Stigg	96	Up	7	D
TraesCS7D02G086600.1	26.1022855	-17.84226247	4.497692179	-3.966981678	7.28E-05	0.035122086	Stigg	24	Down	7	D
TraesCS7D02G086600.1	26.1022855	19.47749949	4.489717939	4.338245688	1.44E-05	0.007214985	Longbow	6	Up	7	D
TraesCS7D02G106200.1	14.93794875	25.94698142	3.393579315	7.64590393	2.07E-14	4.42E-11	Stigg	96	Up	7	D
TraesCS7D02G106200.1	14.93794875	24.5612889	3.396037573	7.232337208	4.75E-13	6.98E-10	Longbow	96	Up	7	D
TraesCS7D02G117100.1	15.10760424	20.39647828	3.353225483	6.082644423	1.18E-09	9.59E-07	Stigg	24	Up	7	D
TraesCS7D02G132800.1	31.36125091	-29.02933633	2.898039793	-10.01688672	1.28E-23	2.64E-20	Longbow	24	Down	7	D
TraesCS7D02G135800.3	13.01367036	14.94409336	3.655266318	4.088373338	4.34E-05	0.025251904	Stigg	6	Up	7	D
TraesCS7D02G135800.3	13.01367036	-46.60211416	3.63982955	-12.80337816	1.57E-37	5.98E-34	Stigg	48	Down	7	D
TraesCS7D02G144400.1	52.88604985	-8.365733998	1.680799536	-4.977234835	6.45E-07	0.000464073	Longbow	96	Down	7	D
TraesCS7D02G169800.1	31.95897694	-6.911767365	1.586586583	-4.35637578	1.32E-05	0.007412856	Longbow	48	Down	7	D
TraesCS7D02G177700.1	35.03726549	12.74056742	2.019004083	6.310322765	2.78E-10	7.16E-07	Stigg	6	Up	7	D
TraesCS7D02G177700.1	35.03726549	47.51493902	1.891866842	25.11537175	3.38E-139	2.98E-134	Longbow	24	Up	7	D
TraesCS7D02G181600.1	18.09484073	2.008901681	0.482990029	4.1593026	3.19E-05	0.022649561	Stigg	96	Up	7	D
TraesCS7D02G189200.1	55.38454257	7.766602711	1.702058868	4.563063508	5.04E-06	0.002325963	Stigg	48	Up	7	D
TraesCS7D02G204600.1	27.28953592	-16.49220949	3.319393226	-4.968441026	6.75E-07	0.000609151	Stigg	6	Down	7	D
TraesCS7D02G204600.1	27.28953592	-18.0630678	3.259802172	-5.541154601	3.00E-08	2.18E-05	Stigg	24	Down	7	D
TraesCS7D02G204600.1	27.28953592	16.08174764	3.390020702	4.74384939	2.10E-06	0.001141186	Longbow	6	Up	7	D
TraesCS7D02G204600.1	27.28953592	22.44070698	3.215182975	6.979604942	2.96E-12	2.19E-09	Longbow	24	Up	7	D
TraesCS7D02G204700.1	16.02868886	36.36460057	4.254232435	8.547864069	1.25E-17	1.88E-14	Stigg	24	Up	7	D
TraesCS7D02G204700.1	16.02868886	36.7275692	4.246304851	8.649301095	5.18E-18	7.04E-15	Stigg	48	Up	7	D
TraesCS7D02G204700.1	16.02868886	36.37418838	4.254448119	8.549684323	1.23E-17	1.81E-14	Longbow	6	Up	7	D
TraesCS7D02G204700.1	16.02868886	39.91839895	4.229405095	9.438301145	3.79E-21	5.86E-18	Longbow	24	Up	7	D
TraesCS7D02G227400.1	45.50177245	17.27906213	2.378204099	7.265592611	3.71E-13	1.74E-09	Stigg	6	Up	7	D
TraesCS7D02G250600.1	14.88359618	32.34848368	3.856850844	8.387278894	4.98E-17	5.42E-14	Longbow	24	Up	7	D
TraesCS7D02G254200.2	37.82893128	-8.914833762	2.300433686	-3.875283958	0.0001065	0.043311158	Longbow	96	Down	7	D
TraesCS7D02G283400.3	28.98854734	8.125542321	1.776376562	4.574222885	4.78E-06	0.003988833	Stigg	96	Up	7	D
TraesCS7D02G303700.1	75.63569456	-1.868578347	0.428494575	-4.360798142	1.30E-05	0.007050648	Stigg	24	Down	7	D
TraesCS7D02G350700.2	22.24163762	-22.62307117	5.162814841	-4.381925726	1.18E-05	0.00598614	Longbow	6	Down	7	D
TraesCS7D02G350700.2	22.24163762	-23.03982863	5.162759589	-4.4626964	8.09E-06	0.004813462	Longbow	96	Down	7	D
TraesCS7D02G354200.1	52.72414383	8.043482343	1.824747702	4.407996971	1.04E-05	0.006099155	Longbow	96	Up	7	D
TraesCS7D02G382200.2	49.48912463	-28.90997746	3.28195318	-8.808772057	1.27E-18	1.45E-14	Stigg	6	Down	7	D
TraesCS7D02G382200.2	49.48912463	-32.74687736	3.26263051	-10.03695554	1.05E-23	2.09E-20	Longbow	6	Down	7	D
TraesCS7D02G384300.1	38.2478382	32.59040292	2.9035045	11.22450574	3.09E-29	8.83E-26	Stigg	48	Up	7	D
TraesCS7D02G384300.1	38.2478382	28.39570927	2.932883442	9.681840355	3.60E-22	6.72E-19	Longbow	6	Up	7	D
TraesCS7D02G384300.1	38.2478382	31.00550021	2.909941047	10.65502692	1.65E-26	4.42E-23	Longbow	24	Up	7	D
TraesCS7D02G394900.1	5.869162025	-20.1557981	4.463754425	-4.515436151	6.32E-06	0.003664018	Stigg	24	Down	7	D
TraesCS7D02G394900.1	5.869162025	-22.33070313	4.458552718	-5.008509384	5.49E-07	0.000245667	Longbow	24	Down	7	D
TraesCS7D02G410000.1	6.146364317	19.14046492	3.418067902	5.599790722	2.15E-08	1.57E-05	Stigg	24	Up	7	D
TraesCS7D02G410000.1	6.146364317	19.41397276	3.416227808	5.682868313	1.32E-08	6.87E-06	Longbow	24	Up	7	D
TraesCS7D02G410000.1	6.146364317	18.89161315	3.420088895	5.523719916	3.32E-08	2.81E-05	Longbow	48	Up	7	D
TraesCS7D02G414300.3	30.92479906	-7.629083204	1.818102994	-4.196177681	2.71E-05	0.017030471	Stigg	6	Down	7	D
TraesCS7D02G438100.2	7.851452374	-18.20026105	3.634151828	-5.008117964	5.50E-07	0.000534622	Stigg	96	Down	7	D
TraesCS7D02G449900.1	23.81989539	7.510614434	1.968194643	3.815991707	0.000135637	0.042808471	Stigg	48	Up	7	D
TraesCS7D02G455800.1	16.73985057	19.4001575	3.07516185	6.308662256	2.81E-10	2.27E-07	Longbow	6	Up	7	D
TraesCS7D02G455800.1	16.73985057	21.72425356	3.063865288	7.090472824	1.34E-12	1.92E-09	Longbow	48	Up	7	D
TraesCS7D02G472100.1	11.48596174	-17.45653371	2.65490959	-6.57518952	4.86E-11	4.52E-08	Stigg	24	Down	7	D
TraesCS7D02G472100.1	11.48596174	-17.47735682	2.69752212	-6.479041153	9.23E-11	7.92E-08	Longbow	6	Down	7	D
TraesCS7D02G472100.1	11.48596174	17.53905421	2.687019957	6.527325624	6.70E-11	4.22E-08	Longbow	24	Up	7	D
TraesCS7D02G493000.1	17.09102914	33.83814654	5.554964691	6.091514244	1.12E-09	9.13E-07	Stigg	24	Up	7	D
TraesCS7D02G493000.1	17.09102914	34.75916849	5.552511047	6.260080926	3.85E-10	2.85E-07	Stigg	48	Up	7	D
TraesCS7D02G493000.1	17.09102914	32.71422195	5.560183787	5.883658384	4.01E-09	2.91E-06	Longbow	6	Up	7	D
TraesCS7D02G493000.1	17.09102914	33.32292947	5.557663635	5.995852154	2.02E-09	1.12E-06	Longbow	24	Up	7	D
TraesCS7D02G493000.1	17.09102914	34.54089092	5.553076657	6.2201358	4.97E-10	5.13E-07	Longbow	48	Up	7	D
TraesCS7D02G495200.1	88.64883303	5.855394738	1.531176338	3.82411522	0.000131243	0.041677201	Stigg	48	Up	7	D
TraesCS7D02G504000.1	57.55295521	9.234366481	2.286826219	4.038070932	5.39E-05	0.020017875	Stigg	48	Up	7	D
TraesCS7D02G504600.1	29.27914166	-6.596374437	1.608359537	-4.101305887	4.11E-05	0.024153931	Stigg	6	Down	7	D
TraesCS7D02G524300.1	137.5436225	2.103245052	0.457784903	4.594395833	4.34E-06	0.002706323	Longbow	96	Up	7	D
TraesCS7D02G536900.1	41.69346809	6.081337399	1.254689724	4.846885476	1.25E-06	0.000866027	Longbow	96	Up	7	D
TraesCS7D02G538200.2	31.82670891	-7.380277992	1.580599895	-4.669289184	3.02E-06	0.001968199	Longbow	96	Down	7	D
TraesCSU02G009000.1	174.8295249	3.690071711	0.922760869	3.998946894	6.36E-05	0.023076917	Stigg	48	Up	U	U
TraesCSU02G011800.1	79.43997617	9.160569598	2.337433249	3.919072171	8.89E-05	0.03748301	Longbow	96	Up	U	U
TraesCSU02G049500.1	17.03839398	-40.01671069	7.227102745	-5.537033595	3.08E-08	1.83E-05	Stigg	48	Down	U	U
TraesCSU02G049500.1	17.03839398	-43.04845383	7.218422019	-5.963693134	2.47E-09	3.07E-06	Stigg	96	Down	U	U
TraesCSU02G049500.1	17.03839398	-39.77514235	7.23243405	-5.499551337	3.81E-08	2.57E-05	Longbow	6	Down	U	U
TraesCSU02G049500.1	17.03839398	42.37521945	7.219096314	5.869878667	4.36E-09	2.32E-06	Longbow	24	Up	U	U
TraesCSU02G087100.1	15.63807301	-17.91487215	3.612992253	-4.9584585	7.11E-07	0.000635717	Stigg	6	Down	U	U
TraesCSU02G087100.1	15.63807301	-18.53619477	3.608128763	-5.137342926	2.79E-07	0.000185129	Stigg	24	Down	U	U
TraesCSU02G087100.1	15.63807301	20.55853978	3.579706093	5.743080366	9.30E-09	6.47E-06	Longbow	6	Up	U	U
TraesCSU02G087100.1	15.63807301	-20.94959454	3.5794145	-5.852799262	4.83E-09	2.55E-06	Longbow	24	Down	U	U
TraesCSU02G087100.1	15.63807301	22.74921204	3.573288249	6.366464291	1.93E-10	2.16E-07	Longbow	96	Up	U	U
TraesCSU02G092900.1	70.42715614	-30.68544873	3.604610965	-8.512832322	1.70E-17	2.46E-14	Longbow	6	Down	U	U
TraesCSU02G187200.1	48.97672738	13.72317944	2.787449902	4.92320218	8.51E-07	0.000538582	Stigg	24	Up	U	U
TraesCSU02G187200.1	48.97672738	14.92057551	2.761135611	5.403782216	6.53E-08	6.94E-05	Stigg	96	Up	U	U
TraesCSU02G187200.1	48.97672738	17.80199905	2.731549548	6.517179623	7.16E-11	4.48E-08	Longbow	24	Up	U	U
TraesCSU02G187200.1	48.97672738	14.02071053	2.780277559	5.042917564	4.58E-07	0.000329659	Longbow	48	Up	U	U
TraesCSU02G198000.1	17.96836539	17.08292851	3.587845674	4.761333141	1.92E-06	0.001608735	Stigg	6	Up	U	U
TraesCSU02G198000.1	17.96836539	-45.81163776	3.587859297	-12.7685157	2.46E-37	1.38E-33	Longbow	6	Down	U	U
TraesCSU02G198000.1	17.96836539	-43.31419495	3.619086883	-11.96826613	5.21E-33	3.35E-29	Longbow	96	Down	U	U
TraesCSU02G224100.1	11.3953608	4.153939255	1.07683613	3.857540753	0.000114534	0.037529447	Stigg	48	Up	U	U
