# Supplementary material for: Insights into the resistance of a synthetically-derived wheat to Septoria tritici blotch disease: less is more
Source: BMC Plant Biol. 2020 Sep 3;20:407. doi: 10.1186/s12870-020-02612-z (PMC7469286; doi:10.1186/s12870-020-02612-z)
Supplement: Supplementary file 3 — Additional file 3. Blast and gene ontology annotation of all differentially expressed genes. [file 12870_2020_2612_MOESM3_ESM.csv]

Tags	SeqName	Length	Description	e-Value	#Hits	sim mean	#GO	GO IDs	GO Names	Enzyme Codes	Enzyme Names	InterPro IDs	InterPro GO IDs	InterPro GO Names
[INTERPRO, ANNOTATED]	TraesCS1A02G001900.9	477					5	F:GO:0005515; C:GO:0005778; C:GO:0016020; C:GO:0016021; P:GO:0016560	F:protein binding; C:peroxisomal membrane; C:membrane; C:integral component of membrane; P:protein import into peroxisome matrix, docking			Coil (COILS); IPR036388 (G3DSA:1.10.10.GENE3D); IPR006785 (PFAM); mobidb-lite (MOBIDB_LITE); mobidb-lite (MOBIDB_LITE); mobidb-lite (MOBIDB_LITE); mobidb-lite (MOBIDB_LITE); mobidb-lite (MOBIDB_LITE); mobidb-lite (MOBIDB_LITE); mobidb-lite (MOBIDB_LITE); PTHR23058:SF6 (PANTHER); IPR025655 (PANTHER); NON_CYTOPLASMIC_DOMAIN (PHOBIUS); TRANSMEMBRANE (PHOBIUS); CYTOPLASMIC_DOMAIN (PHOBIUS); TMhelix (…	F:GO:0005515; C:GO:0005778; P:GO:0016560	F:protein binding; C:peroxisomal membrane; P:protein import into peroxisome matrix, docking
[INTERPRO, BLASTED, MAPPED, ANNOTATED]	TraesCS1A02G011500.1	70	hypothetical protein TRIUR3_13515	5.34E-37	20	86.81	1	C:GO:0016021	C:integral component of membrane			PTHR36744 (PANTHER)	no GO terms	no GO terms
[INTERPRO, ANNOTATED]	TraesCS1A02G021000.1	89					5	F:GO:0004867; C:GO:0005576; P:GO:0010466; P:GO:0010951; F:GO:0030414	F:serine-type endopeptidase inhibitor activity; C:extracellular region; P:negative regulation of peptidase activity; P:negative regulation of endopeptidase activity; F:peptidase inhibitor activity			IPR000877 (SMART); IPR000877 (PFAM); G3DSA:2.10.69.10 (GENE3D); PTHR33479:SF1 (PANTHER); PTHR33479 (PANTHER); SIGNAL_PEPTIDE (PHOBIUS); NON_CYTOPLASMIC_DOMAIN (PHOBIUS); SIGNAL_PEPTIDE_C_REGION (PHOBIUS); SIGNAL_PEPTIDE_N_REGION (PHOBIUS); SIGNAL_PEPTIDE_H_REGION (PHOBIUS); IPR000877 (CDD); SignalP-noTM (SIGNALP_GRAM_NEGATIVE); SignalP-noTM (SIGNALP_EUK); SignalP-TM (SIGNALP_GRAM_POSITIVE); IPR03…	F:GO:0004867; C:GO:0005576	F:serine-type endopeptidase inhibitor activity; C:extracellular region
[INTERPRO, BLASTED]	TraesCS1A02G060300.1	128	transposon protein, putative, unclassified, expressed	1.70E-59	20	89.86						Coil (COILS); PTHR35500 (PANTHER)	no GO terms	no GO terms
[INTERPRO, BLASTED]	TraesCS1A02G084600.1	100	hypothetical protein BRADI_2g36620v3	5.71E-21	2	62.68						mobidb-lite (MOBIDB_LITE)	no GO terms	no GO terms
[INTERPRO, ANNOTATED]	TraesCS1A02G086100.1	487	Carboxypeptidase [Source:UniProtKB/TrEMBL;Acc:A0A1D5S4B1]				5	F:GO:0004180; F:GO:0004185; P:GO:0006508; F:GO:0008233; F:GO:0016787	F:carboxypeptidase activity; F:serine-type carboxypeptidase activity; P:proteolysis; F:peptidase activity; F:hydrolase activity	EC:3.4.21; EC:3.4.16	Acting on peptide bonds (peptidases); Acting on peptide bonds (peptidases)	IPR001563 (PRINTS); IPR001563 (PFAM); IPR029058 (G3DSA:3.40.50.GENE3D); G3DSA:3.40.50.11320 (GENE3D); IPR001563 (PANTHER); PTHR11802:SF122 (PANTHER); IPR033124 (PROSITE_PATTERNS); IPR018202 (PROSITE_PATTERNS); SIGNAL_PEPTIDE_N_REGION (PHOBIUS); SIGNAL_PEPTIDE (PHOBIUS); SIGNAL_PEPTIDE_C_REGION (PHOBIUS); SIGNAL_PEPTIDE_H_REGION (PHOBIUS); NON_CYTOPLASMIC_DOMAIN (PHOBIUS); PS51257 (PROSITE_PROFILE…	F:GO:0004185; P:GO:0006508	F:serine-type carboxypeptidase activity; P:proteolysis
[INTERPRO, BLASTED]	TraesCS1A02G121800.1	547	hypothetical protein N340_07552, partial	4.70E-05	3	40.19						mobidb-lite (MOBIDB_LITE)	no GO terms	no GO terms
[INTERPRO, ANNOTATED]	TraesCS1A02G186700.1	234					1	F:GO:0005515	F:protein binding			G3DSA:1.20.1050.10 (GENE3D); G3DSA:3.40.30.10 (GENE3D); PF13410 (PFAM); IPR004045 (PFAM); IPR040079 (PTHR11260:PANTHER); PTHR11260 (PANTHER); IPR010987 (PROSITE_PROFILES); IPR004045 (PROSITE_PROFILES); cd03185 (CDD); cd03058 (CDD); IPR036249 (SUPERFAMILY); IPR036282 (SUPERFAMILY)	F:GO:0005515	F:protein binding
[INTERPRO, ANNOTATED]	TraesCS1A02G223300.1	373					1	F:GO:0009976	F:tocopherol cyclase activity			IPR025893 (PFAM); IPR025893 (PANTHER)	F:GO:0009976	F:tocopherol cyclase activity
[INTERPRO, BLASTED]	TraesCS1A02G234000.1	78	hypothetical protein TRIUR3_26747	9.61E-46	20	75.08						PTHR34395 (PANTHER)	no GO terms	no GO terms
[INTERPRO, ANNOTATED]	TraesCS1A02G236300.1	49					2	C:GO:0016020; C:GO:0016021	C:membrane; C:integral component of membrane			no IPS match	no IPS match	no IPS match
[INTERPRO, BLASTED, MAPPED]	TraesCS1A02G252900.1	85	probable inactive leucine-rich repeat receptor-like protein kinase At3g03770	1.26E-53	20	83.32	9	F:GO:0004672; F:GO:0005524; P:GO:0006468; C:GO:0016020; C:GO:0016021; F:GO:0016301; P:GO:0016310; F:GO:0016491; P:GO:0055114	F:protein kinase activity; F:ATP binding; P:protein phosphorylation; C:membrane; C:integral component of membrane; F:kinase activity; P:phosphorylation; F:oxidoreductase activity; P:oxidation-reduction process			no IPS match	no IPS match	no IPS match
[INTERPRO, BLASTED]	TraesCS1A02G257100.1	82	hypothetical protein TRIUR3_17604	6.04E-53	6	75.85						no IPS match	no IPS match	no IPS match
[INTERPRO, ANNOTATED]	TraesCS1A02G265700.1	88					3	F:GO:0004867; C:GO:0005576; P:GO:0010951	F:serine-type endopeptidase inhibitor activity; C:extracellular region; P:negative regulation of endopeptidase activity			PTHR37378:SF1 (PANTHER); PTHR37378 (PANTHER); IPR000877 (CDD)	F:GO:0004867; C:GO:0005576	F:serine-type endopeptidase inhibitor activity; C:extracellular region
[INTERPRO, ANNOTATED]	TraesCS1A02G276200.1	410					3	F:GO:0004553; P:GO:0005975; F:GO:0016787	F:hydrolase activity, hydrolyzing O-glycosyl compounds; P:carbohydrate metabolic process; F:hydrolase activity			G3DSA:3.20.20.80 (GENE3D); IPR000490 (PFAM); PTHR32227 (PANTHER); PTHR32227:SF143 (PANTHER); IPR017853 (SUPERFAMILY)	F:GO:0004553; P:GO:0005975	F:hydrolase activity, hydrolyzing O-glycosyl compounds; P:carbohydrate metabolic process
[INTERPRO, BLASTED]	TraesCS1A02G289700.1	64	predicted protein	9.34E-38	20	68.17						mobidb-lite (MOBIDB_LITE); mobidb-lite (MOBIDB_LITE); mobidb-lite (MOBIDB_LITE)	no GO terms	no GO terms
[INTERPRO, ANNOTATED]	TraesCS1A02G358100.1	220					5	F:GO:0003677; F:GO:0003700; C:GO:0005634; P:GO:0006355; F:GO:0043565	F:DNA binding; F:DNA-binding transcription factor activity; C:nucleus; P:regulation of transcription, DNA-templated; F:sequence-specific DNA binding			IPR003657 (PFAM); IPR036576 (G3DSA:2.20.25.GENE3D); PTHR31221 (PANTHER); PTHR31221:SF81 (PANTHER); IPR003657 (PROSITE_PROFILES); IPR036576 (SUPERFAMILY)	F:GO:0003700; P:GO:0006355; F:GO:0043565	F:DNA-binding transcription factor activity; P:regulation of transcription, DNA-templated; F:sequence-specific DNA binding
[INTERPRO, ANNOTATED]	TraesCS1A02G358400.1	220					5	F:GO:0003677; F:GO:0003700; C:GO:0005634; P:GO:0006355; F:GO:0043565	F:DNA binding; F:DNA-binding transcription factor activity; C:nucleus; P:regulation of transcription, DNA-templated; F:sequence-specific DNA binding			IPR003657 (PFAM); IPR036576 (G3DSA:2.20.25.GENE3D); PTHR31221:SF81 (PANTHER); PTHR31221 (PANTHER); IPR003657 (PROSITE_PROFILES); IPR036576 (SUPERFAMILY)	F:GO:0003700; P:GO:0006355; F:GO:0043565	F:DNA-binding transcription factor activity; P:regulation of transcription, DNA-templated; F:sequence-specific DNA binding
[INTERPRO, ANNOTATED]	TraesCS1A02G361100.1	745					4	P:GO:0006486; C:GO:0016020; C:GO:0016021; F:GO:0016757	P:protein glycosylation; C:membrane; C:integral component of membrane; F:transferase activity, transferring glycosyl groups			IPR015338 (PFAM); IPR023296 (G3DSA:2.115.10.GENE3D); IPR029044 (G3DSA:3.90.550.GENE3D); IPR004263 (PANTHER); PTHR11062:SF2 (PANTHER); IPR029044 (SUPERFAMILY); IPR023296 (SUPERFAMILY)	P:GO:0006486; C:GO:0016021; F:GO:0016757	P:protein glycosylation; C:integral component of membrane; F:transferase activity, transferring glycosyl groups
[INTERPRO, ANNOTATED]	TraesCS1A02G370600.1	256					5	F:GO:0003677; F:GO:0003700; C:GO:0005634; P:GO:0006351; P:GO:0006355	F:DNA binding; F:DNA-binding transcription factor activity; C:nucleus; P:transcription, DNA-templated; P:regulation of transcription, DNA-templated			IPR001471 (PRINTS); IPR036955 (G3DSA:3.30.730.GENE3D); IPR001471 (PFAM); mobidb-lite (MOBIDB_LITE); mobidb-lite (MOBIDB_LITE); mobidb-lite (MOBIDB_LITE); PTHR31190:SF62 (PANTHER); PTHR31190 (PANTHER); IPR001471 (PROSITE_PROFILES); IPR001471 (CDD); IPR016177 (SUPERFAMILY)	F:GO:0003677; F:GO:0003700; P:GO:0006355	F:DNA binding; F:DNA-binding transcription factor activity; P:regulation of transcription, DNA-templated
[INTERPRO, ANNOTATED]	TraesCS1A02G370700.1	265					5	F:GO:0003677; F:GO:0003700; C:GO:0005634; P:GO:0006351; P:GO:0006355	F:DNA binding; F:DNA-binding transcription factor activity; C:nucleus; P:transcription, DNA-templated; P:regulation of transcription, DNA-templated			IPR001471 (PRINTS); IPR036955 (G3DSA:3.30.730.GENE3D); IPR001471 (PFAM); mobidb-lite (MOBIDB_LITE); mobidb-lite (MOBIDB_LITE); mobidb-lite (MOBIDB_LITE); mobidb-lite (MOBIDB_LITE); PTHR31190:SF62 (PANTHER); PTHR31190 (PANTHER); IPR001471 (PROSITE_PROFILES); IPR001471 (CDD); IPR016177 (SUPERFAMILY)	F:GO:0003677; F:GO:0003700; P:GO:0006355	F:DNA binding; F:DNA-binding transcription factor activity; P:regulation of transcription, DNA-templated
[INTERPRO, BLASTED]	TraesCS1A02G376700.1	80	predicted protein	6.80E-44	20	84.25						mobidb-lite (MOBIDB_LITE); PTHR34538 (PANTHER); PTHR34538:SF1 (PANTHER)	no GO terms	no GO terms
[INTERPRO, BLASTED]	TraesCS1A02G376900.1	80	predicted protein	1.16E-44	20	84.47						mobidb-lite (MOBIDB_LITE); PTHR34538 (PANTHER); PTHR34538:SF1 (PANTHER)	no GO terms	no GO terms
[INTERPRO, BLASTED]	TraesCS1A02G377200.1	77	predicted protein	5.03E-41	20	82.46						PTHR34538 (PANTHER); PTHR34538:SF1 (PANTHER)	no GO terms	no GO terms
[INTERPRO, BLASTED]	TraesCS1A02G377300.1	80	predicted protein	2.20E-48	20	83.07						PTHR34538:SF1 (PANTHER); PTHR34538 (PANTHER)	no GO terms	no GO terms
[INTERPRO, BLASTED]	TraesCS1A02G377500.1	80	predicted protein	1.48E-47	20	80.31						PTHR34538:SF1 (PANTHER); PTHR34538 (PANTHER)	no GO terms	no GO terms
[INTERPRO, BLASTED]	TraesCS1A02G378500.1	186	predicted protein	9.16E-118	20	72.63						IPR025322 (PFAM); PTHR33052:SF23 (PANTHER); PTHR33052 (PANTHER)	no GO terms	no GO terms
[INTERPRO, ANNOTATED]	TraesCS1A02G385400.3	596					2	F:GO:0003924; F:GO:0005525	F:GTPase activity; F:GTP binding	EC:3.6.1.15	Nucleoside-triphosphate phosphatase	IPR022812 (PRINTS); IPR003130 (PFAM); IPR022812 (PFAM); IPR000375 (PFAM); G3DSA:3.40.50.300 (GENE3D); G3DSA:1.20.120.1240 (GENE3D); IPR022812 (PANTHER); PTHR11566:SF138 (PANTHER); IPR019762 (PROSITE_PATTERNS); IPR020850 (PROSITE_PROFILES); IPR030381 (PROSITE_PROFILES); IPR001401 (CDD); IPR027417 (SUPERFAMILY)	F:GO:0003924; F:GO:0005525	F:GTPase activity; F:GTP binding
[INTERPRO, ANNOTATED]	TraesCS1B02G034000.1	78					2	F:GO:0004867; P:GO:0009611	F:serine-type endopeptidase inhibitor activity; P:response to wounding			IPR000864 (PRINTS); IPR000864 (PFAM); G3DSA:3.30.10.10 (GENE3D); IPR000864 (PANTHER); PTHR33091:SF28 (PANTHER); IPR000864 (PRODOM); IPR036354 (SUPERFAMILY)	F:GO:0004867; P:GO:0009611	F:serine-type endopeptidase inhibitor activity; P:response to wounding
[INTERPRO, BLASTED, MAPPED]	TraesCS1B02G073900.1	135	heavy metal-associated isoprenylated plant protein 47	7.20E-69	20	70.25	2	P:GO:0030001; F:GO:0046872	P:metal ion transport; F:metal ion binding			G3DSA:3.30.70.100 (GENE3D); PTHR22814:SF259 (PANTHER); PTHR22814 (PANTHER)	no GO terms	no GO terms
[INTERPRO, BLASTED, MAPPED]	TraesCS1B02G074000.1	137	heavy metal-associated isoprenylated plant protein 47	1.20E-70	20	69.14	2	P:GO:0030001; F:GO:0046872	P:metal ion transport; F:metal ion binding			G3DSA:3.30.70.100 (GENE3D); PTHR22814:SF259 (PANTHER); PTHR22814 (PANTHER)	no GO terms	no GO terms
[INTERPRO, BLASTED, MAPPED, ANNOTATED]	TraesCS1B02G129600.3	527	probable E3 ubiquitin-protein ligase HIP1	0	20	78.29	2	P:GO:0016567; F:GO:0061630	P:protein ubiquitination; F:ubiquitin protein ligase activity			IPR001841 (PFAM); IPR013083 (G3DSA:3.30.40.GENE3D); mobidb-lite (MOBIDB_LITE); mobidb-lite (MOBIDB_LITE); mobidb-lite (MOBIDB_LITE); mobidb-lite (MOBIDB_LITE); mobidb-lite (MOBIDB_LITE); mobidb-lite (MOBIDB_LITE); mobidb-lite (MOBIDB_LITE); PTHR22937:SF45 (PANTHER); PTHR22937 (PANTHER); IPR001841 (PROSITE_PROFILES); cd16481 (CDD); SSF57850 (SUPERFAMILY)	no GO terms	no GO terms
[INTERPRO, ANNOTATED]	TraesCS1B02G159800.2	235					1	F:GO:0046872	F:metal ion binding			Coil (COILS); IPR018957 (PFAM); IPR013083 (G3DSA:3.30.40.GENE3D); PTHR15315 (PANTHER); PTHR15315:SF36 (PANTHER); IPR001841 (PROSITE_PROFILES); SSF57850 (SUPERFAMILY)	F:GO:0046872	F:metal ion binding
[INTERPRO, BLASTED, MAPPED, ANNOTATED]	TraesCS1B02G174500.2	474	28S ribosomal protein S29, mitochondrial	0	20	88.05	2	F:GO:0003735; C:GO:0005763	F:structural constituent of ribosome; C:mitochondrial small ribosomal subunit			IPR019368 (PFAM); mobidb-lite (MOBIDB_LITE); IPR019368 (PANTHER)	no GO terms	no GO terms
[INTERPRO, ANNOTATED]	TraesCS1B02G180900.3	849					1	F:GO:0005515	F:protein binding			Coil (COILS); Coil (COILS); G3DSA:1.20.120.560 (GENE3D); IPR004328 (PFAM); IPR038499 (G3DSA:1.25.40.GENE3D); G3DSA:1.20.140.50 (GENE3D); IPR025304 (PFAM); mobidb-lite (MOBIDB_LITE); mobidb-lite (MOBIDB_LITE); mobidb-lite (MOBIDB_LITE); mobidb-lite (MOBIDB_LITE); PTHR23030 (PANTHER); IPR004328 (PROSITE_PROFILES)	F:GO:0005515	F:protein binding
[INTERPRO, BLASTED]	TraesCS1B02G241500.1	165	Binding protein	1.42E-75	20	73.77						PTHR33702:SF14 (PANTHER); PTHR33702 (PANTHER)	no GO terms	no GO terms
[INTERPRO, ANNOTATED]	TraesCS1B02G296700.1	368					2	C:GO:0005886; F:GO:0019210	C:plasma membrane; F:kinase inhibitor activity			mobidb-lite (MOBIDB_LITE); mobidb-lite (MOBIDB_LITE); mobidb-lite (MOBIDB_LITE); PTHR33312:SF10 (PANTHER); IPR039620 (PANTHER)	C:GO:0005886; F:GO:0019210	C:plasma membrane; F:kinase inhibitor activity
[INTERPRO, BLASTED]	TraesCS1B02G298900.1	64	predicted protein	2.63E-28	20	70.02						mobidb-lite (MOBIDB_LITE); mobidb-lite (MOBIDB_LITE)	no GO terms	no GO terms
[INTERPRO, BLASTED]	TraesCS1B02G299600.1	64	hypothetical protein TRIUR3_27602	6.34E-35	20	78.81						mobidb-lite (MOBIDB_LITE)	no GO terms	no GO terms
[INTERPRO, ANNOTATED]	TraesCS1B02G334600.1	824					3	F:GO:0004252; P:GO:0006508; F:GO:0008236	F:serine-type endopeptidase activity; P:proteolysis; F:serine-type peptidase activity	EC:3.4.21	Acting on peptide bonds (peptidases)	IPR029058 (G3DSA:3.40.50.GENE3D); IPR011659 (PFAM); IPR001375 (PFAM); mobidb-lite (MOBIDB_LITE); mobidb-lite (MOBIDB_LITE); PTHR42776 (PANTHER); PTHR42776:SF14 (PANTHER); IPR002471 (PROSITE_PATTERNS); SSF82171 (SUPERFAMILY); IPR029058 (SUPERFAMILY)	F:GO:0004252; P:GO:0006508; F:GO:0008236	F:serine-type endopeptidase activity; P:proteolysis; F:serine-type peptidase activity
[INTERPRO, ANNOTATED]	TraesCS1B02G337800.1	1553					3	P:GO:0006355; P:GO:0006357; P:GO:0032784	P:regulation of transcription, DNA-templated; P:regulation of transcription by RNA polymerase II; P:regulation of DNA-templated transcription, elongation			Coil (COILS); IPR014722 (G3DSA:2.30.30.GENE3D); IPR014722 (G3DSA:2.30.30.GENE3D); IPR036735 (G3DSA:3.30.70.GENE3D); IPR005100 (PFAM); mobidb-lite (MOBIDB_LITE); mobidb-lite (MOBIDB_LITE); mobidb-lite (MOBIDB_LITE); mobidb-lite (MOBIDB_LITE); mobidb-lite (MOBIDB_LITE); mobidb-lite (MOBIDB_LITE); mobidb-lite (MOBIDB_LITE); mobidb-lite (MOBIDB_LITE); mobidb-lite (MOBIDB_LITE); mobidb-lite (MOBIDB_LI…	P:GO:0006355; P:GO:0006357; P:GO:0032784	P:regulation of transcription, DNA-templated; P:regulation of transcription by RNA polymerase II; P:regulation of DNA-templated transcription, elongation
[INTERPRO, ANNOTATED]	TraesCS1B02G346700.2	362	Probable magnesium transporter [Source:UniProtKB/TrEMBL;Acc:A0A341P8L8]				3	F:GO:0015095; P:GO:0015693; C:GO:0016021	F:magnesium ion transmembrane transporter activity; P:magnesium ion transport; C:integral component of membrane			Coil (COILS); IPR008521 (PFAM); IPR008521 (PANTHER); PTHR12570:SF19 (PANTHER); SSF103481 (SUPERFAMILY)	F:GO:0015095; P:GO:0015693; C:GO:0016021	F:magnesium ion transmembrane transporter activity; P:magnesium ion transport; C:integral component of membrane
[INTERPRO, ANNOTATED]	TraesCS1B02G371900.1	553					4	F:GO:0005506; F:GO:0016705; F:GO:0020037; P:GO:0055114	F:iron ion binding; F:oxidoreductase activity, acting on paired donors, with incorporation or reduction of molecular oxygen; F:heme binding; P:oxidation-reduction process			IPR002401 (PRINTS); IPR001128 (PRINTS); IPR036396 (G3DSA:1.10.630.GENE3D); IPR001128 (PFAM); PTHR24296:SF5 (PANTHER); PTHR24296 (PANTHER); IPR036396 (SUPERFAMILY)	F:GO:0005506; F:GO:0016705; F:GO:0020037; P:GO:0055114	F:iron ion binding; F:oxidoreductase activity, acting on paired donors, with incorporation or reduction of molecular oxygen; F:heme binding; P:oxidation-reduction process
[INTERPRO, ANNOTATED]	TraesCS1B02G374900.1	220					5	F:GO:0003677; F:GO:0003700; C:GO:0005634; P:GO:0006355; F:GO:0043565	F:DNA binding; F:DNA-binding transcription factor activity; C:nucleus; P:regulation of transcription, DNA-templated; F:sequence-specific DNA binding			IPR036576 (G3DSA:2.20.25.GENE3D); IPR003657 (PFAM); PTHR31221:SF81 (PANTHER); PTHR31221 (PANTHER); IPR003657 (PROSITE_PROFILES); IPR036576 (SUPERFAMILY)	F:GO:0003700; P:GO:0006355; F:GO:0043565	F:DNA-binding transcription factor activity; P:regulation of transcription, DNA-templated; F:sequence-specific DNA binding
[INTERPRO, ANNOTATED]	TraesCS1B02G384900.1	447					3	F:GO:0004672; F:GO:0005524; P:GO:0006468	F:protein kinase activity; F:ATP binding; P:protein phosphorylation			IPR000719 (PFAM); G3DSA:1.10.510.10 (GENE3D); PIRSF000654 (PIRSF); PTHR24361 (PANTHER); PTHR24361:SF400 (PANTHER); IPR008271 (PROSITE_PATTERNS); IPR000719 (PROSITE_PROFILES); cd06606 (CDD); IPR011009 (SUPERFAMILY)	F:GO:0004672; F:GO:0005524; P:GO:0006468	F:protein kinase activity; F:ATP binding; P:protein phosphorylation
[INTERPRO, ANNOTATED]	TraesCS1B02G385200.1	436					3	F:GO:0004672; F:GO:0005524; P:GO:0006468	F:protein kinase activity; F:ATP binding; P:protein phosphorylation			PIRSF000654 (PIRSF); IPR000719 (PFAM); G3DSA:1.10.510.10 (GENE3D); PTHR24361 (PANTHER); PTHR24361:SF400 (PANTHER); IPR008271 (PROSITE_PATTERNS); IPR000719 (PROSITE_PROFILES); cd06606 (CDD); IPR011009 (SUPERFAMILY)	F:GO:0004672; F:GO:0005524; P:GO:0006468	F:protein kinase activity; F:ATP binding; P:protein phosphorylation
[INTERPRO, BLASTED]	TraesCS1B02G397400.1	81	predicted protein	3.83E-41	20	83.83						PTHR34538:SF1 (PANTHER); PTHR34538 (PANTHER)	no GO terms	no GO terms
[INTERPRO, ANNOTATED]	TraesCS1B02G435400.1	88					1	F:GO:0003677	F:DNA binding			G3DSA:1.10.10.60 (GENE3D); IPR001005 (PFAM); mobidb-lite (MOBIDB_LITE); PTHR43952 (PANTHER); PTHR43952:SF13 (PANTHER); IPR017877 (PROSITE_PROFILES); IPR001005 (CDD); IPR009057 (SUPERFAMILY)	F:GO:0003677	F:DNA binding
[INTERPRO, BLASTED, MAPPED, ANNOTATED]	TraesCS1B02G438100.1	429	disease resistance protein RPP13-like	0	20	65.55	1	F:GO:0043531	F:ADP binding			IPR032675 (G3DSA:3.80.10.GENE3D); PTHR43889 (PANTHER); PTHR43889:SF46 (PANTHER); PTHR43889 (PANTHER); SSF52047 (SUPERFAMILY)	no GO terms	no GO terms
[INTERPRO, BLASTED, MAPPED]	TraesCS1D02G010000.1	248	serine/threonine-protein kinase 19 isoform X1	8.70E-178	20	82.06	2	F:GO:0016301; P:GO:0016310	F:kinase activity; P:phosphorylation			IPR018865 (PFAM); mobidb-lite (MOBIDB_LITE); IPR018865 (PANTHER)	no GO terms	no GO terms
[INTERPRO, BLASTED, MAPPED]	TraesCS1D02G053700.2	246	glycine-rich protein A3-like	1.93E-136	20	64.46	1	F:GO:0016740	F:transferase activity			mobidb-lite (MOBIDB_LITE); mobidb-lite (MOBIDB_LITE); mobidb-lite (MOBIDB_LITE); mobidb-lite (MOBIDB_LITE); PTHR31248 (PANTHER)	no GO terms	no GO terms
[INTERPRO, ANNOTATED]	TraesCS1D02G071800.1	586	Phosphoinositide phospholipase C [Source:UniProtKB/TrEMBL;Acc:A0A1D5T4M9]				8	F:GO:0004435; C:GO:0005622; P:GO:0006629; P:GO:0007165; F:GO:0008081; P:GO:0016042; F:GO:0016787; P:GO:0035556	F:phosphatidylinositol phospholipase C activity; C:intracellular; P:lipid metabolic process; P:signal transduction; F:phosphoric diester hydrolase activity; P:lipid catabolic process; F:hydrolase activity; P:intracellular signal transduction	EC:3.1.4.11; EC:3.1.4.3	Phosphoinositide phospholipase C; Phospholipase C	IPR001192 (PRINTS); IPR000008 (PFAM); IPR035892 (G3DSA:2.60.40.GENE3D); IPR001711 (PFAM); IPR000909 (PFAM); PTHR10336:SF104 (PANTHER); IPR001192 (PANTHER); IPR001711 (PROSITE_PROFILES); IPR000008 (PROSITE_PROFILES); PS50007 (PROSITE_PROFILES); cd00275 (CDD); SSF49562 (SUPERFAMILY); IPR017946 (SUPERFAMILY); IPR011992 (SUPERFAMILY)	F:GO:0004435; P:GO:0006629; P:GO:0007165; F:GO:0008081; P:GO:0035556	F:phosphatidylinositol phospholipase C activity; P:lipid metabolic process; P:signal transduction; F:phosphoric diester hydrolase activity; P:intracellular signal transduction
[INTERPRO, ANNOTATED]	TraesCS1D02G072900.1	464					5	F:GO:0003677; F:GO:0003700; C:GO:0005634; P:GO:0006355; F:GO:0043565	F:DNA binding; F:DNA-binding transcription factor activity; C:nucleus; P:regulation of transcription, DNA-templated; F:sequence-specific DNA binding			IPR003657 (PFAM); IPR036576 (G3DSA:2.20.25.GENE3D); mobidb-lite (MOBIDB_LITE); mobidb-lite (MOBIDB_LITE); mobidb-lite (MOBIDB_LITE); mobidb-lite (MOBIDB_LITE); mobidb-lite (MOBIDB_LITE); PTHR31221 (PANTHER); PTHR31221:SF86 (PANTHER); IPR003657 (PROSITE_PROFILES); IPR003657 (PROSITE_PROFILES); IPR036576 (SUPERFAMILY); IPR036576 (SUPERFAMILY)	F:GO:0003700; P:GO:0006355; F:GO:0043565	F:DNA-binding transcription factor activity; P:regulation of transcription, DNA-templated; F:sequence-specific DNA binding
[INTERPRO, NO-BLAST]	TraesCS1D02G085600.1	105	---NA---									no IPS match	no IPS match	no IPS match
[INTERPRO, ANNOTATED]	TraesCS1D02G098500.1	714					3	P:GO:0006511; C:GO:0031461; F:GO:0031625	P:ubiquitin-dependent protein catabolic process; C:cullin-RING ubiquitin ligase complex; F:ubiquitin protein ligase binding			G3DSA:4.10.1030.10 (GENE3D); IPR036388 (G3DSA:1.10.10.GENE3D); G3DSA:1.20.1310.10 (GENE3D); G3DSA:1.20.1310.10 (GENE3D); IPR001373 (PFAM); G3DSA:1.20.1310.10 (GENE3D); IPR019559 (PFAM); G3DSA:1.20.1310.10 (GENE3D); PTHR11932:SF97 (PANTHER); PTHR11932:SF97 (PANTHER); PTHR11932 (PANTHER); PTHR11932 (PANTHER); IPR016157 (PROSITE_PATTERNS); IPR016158 (PROSITE_PROFILES); IPR036317 (SUPERFAMILY); IPR01…	P:GO:0006511; C:GO:0031461; F:GO:0031625	P:ubiquitin-dependent protein catabolic process; C:cullin-RING ubiquitin ligase complex; F:ubiquitin protein ligase binding
[INTERPRO, BLASTED]	TraesCS1D02G122600.1	541	hypothetical protein N337_10067, partial	2.96E-06	4	40.38						mobidb-lite (MOBIDB_LITE)	no GO terms	no GO terms
[INTERPRO, ANNOTATED]	TraesCS1D02G123400.2	573					4	F:GO:0004470; F:GO:0004471; F:GO:0051287; P:GO:0055114	F:malic enzyme activity; F:malate dehydrogenase (decarboxylating) (NAD+) activity; F:NAD binding; P:oxidation-reduction process	EC:1.1.1.38; EC:1.1.1.39	Malate dehydrogenase (oxaloacetate-decarboxylating); Malate dehydrogenase (decarboxylating)	IPR001891 (PRINTS); IPR001891 (PIRSF); IPR037062 (G3DSA:3.40.50.GENE3D); IPR012302 (PFAM); G3DSA:3.40.50.720 (GENE3D); IPR012301 (PFAM); mobidb-lite (MOBIDB_LITE); PTHR23406 (PANTHER); PTHR23406:SF37 (PANTHER); IPR015884 (PROSITE_PATTERNS); cd05312 (CDD); SSF53223 (SUPERFAMILY); IPR036291 (SUPERFAMILY)	F:GO:0004470; F:GO:0004471; F:GO:0051287; P:GO:0055114	F:malic enzyme activity; F:malate dehydrogenase (decarboxylating) (NAD+) activity; F:NAD binding; P:oxidation-reduction process
[INTERPRO, BLASTED]	TraesCS1D02G145500.4	521	RPM1 interacting protein 13	0	20	65.95						mobidb-lite (MOBIDB_LITE); mobidb-lite (MOBIDB_LITE); mobidb-lite (MOBIDB_LITE); mobidb-lite (MOBIDB_LITE); PTHR33443:SF4 (PANTHER); PTHR33443:SF4 (PANTHER); PTHR33443 (PANTHER)	no GO terms	no GO terms
[INTERPRO, BLASTED]	TraesCS1D02G146300.1	78	predicted protein	5.14E-49	20	83.7						mobidb-lite (MOBIDB_LITE); PTHR34538 (PANTHER); PTHR34538:SF1 (PANTHER)	no GO terms	no GO terms
[INTERPRO, BLASTED, MAPPED, ANNOTATED]	TraesCS1D02G159400.8	532	vacuolar protein sorting-associated protein 52 A-like isoform X1	0	20	93.71	7	C:GO:0000938; C:GO:0005829; P:GO:0006896; F:GO:0017137; F:GO:0019905; P:GO:0032456; P:GO:0042147	C:GARP complex; C:cytosol; P:Golgi to vacuole transport; F:Rab GTPase binding; F:syntaxin binding; P:endocytic recycling; P:retrograde transport, endosome to Golgi			Coil (COILS); IPR007258 (PFAM); PTHR14190:SF11 (PANTHER); IPR007258 (PANTHER)	no GO terms	no GO terms
[INTERPRO, ANNOTATED]	TraesCS1D02G180900.1	84					3	F:GO:0015078; P:GO:0015986; C:GO:0045263	F:proton transmembrane transporter activity; P:ATP synthesis coupled proton transport; C:proton-transporting ATP synthase complex, coupling factor F(o)			IPR002146 (PFAM); PTHR34264:SF3 (PANTHER); PTHR34264 (PANTHER)	F:GO:0015078; P:GO:0015986; C:GO:0045263	F:proton transmembrane transporter activity; P:ATP synthesis coupled proton transport; C:proton-transporting ATP synthase complex, coupling factor F(o)
[INTERPRO, ANNOTATED]	TraesCS1D02G191600.1	646					2	F:GO:0051287; P:GO:0055114	F:NAD binding; P:oxidation-reduction process			IPR006140 (PFAM); G3DSA:3.40.50.720 (GENE3D); G3DSA:3.40.50.720 (GENE3D); mobidb-lite (MOBIDB_LITE); mobidb-lite (MOBIDB_LITE); mobidb-lite (MOBIDB_LITE); PTHR43254 (PANTHER); IPR036291 (SUPERFAMILY)	F:GO:0051287; P:GO:0055114	F:NAD binding; P:oxidation-reduction process
[INTERPRO, BLASTED, MAPPED, ANNOTATED]	TraesCS1D02G279100.1	78	immediate early response 3-interacting protein 1-like	3.42E-49	20	80.77	4	C:GO:0005789; P:GO:0006888; C:GO:0030134; C:GO:0030173	C:endoplasmic reticulum membrane; P:endoplasmic reticulum to Golgi vesicle-mediated transport; C:COPII-coated ER to Golgi transport vesicle; C:integral component of Golgi membrane			IPR013880 (PFAM); IPR013880 (PANTHER); PTHR15858:SF2 (PANTHER)	no GO terms	no GO terms
[INTERPRO, BLASTED]	TraesCS1D02G288300.1	62	predicted protein	1.25E-26	20	70.77						mobidb-lite (MOBIDB_LITE); mobidb-lite (MOBIDB_LITE)	no GO terms	no GO terms
[INTERPRO, BLASTED, MAPPED, ANNOTATED]	TraesCS1D02G328400.1	71	putative rRNA methylase YtqB	2.57E-20	20	94.56	3	F:GO:0008168; C:GO:0009507; P:GO:0032259	F:methyltransferase activity; C:chloroplast; P:methylation			no IPS match	no IPS match	no IPS match
[INTERPRO, ANNOTATED]	TraesCS1D02G365500.1	748					4	P:GO:0006486; C:GO:0016020; C:GO:0016021; F:GO:0016757	P:protein glycosylation; C:membrane; C:integral component of membrane; F:transferase activity, transferring glycosyl groups			IPR023296 (G3DSA:2.115.10.GENE3D); IPR029044 (G3DSA:3.90.550.GENE3D); IPR015338 (PFAM); IPR004263 (PANTHER); PTHR11062:SF2 (PANTHER); IPR023296 (SUPERFAMILY); IPR029044 (SUPERFAMILY)	P:GO:0006486; C:GO:0016021; F:GO:0016757	P:protein glycosylation; C:integral component of membrane; F:transferase activity, transferring glycosyl groups
[INTERPRO, ANNOTATED]	TraesCS1D02G376500.1	271					5	F:GO:0003677; F:GO:0003700; C:GO:0005634; P:GO:0006351; P:GO:0006355	F:DNA binding; F:DNA-binding transcription factor activity; C:nucleus; P:transcription, DNA-templated; P:regulation of transcription, DNA-templated			IPR001471 (PRINTS); IPR036955 (G3DSA:3.30.730.GENE3D); IPR001471 (PFAM); mobidb-lite (MOBIDB_LITE); mobidb-lite (MOBIDB_LITE); mobidb-lite (MOBIDB_LITE); PTHR31190 (PANTHER); PTHR31190:SF62 (PANTHER); IPR001471 (PROSITE_PROFILES); IPR001471 (CDD); IPR016177 (SUPERFAMILY)	F:GO:0003677; F:GO:0003700; P:GO:0006355	F:DNA binding; F:DNA-binding transcription factor activity; P:regulation of transcription, DNA-templated
[INTERPRO, ANNOTATED]	TraesCS1D02G376800.1	267					5	F:GO:0003677; F:GO:0003700; C:GO:0005634; P:GO:0006351; P:GO:0006355	F:DNA binding; F:DNA-binding transcription factor activity; C:nucleus; P:transcription, DNA-templated; P:regulation of transcription, DNA-templated			IPR001471 (PRINTS); IPR036955 (G3DSA:3.30.730.GENE3D); IPR001471 (PFAM); mobidb-lite (MOBIDB_LITE); mobidb-lite (MOBIDB_LITE); mobidb-lite (MOBIDB_LITE); mobidb-lite (MOBIDB_LITE); PTHR31190:SF62 (PANTHER); PTHR31190 (PANTHER); IPR001471 (PROSITE_PROFILES); IPR001471 (CDD); IPR016177 (SUPERFAMILY)	F:GO:0003677; F:GO:0003700; P:GO:0006355	F:DNA binding; F:DNA-binding transcription factor activity; P:regulation of transcription, DNA-templated
[INTERPRO, BLASTED]	TraesCS1D02G383900.1	80	predicted protein	1.31E-51	20	82.93						PTHR34538 (PANTHER); PTHR34538:SF1 (PANTHER)	no GO terms	no GO terms
[INTERPRO, BLASTED]	TraesCS1D02G384100.1	81	predicted protein	7.30E-38	20	78.71						PTHR34538:SF1 (PANTHER); PTHR34538 (PANTHER)	no GO terms	no GO terms
[INTERPRO, BLASTED]	TraesCS1D02G389200.1	88	predicted protein	1.47E-53	20	72.44						mobidb-lite (MOBIDB_LITE); PTHR33641 (PANTHER); PTHR33641:SF6 (PANTHER)	no GO terms	no GO terms
[INTERPRO, ANNOTATED]	TraesCS1D02G419300.2	328					2	C:GO:0016020; C:GO:0016021	C:membrane; C:integral component of membrane			mobidb-lite (MOBIDB_LITE); mobidb-lite (MOBIDB_LITE); mobidb-lite (MOBIDB_LITE); mobidb-lite (MOBIDB_LITE); PTHR34200 (PANTHER); PTHR34200:SF2 (PANTHER)	no GO terms	no GO terms
[INTERPRO, BLASTED]	TraesCS1D02G426500.2	72	AF172282_14unknown protein	1.99E-06	1	65.45						IPR010800 (PFAM); mobidb-lite (MOBIDB_LITE)	no GO terms	no GO terms
[INTERPRO, BLASTED, MAPPED]	TraesCS2A02G104600.1	735	protein ENHANCED DISEASE RESISTANCE 4	0	20	63.13	1	F:GO:0016874	F:ligase activity			IPR021480 (PFAM); mobidb-lite (MOBIDB_LITE); mobidb-lite (MOBIDB_LITE); mobidb-lite (MOBIDB_LITE); mobidb-lite (MOBIDB_LITE); mobidb-lite (MOBIDB_LITE); mobidb-lite (MOBIDB_LITE); mobidb-lite (MOBIDB_LITE); mobidb-lite (MOBIDB_LITE); mobidb-lite (MOBIDB_LITE); PTHR31105 (PANTHER); PTHR31105:SF12 (PANTHER); PTHR31105 (PANTHER); PTHR31105:SF12 (PANTHER)	no GO terms	no GO terms
[INTERPRO, ANNOTATED]	TraesCS2A02G107600.1	314	Peroxidase [Source:UniProtKB/TrEMBL;Acc:C6ETA3]				9	F:GO:0004601; C:GO:0005576; P:GO:0006979; F:GO:0016491; F:GO:0020037; P:GO:0042744; F:GO:0046872; P:GO:0055114; P:GO:0098869	F:peroxidase activity; C:extracellular region; P:response to oxidative stress; F:oxidoreductase activity; F:heme binding; P:hydrogen peroxide catabolic process; F:metal ion binding; P:oxidation-reduction process; P:cellular oxidant detoxification	EC:1.11.1.7	Peroxidase	IPR000823 (PRINTS); IPR002016 (PRINTS); G3DSA:1.10.420.10 (GENE3D); G3DSA:1.10.520.10 (GENE3D); IPR002016 (PFAM); PTHR31388:SF46 (PANTHER); PTHR31388 (PANTHER); IPR019793 (PROSITE_PATTERNS); IPR019794 (PROSITE_PATTERNS); IPR002016 (PROSITE_PROFILES); IPR033905 (CDD); IPR010255 (SUPERFAMILY)	F:GO:0004601; P:GO:0006979; F:GO:0020037; P:GO:0042744; P:GO:0055114	F:peroxidase activity; P:response to oxidative stress; F:heme binding; P:hydrogen peroxide catabolic process; P:oxidation-reduction process
[INTERPRO, ANNOTATED]	TraesCS2A02G126100.1	123	Cysteine proteinase inhibitor [Source:UniProtKB/TrEMBL;Acc:A0A341PXS4]				1	F:GO:0004869	F:cysteine-type endopeptidase inhibitor activity			G3DSA:3.10.450.10 (GENE3D); IPR000010 (PFAM); PTHR11413:SF99 (PANTHER); IPR027214 (PANTHER); IPR018073 (PROSITE_PATTERNS); PD001231 (PRODOM); IPR000010 (CDD); SSF54403 (SUPERFAMILY)	F:GO:0004869	F:cysteine-type endopeptidase inhibitor activity
[INTERPRO, BLASTED]	TraesCS2A02G162200.1	213	uncharacterized protein LOC109740928	1.53E-132	20	57.43						PTHR35503:SF2 (PANTHER); PTHR35503 (PANTHER)	no GO terms	no GO terms
[INTERPRO, BLASTED]	TraesCS2A02G165400.1	100	hypothetical protein TRIUR3_33387	4.58E-59	1	96.97						mobidb-lite (MOBIDB_LITE); mobidb-lite (MOBIDB_LITE); mobidb-lite (MOBIDB_LITE)	no GO terms	no GO terms
[INTERPRO, BLASTED]	TraesCS2A02G166600.2	161	hypothetical protein TRIUR3_09860	3.10E-113	20	63.06						mobidb-lite (MOBIDB_LITE); mobidb-lite (MOBIDB_LITE); PTHR33676:SF11 (PANTHER); PTHR33676:SF11 (PANTHER); PTHR33676 (PANTHER); PTHR33676 (PANTHER)	no GO terms	no GO terms
[INTERPRO, ANNOTATED]	TraesCS2A02G188600.1	515					5	F:GO:0005215; C:GO:0016020; C:GO:0016021; F:GO:0022857; P:GO:0055085	F:transporter activity; C:membrane; C:integral component of membrane; F:transmembrane transporter activity; P:transmembrane transport			IPR003663 (PRINTS); IPR003663 (TIGRFAM); IPR005828 (PFAM); G3DSA:1.20.1250.20 (GENE3D); mobidb-lite (MOBIDB_LITE); PTHR23500:SF152 (PANTHER); PTHR23500 (PANTHER); IPR005829 (PROSITE_PATTERNS); IPR005829 (PROSITE_PATTERNS); IPR020846 (PROSITE_PROFILES); IPR020846 (CDD); IPR036259 (SUPERFAMILY)	F:GO:0005215; C:GO:0016020; C:GO:0016021; F:GO:0022857; P:GO:0055085	F:transporter activity; C:membrane; C:integral component of membrane; F:transmembrane transporter activity; P:transmembrane transport
[INTERPRO, ANNOTATED]	TraesCS2A02G193800.1	295					1	P:GO:0006629	P:lipid metabolic process			IPR005804 (PFAM); PTHR32100:SF10 (PANTHER); PTHR32100 (PANTHER); cd03507 (CDD)	P:GO:0006629	P:lipid metabolic process
[INTERPRO, ANNOTATED]	TraesCS2A02G218700.1	239					1	F:GO:0005515	F:protein binding			IPR004045 (PFAM); G3DSA:1.20.1050.10 (GENE3D); PF13410 (PFAM); G3DSA:3.40.30.10 (GENE3D),SFLDG00358 (SFLD),SFLDG01152 (SFLD); PTHR11260 (PANTHER); PTHR11260:SF232 (PANTHER); IPR004045 (PROSITE_PROFILES); IPR010987 (PROSITE_PROFILES); cd03058 (CDD); cd03185 (CDD); IPR036249 (SUPERFAMILY); IPR036282 (SUPERFAMILY)	F:GO:0005515	F:protein binding
[INTERPRO, BLASTED, MAPPED, ANNOTATED]	TraesCS2A02G225100.2	303	Methionine aminopeptidase 1B, chloroplastic	0	20	89.84	4	P:GO:0006508; F:GO:0046872; F:GO:0070006; P:GO:0070084	P:proteolysis; F:metal ion binding; F:metalloaminopeptidase activity; P:protein initiator methionine removal	EC:3.4.11	Acting on peptide bonds (peptidases)	IPR001714 (PRINTS); G3DSA:3.90.230.10 (GENE3D); IPR000994 (PFAM); mobidb-lite (MOBIDB_LITE); PTHR43330 (PANTHER); PTHR43330:SF5 (PANTHER); IPR036005 (SUPERFAMILY)	no GO terms	no GO terms
[INTERPRO, ANNOTATED]	TraesCS2A02G227100.2	224					1	F:GO:0003682	F:chromatin binding			IPR001025 (PFAM); IPR019787 (PFAM); G3DSA:2.30.30.490 (GENE3D); IPR013083 (G3DSA:3.30.40.GENE3D); PTHR12505:SF39 (PANTHER); PTHR12505 (PANTHER); PTHR12505:SF39 (PANTHER); PTHR12505 (PANTHER); IPR019786 (PROSITE_PATTERNS); IPR019787 (PROSITE_PROFILES); IPR001025 (PROSITE_PROFILES); cd04714 (CDD); IPR011011 (SUPERFAMILY)	F:GO:0003682	F:chromatin binding
[INTERPRO, BLASTED]	TraesCS2A02G228500.1	71	hypothetical protein TRIUR3_33707	2.98E-39	1	94.37						no IPS match	no IPS match	no IPS match
[INTERPRO, ANNOTATED]	TraesCS2A02G237500.2	553					1	F:GO:0005515	F:protein binding			IPR036770 (G3DSA:1.25.40.GENE3D); IPR021832 (PFAM); PF13857 (PFAM); IPR021832 (PANTHER); PTHR12447:SF17 (PANTHER); IPR002110 (PROSITE_PROFILES); IPR020683 (PROSITE_PROFILES); IPR036770 (SUPERFAMILY)	F:GO:0005515	F:protein binding
[INTERPRO, ANNOTATED]	TraesCS2A02G238600.3	500					3	F:GO:0004672; F:GO:0005524; P:GO:0006468	F:protein kinase activity; F:ATP binding; P:protein phosphorylation			G3DSA:1.10.510.10 (GENE3D); IPR000719 (PFAM); PTHR11909:SF299 (PANTHER); PTHR11909 (PANTHER); IPR008271 (PROSITE_PATTERNS); IPR000719 (PROSITE_PROFILES); IPR011009 (SUPERFAMILY)	F:GO:0004672; F:GO:0005524; P:GO:0006468	F:protein kinase activity; F:ATP binding; P:protein phosphorylation
[INTERPRO, BLASTED]	TraesCS2A02G238800.1	140	predicted GPI-anchored protein 58	3.57E-86	20	92.08						mobidb-lite (MOBIDB_LITE); mobidb-lite (MOBIDB_LITE); PTHR39708 (PANTHER)	no GO terms	no GO terms
[INTERPRO, ANNOTATED]	TraesCS2A02G250300.1	78					2	C:GO:0005773; C:GO:0005774	C:vacuole; C:vacuolar membrane			mobidb-lite (MOBIDB_LITE); PTHR33982:SF3 (PANTHER); IPR038944 (PANTHER)	no GO terms	no GO terms
[INTERPRO, ANNOTATED]	TraesCS2A02G263400.2	319					5	F:GO:0000166; F:GO:0004672; F:GO:0004674; F:GO:0005524; P:GO:0006468	F:nucleotide binding; F:protein kinase activity; F:protein serine/threonine kinase activity; F:ATP binding; P:protein phosphorylation	EC:2.7.11	Transferring phosphorus-containing groups	IPR000719 (PFAM); G3DSA:1.10.510.10 (GENE3D); G3DSA:3.30.200.20 (GENE3D); PTHR24054 (PANTHER); PTHR24054:SF33 (PANTHER); IPR008271 (PROSITE_PATTERNS); IPR017441 (PROSITE_PATTERNS); IPR000719 (PROSITE_PROFILES); cd14132 (CDD); IPR011009 (SUPERFAMILY)	F:GO:0004672; F:GO:0005524; P:GO:0006468	F:protein kinase activity; F:ATP binding; P:protein phosphorylation
[INTERPRO, BLASTED]	TraesCS2A02G276700.1	107	predicted protein	2.40E-64	20	62.57						PTHR34998 (PANTHER); PD865005 (PRODOM)	no GO terms	no GO terms
[INTERPRO, ANNOTATED]	TraesCS2A02G283600.1	69					2	C:GO:0016020; C:GO:0016021	C:membrane; C:integral component of membrane			IPR021775 (PFAM); IPR021775 (PANTHER); PTHR33128:SF4 (PANTHER)	no GO terms	no GO terms
[INTERPRO, BLASTED]	TraesCS2A02G316400.1	611	predicted protein	0	20	79.9						mobidb-lite (MOBIDB_LITE); mobidb-lite (MOBIDB_LITE); mobidb-lite (MOBIDB_LITE); mobidb-lite (MOBIDB_LITE); mobidb-lite (MOBIDB_LITE); mobidb-lite (MOBIDB_LITE); mobidb-lite (MOBIDB_LITE); mobidb-lite (MOBIDB_LITE); mobidb-lite (MOBIDB_LITE); mobidb-lite (MOBIDB_LITE); mobidb-lite (MOBIDB_LITE); PTHR34112 (PANTHER); PTHR34112:SF1 (PANTHER)	no GO terms	no GO terms
[INTERPRO, BLASTED, MAPPED, ANNOTATED]	TraesCS2A02G324700.3	476	probable galactinol--sucrose galactosyltransferase 2	0	20	90.44	3	P:GO:0010325; F:GO:0016757; F:GO:0016788	P:raffinose family oligosaccharide biosynthetic process; F:transferase activity, transferring glycosyl groups; F:hydrolase activity, acting on ester bonds			IPR008811 (PFAM); IPR008811 (PANTHER); PTHR31268:SF10 (PANTHER); IPR017853 (SUPERFAMILY)	no GO terms	no GO terms
[INTERPRO, BLASTED, MAPPED, ANNOTATED]	TraesCS2A02G342900.1	117	separase isoform X2	2.35E-45	20	75.11	4	C:GO:0005634; P:GO:0006508; F:GO:0008233; C:GO:0016020	C:nucleus; P:proteolysis; F:peptidase activity; C:membrane			no IPS match	no IPS match	no IPS match
[INTERPRO, ANNOTATED]	TraesCS2A02G352800.4	530	Endoglucanase [Source:UniProtKB/TrEMBL;Acc:A0A341Q8R4]				9	P:GO:0000272; F:GO:0003824; F:GO:0004553; P:GO:0005975; P:GO:0008152; F:GO:0008810; F:GO:0016787; F:GO:0016798; P:GO:0030245	P:polysaccharide catabolic process; F:catalytic activity; F:hydrolase activity, hydrolyzing O-glycosyl compounds; P:carbohydrate metabolic process; P:metabolic process; F:cellulase activity; F:hydrolase activity; F:hydrolase activity, acting on glycosyl bonds; P:cellulose catabolic process	EC:3.2.1.4	Cellulase	IPR012341 (G3DSA:1.50.10.GENE3D); IPR001701 (PFAM); PTHR22298:SF64 (PANTHER); PTHR22298 (PANTHER); IPR033126 (PROSITE_PATTERNS); IPR018221 (PROSITE_PATTERNS); IPR008928 (SUPERFAMILY)	F:GO:0003824; F:GO:0004553; P:GO:0005975	F:catalytic activity; F:hydrolase activity, hydrolyzing O-glycosyl compounds; P:carbohydrate metabolic process
[INTERPRO, BLASTED]	TraesCS2A02G360800.1	83	hypothetical protein TRIUR3_07346	8.38E-52	13	77.89						no IPS match	no IPS match	no IPS match
[INTERPRO, ANNOTATED]	TraesCS2A02G391100.1	690					3	C:GO:0016020; C:GO:0016021; P:GO:0055085	C:membrane; C:integral component of membrane; P:transmembrane transport			IPR004813 (TIGRFAM); IPR004813 (PFAM); mobidb-lite (MOBIDB_LITE); mobidb-lite (MOBIDB_LITE); PTHR31645 (PANTHER); PTHR31645:SF4 (PANTHER)	P:GO:0055085	P:transmembrane transport
[INTERPRO, ANNOTATED]	TraesCS2A02G416900.1	289					1	F:GO:0016787	F:hydrolase activity			IPR003293 (PRINTS); G3DSA:3.90.79.10 (GENE3D); IPR040618 (PFAM); IPR000086 (PFAM); G3DSA:3.40.630.30 (GENE3D); PTHR13994 (PANTHER); PTHR13994:SF9 (PANTHER); IPR020084 (PROSITE_PATTERNS); IPR000086 (PROSITE_PROFILES); cd04670 (CDD); IPR015797 (SUPERFAMILY)	F:GO:0016787	F:hydrolase activity
[INTERPRO, BLASTED, MAPPED, ANNOTATED]	TraesCS2A02G420900.1	605	narrow leaf 1	0	20	92.49	6	C:GO:0005654; C:GO:0005737; P:GO:0010222; P:GO:0010305; P:GO:0080006; P:GO:2000024	C:nucleoplasm; C:cytoplasm; P:stem vascular tissue pattern formation; P:leaf vascular tissue pattern formation; P:internode patterning; P:regulation of leaf development			mobidb-lite (MOBIDB_LITE); mobidb-lite (MOBIDB_LITE); mobidb-lite (MOBIDB_LITE); PTHR31521:SF4 (PANTHER); PTHR31521 (PANTHER); IPR009003 (SUPERFAMILY)	no GO terms	no GO terms
[INTERPRO, ANNOTATED]	TraesCS2A02G421800.1	352					2	P:GO:0006508; F:GO:0008234	P:proteolysis; F:cysteine-type peptidase activity			IPR000668 (PRINTS); IPR013201 (PFAM); G3DSA:3.90.70.10 (GENE3D); IPR000668 (PFAM); PTHR12411:SF393 (PANTHER); IPR013128 (PANTHER); IPR025660 (PROSITE_PATTERNS); IPR000169 (PROSITE_PATTERNS); IPR039417 (CDD); IPR038765 (SUPERFAMILY)	P:GO:0006508; F:GO:0008234	P:proteolysis; F:cysteine-type peptidase activity
[INTERPRO, ANNOTATED]	TraesCS2A02G438200.1	330	Ubiquinol oxidase [Source:UniProtKB/TrEMBL;Acc:A0A1D5T8G7]				8	F:GO:0009916; C:GO:0016020; C:GO:0016021; F:GO:0016491; F:GO:0046872; P:GO:0055114; C:GO:0070469; F:GO:0102721	F:alternative oxidase activity; C:membrane; C:integral component of membrane; F:oxidoreductase activity; F:metal ion binding; P:oxidation-reduction process; C:respirasome; F:ubiquinol:oxygen oxidoreductase activity	EC:1.10.3.11; EC:1.10.3	Ubiquinol oxidase (non-electrogenic); Acting on diphenols and related substances as donors	IPR038659 (G3DSA:1.20.1260.GENE3D); IPR002680 (PFAM); IPR002680 (PIRSF); mobidb-lite (MOBIDB_LITE); PTHR31803:SF8 (PANTHER); IPR002680 (PANTHER); IPR002680 (CDD)	F:GO:0009916; P:GO:0055114	F:alternative oxidase activity; P:oxidation-reduction process
[INTERPRO, ANNOTATED]	TraesCS2A02G440300.1	105					2	F:GO:0005504; P:GO:0009627	F:fatty acid binding; P:systemic acquired resistance			G3DSA:1.10.110.10 (GENE3D); IPR016140 (PFAM); PTHR33122:SF27 (PANTHER); IPR039265 (PANTHER); cd04660 (CDD); IPR036312 (SUPERFAMILY)	F:GO:0005504; P:GO:0009627	F:fatty acid binding; P:systemic acquired resistance
[INTERPRO, BLASTED]	TraesCS2A02G454400.1	76	protein MARD1-like	1.31E-44	20	92.02						IPR007650 (PFAM); mobidb-lite (MOBIDB_LITE); PTHR33059:SF7 (PANTHER); PTHR33059 (PANTHER); IPR007650 (PROSITE_PROFILES)	no GO terms	no GO terms
[INTERPRO, BLASTED]	TraesCS2A02G460500.1	76	predicted protein	1.21E-30	20	76.99						PS51257 (PROSITE_PROFILES)	no GO terms	no GO terms
[INTERPRO, BLASTED]	TraesCS2A02G461000.1	77	predicted protein	2.00E-42	20	76.78						no IPS match	no IPS match	no IPS match
[INTERPRO, BLASTED, MAPPED]	TraesCS2A02G512800.1	80	DNA topoisomerase 2	1.75E-41	20	67.92	3	C:GO:0016020; C:GO:0016021; F:GO:0016853	C:membrane; C:integral component of membrane; F:isomerase activity			no IPS match	no IPS match	no IPS match
[INTERPRO, BLASTED, MAPPED, ANNOTATED]	TraesCS2A02G517900.1	284	Haloalkane dehalogenase 2	0	20	85.22	3	C:GO:0009507; F:GO:0016746; F:GO:0018786	C:chloroplast; F:transferase activity, transferring acyl groups; F:haloalkane dehalogenase activity	EC:3.8.1.5	Haloalkane dehalogenase	IPR022742 (PFAM); IPR029058 (G3DSA:3.40.50.GENE3D); mobidb-lite (MOBIDB_LITE); mobidb-lite (MOBIDB_LITE); PTHR43194 (PANTHER); IPR029058 (SUPERFAMILY)	no GO terms	no GO terms
[INTERPRO, BLASTED]	TraesCS2A02G524400.1	61	predicted protein	1.93E-22	20	64.87						no IPS match	no IPS match	no IPS match
[INTERPRO, ANNOTATED]	TraesCS2A02G539100.1	122					2	P:GO:0030001; F:GO:0046872	P:metal ion transport; F:metal ion binding			G3DSA:3.30.70.100 (GENE3D); PTHR22814:SF77 (PANTHER); PTHR22814 (PANTHER); IPR036163 (SUPERFAMILY)	P:GO:0030001; F:GO:0046872	P:metal ion transport; F:metal ion binding
[INTERPRO, BLASTED, MAPPED]	TraesCS2A02G549100.1	139	putative disease resistance protein RGA4	1.24E-90	20	69.82	3	C:GO:0016020; C:GO:0016021; F:GO:0043531	C:membrane; C:integral component of membrane; F:ADP binding			Coil (COILS); IPR041118 (PFAM); mobidb-lite (MOBIDB_LITE); mobidb-lite (MOBIDB_LITE)	no GO terms	no GO terms
[INTERPRO, ANNOTATED]	TraesCS2B02G113800.2	175					1	F:GO:0005509	F:calcium ion binding			IPR002048 (PFAM); G3DSA:1.10.238.10 (GENE3D); IPR002048 (PFAM); G3DSA:1.10.238.10 (GENE3D); IPR002048 (PFAM); mobidb-lite (MOBIDB_LITE); PTHR23050 (PANTHER); PTHR23050:SF250 (PANTHER); PTHR23050:SF250 (PANTHER); IPR018247 (PROSITE_PATTERNS); IPR018247 (PROSITE_PATTERNS); IPR018247 (PROSITE_PATTERNS); IPR002048 (PROSITE_PROFILES); IPR002048 (PROSITE_PROFILES); IPR002048 (PROSITE_PROFILES); IPR0020…	F:GO:0005509	F:calcium ion binding
[INTERPRO, ANNOTATED]	TraesCS2B02G125300.1	312	Peroxidase [Source:UniProtKB/TrEMBL;Acc:A0A341QLC3]				9	F:GO:0004601; C:GO:0005576; P:GO:0006979; F:GO:0016491; F:GO:0020037; P:GO:0042744; F:GO:0046872; P:GO:0055114; P:GO:0098869	F:peroxidase activity; C:extracellular region; P:response to oxidative stress; F:oxidoreductase activity; F:heme binding; P:hydrogen peroxide catabolic process; F:metal ion binding; P:oxidation-reduction process; P:cellular oxidant detoxification	EC:1.11.1.7	Peroxidase	IPR002016 (PRINTS); IPR000823 (PRINTS); G3DSA:1.10.520.10 (GENE3D); IPR002016 (PFAM); G3DSA:1.10.420.10 (GENE3D); PTHR31388 (PANTHER); PTHR31388:SF46 (PANTHER); IPR002016 (PROSITE_PROFILES); IPR033905 (CDD); IPR010255 (SUPERFAMILY)	F:GO:0004601; P:GO:0006979; F:GO:0020037; P:GO:0042744; P:GO:0055114	F:peroxidase activity; P:response to oxidative stress; F:heme binding; P:hydrogen peroxide catabolic process; P:oxidation-reduction process
[INTERPRO, ANNOTATED]	TraesCS2B02G194200.1	831	Sucrose synthase [Source:UniProtKB/TrEMBL;Acc:A0A1D5U769]				4	P:GO:0005985; F:GO:0016157; F:GO:0016740; F:GO:0016757	P:sucrose metabolic process; F:sucrose synthase activity; F:transferase activity; F:transferase activity, transferring glycosyl groups	EC:2.4.1.13	Sucrose synthase	IPR000368 (PFAM); G3DSA:1.20.120.1230 (GENE3D); G3DSA:3.40.50.2000 (GENE3D); G3DSA:3.40.50.2000 (GENE3D); IPR012820 (TIGRFAM); G3DSA:3.10.450.330 (GENE3D); IPR001296 (PFAM); PTHR12526:SF398 (PANTHER); PTHR12526 (PANTHER); cd03800 (CDD); SSF53756 (SUPERFAMILY)	P:GO:0005985; F:GO:0016157	P:sucrose metabolic process; F:sucrose synthase activity
[INTERPRO, ANNOTATED]	TraesCS2B02G232300.1	1272					7	F:GO:0000166; F:GO:0003774; F:GO:0003779; F:GO:0005515; F:GO:0005524; C:GO:0016459; F:GO:0051015	F:nucleotide binding; F:motor activity; F:actin binding; F:protein binding; F:ATP binding; C:myosin complex; F:actin filament binding	EC:3.6.1.15	Nucleoside-triphosphate phosphatase	Coil (COILS); IPR001609 (PRINTS); IPR001609 (PFAM); IPR000048 (PFAM); IPR008989 (G3DSA:2.30.30.GENE3D); G3DSA:1.20.58.530 (GENE3D); G3DSA:3.30.70.3240 (GENE3D); G3DSA:1.20.5.190 (GENE3D); IPR036961 (G3DSA:3.40.850.GENE3D); G3DSA:1.20.120.720 (GENE3D); mobidb-lite (MOBIDB_LITE); mobidb-lite (MOBIDB_LITE); mobidb-lite (MOBIDB_LITE); mobidb-lite (MOBIDB_LITE); mobidb-lite (MOBIDB_LITE); mobidb-lite …	F:GO:0003774; F:GO:0005515; F:GO:0005524; C:GO:0016459; F:GO:0051015	F:motor activity; F:protein binding; F:ATP binding; C:myosin complex; F:actin filament binding
[INTERPRO, ANNOTATED]	TraesCS2B02G236500.1	851					7	C:GO:0016020; C:GO:0016021; F:GO:0016740; F:GO:0016757; F:GO:0016760; P:GO:0030244; P:GO:0071555	C:membrane; C:integral component of membrane; F:transferase activity; F:transferase activity, transferring glycosyl groups; F:cellulose synthase (UDP-forming) activity; P:cellulose biosynthetic process; P:cell wall organization	EC:2.4.1.12	Cellulose synthase (UDP-forming)	IPR005150 (PFAM); IPR029044 (G3DSA:3.90.550.GENE3D); mobidb-lite (MOBIDB_LITE); PTHR13301 (PANTHER); PTHR13301:SF44 (PANTHER); IPR029044 (SUPERFAMILY)	C:GO:0016020; F:GO:0016760; P:GO:0030244	C:membrane; F:cellulose synthase (UDP-forming) activity; P:cellulose biosynthetic process
[INTERPRO, BLASTED]	TraesCS2B02G247800.1	92	uncharacterized protein LOC109742377	5.70E-55	20	68.61						mobidb-lite (MOBIDB_LITE); mobidb-lite (MOBIDB_LITE); PTHR33647 (PANTHER); PTHR33647:SF3 (PANTHER)	no GO terms	no GO terms
[INTERPRO, ANNOTATED]	TraesCS2B02G253400.1	80					4	F:GO:0003735; C:GO:0005622; C:GO:0005840; P:GO:0006412	F:structural constituent of ribosome; C:intracellular; C:ribosome; P:translation			PTHR12899:SF6 (PANTHER); PTHR12899:SF6 (PANTHER); IPR005484 (PANTHER); SSF53137 (SUPERFAMILY)	F:GO:0003735; C:GO:0005622; C:GO:0005840; P:GO:0006412	F:structural constituent of ribosome; C:intracellular; C:ribosome; P:translation
[INTERPRO, ANNOTATED]	TraesCS2B02G263300.2	962					8	F:GO:0000166; F:GO:0002161; F:GO:0004812; F:GO:0004832; F:GO:0005524; C:GO:0005737; P:GO:0006418; P:GO:0006438	F:nucleotide binding; F:aminoacyl-tRNA editing activity; F:aminoacyl-tRNA ligase activity; F:valine-tRNA ligase activity; F:ATP binding; C:cytoplasm; P:tRNA aminoacylation for protein translation; P:valyl-tRNA aminoacylation	EC:6.1.1.9; EC:3.1.1.1	Valine--tRNA ligase; Carboxylesterase	Coil (COILS); Coil (COILS); IPR002303 (PRINTS); G3DSA:1.10.730.10 (GENE3D); IPR037118 (G3DSA:1.10.287.GENE3D); IPR009008 (G3DSA:3.90.740.GENE3D); IPR019499 (PFAM); IPR014729 (G3DSA:3.40.50.GENE3D); IPR002303 (TIGRFAM); IPR013155 (PFAM); IPR002300 (PFAM); PTHR11946 (PANTHER); PTHR11946:SF93 (PANTHER); IPR002303 (HAMAP); cd00817 (CDD); IPR033705 (CDD); IPR010978 (SUPERFAMILY); SSF52374 (SUPERFAMILY…	F:GO:0000166; F:GO:0002161; F:GO:0004812; F:GO:0004832; F:GO:0005524; C:GO:0005737; P:GO:0006418; P:GO:0006438	F:nucleotide binding; F:aminoacyl-tRNA editing activity; F:aminoacyl-tRNA ligase activity; F:valine-tRNA ligase activity; F:ATP binding; C:cytoplasm; P:tRNA aminoacylation for protein translation; P:valyl-tRNA aminoacylation
[INTERPRO, BLASTED, MAPPED, ANNOTATED]	TraesCS2B02G300700.1	70	transmembrane protein	1.15E-31	20	82.04	1	C:GO:0016021	C:integral component of membrane			IPR021775 (PFAM); PTHR33128:SF13 (PANTHER); IPR021775 (PANTHER)	no GO terms	no GO terms
[INTERPRO, ANNOTATED]	TraesCS2B02G369100.1	272	Chitinase IV [Source:UniProtKB/TrEMBL;Acc:Q9XEN6]				5	F:GO:0004568; P:GO:0005975; P:GO:0006032; F:GO:0008061; P:GO:0016998	F:chitinase activity; P:carbohydrate metabolic process; P:chitin catabolic process; F:chitin binding; P:cell wall macromolecule catabolic process	EC:3.2.1.14	Chitinase	G3DSA:3.30.20.10 (GENE3D); IPR001002 (PFAM); IPR036861 (G3DSA:3.30.60.GENE3D); IPR000726 (PFAM); G3DSA:1.10.530.10 (GENE3D); IPR016283 (PIRSF); PTHR22595 (PANTHER); PTHR22595:SF37 (PANTHER); IPR018371 (PROSITE_PATTERNS); IPR001002 (PRODOM); IPR001002 (PROSITE_PROFILES); cd00035 (CDD); IPR000726 (CDD); IPR023346 (SUPERFAMILY); IPR036861 (SUPERFAMILY)	F:GO:0004568; P:GO:0005975; P:GO:0006032; F:GO:0008061; P:GO:0016998	F:chitinase activity; P:carbohydrate metabolic process; P:chitin catabolic process; F:chitin binding; P:cell wall macromolecule catabolic process
[INTERPRO, ANNOTATED]	TraesCS2B02G369200.1	77	COX assembly mitochondrial protein [Source:UniProtKB/TrEMBL;Acc:A0A1D5U221]				1	C:GO:0005739	C:mitochondrion			Coil (COILS); IPR013892 (PFAM); IPR013892 (PANTHER); PTHR22977:SF1 (PANTHER); PS51808 (PROSITE_PROFILES)	no GO terms	no GO terms
[INTERPRO, ANNOTATED]	TraesCS2B02G459100.1	330	Ubiquinol oxidase [Source:UniProtKB/TrEMBL;Acc:A0A341QU26]				2	F:GO:0009916; P:GO:0055114	F:alternative oxidase activity; P:oxidation-reduction process	EC:1.10.3	Acting on diphenols and related substances as donors	IPR002680 (PFAM); IPR038659 (G3DSA:1.20.1260.GENE3D); IPR002680 (PIRSF); mobidb-lite (MOBIDB_LITE); IPR002680 (PANTHER); PTHR31803:SF8 (PANTHER); IPR002680 (CDD)	F:GO:0009916; P:GO:0055114	F:alternative oxidase activity; P:oxidation-reduction process
[INTERPRO, BLASTED]	TraesCS2B02G482900.1	79	predicted protein	6.75E-45	20	80.07						no IPS match	no IPS match	no IPS match
[INTERPRO, ANNOTATED]	TraesCS2B02G495700.2	321					2	F:GO:0003676; F:GO:0003723	F:nucleic acid binding; F:RNA binding			IPR012677 (G3DSA:3.30.70.GENE3D); IPR012677 (G3DSA:3.30.70.GENE3D); IPR012677 (G3DSA:3.30.70.GENE3D); IPR000504 (PFAM); mobidb-lite (MOBIDB_LITE); mobidb-lite (MOBIDB_LITE); mobidb-lite (MOBIDB_LITE); PTHR43955 (PANTHER); PTHR43955:SF3 (PANTHER); IPR000504 (PROSITE_PROFILES); IPR000504 (PROSITE_PROFILES); IPR000504 (PROSITE_PROFILES); cd12345 (CDD); cd12344 (CDD); cd12346 (CDD); IPR035979 (SUPERF…	F:GO:0003676	F:nucleic acid binding
[INTERPRO, BLASTED]	TraesCS2B02G519600.3	541	putative TLD family protein	0	20	82.57						IPR006571 (PFAM); PTHR23354 (PANTHER); PTHR23354:SF67 (PANTHER)	no GO terms	no GO terms
[INTERPRO, ANNOTATED]	TraesCS2B02G521600.3	326	Adenosylhomocysteinase [Source:UniProtKB/TrEMBL;Acc:W5B7Z6]				1	F:GO:0004013	F:adenosylhomocysteinase activity	EC:3.3.1.1	Adenosylhomocysteinase	G3DSA:3.40.50.1480 (GENE3D); IPR000043 (PFAM); G3DSA:3.40.50.720 (GENE3D); IPR015878 (PFAM); PTHR23420:SF12 (PANTHER); IPR000043 (PANTHER); IPR036291 (SUPERFAMILY); SSF52283 (SUPERFAMILY)	no GO terms	no GO terms
[INTERPRO, BLASTED, MAPPED]	TraesCS2B02G542000.1	119	glycine-rich cell wall structural protein precursor	3.60E-17	20	74.02	3	C:GO:0005576; C:GO:0005618; P:GO:0071555	C:extracellular region; C:cell wall; P:cell wall organization			mobidb-lite (MOBIDB_LITE); PTHR37389 (PANTHER)	no GO terms	no GO terms
[INTERPRO, BLASTED]	TraesCS2B02G542000.2	117	glycine-rich cell wall structural protein precursor	3.43E-17	19	73.98						mobidb-lite (MOBIDB_LITE); PTHR37389 (PANTHER)	no GO terms	no GO terms
[INTERPRO, ANNOTATED]	TraesCS2B02G545600.1	1614					1	F:GO:0005515	F:protein binding			PF13424 (PFAM); IPR033646 (PFAM); IPR011990 (G3DSA:1.25.40.GENE3D); mobidb-lite (MOBIDB_LITE); mobidb-lite (MOBIDB_LITE); mobidb-lite (MOBIDB_LITE); mobidb-lite (MOBIDB_LITE); mobidb-lite (MOBIDB_LITE); mobidb-lite (MOBIDB_LITE); mobidb-lite (MOBIDB_LITE); mobidb-lite (MOBIDB_LITE); mobidb-lite (MOBIDB_LITE); mobidb-lite (MOBIDB_LITE); mobidb-lite (MOBIDB_LITE); mobidb-lite (MOBIDB_LITE); mobidb-…	F:GO:0005515	F:protein binding
[INTERPRO, BLASTED]	TraesCS2B02G562200.1	85	predicted protein	6.33E-44	20	62.53						IPR022251 (PFAM); mobidb-lite (MOBIDB_LITE); PTHR33090:SF21 (PANTHER); IPR022251 (PANTHER)	no GO terms	no GO terms
[INTERPRO, ANNOTATED]	TraesCS2B02G585100.2	266	Anamorsin homolog [Source:UniProtKB/TrEMBL;Acc:W5BH20]				4	C:GO:0005737; F:GO:0008168; P:GO:0016226; F:GO:0051536	C:cytoplasm; F:methyltransferase activity; P:iron-sulfur cluster assembly; F:iron-sulfur cluster binding			IPR007785 (PFAM); IPR013216 (PFAM); G3DSA:3.40.50.150 (GENE3D); IPR007785 (PANTHER); IPR007785 (HAMAP); IPR029063 (SUPERFAMILY)	C:GO:0005737; F:GO:0008168; P:GO:0016226; F:GO:0051536	C:cytoplasm; F:methyltransferase activity; P:iron-sulfur cluster assembly; F:iron-sulfur cluster binding
[INTERPRO, ANNOTATED]	TraesCS2B02G593000.1	388	NADPH-protochlorophyllide oxidoreductase [Source:UniProtKB/TrEMBL;Acc:A0A1D5TXJ7]				7	C:GO:0009507; C:GO:0009536; P:GO:0015979; P:GO:0015995; F:GO:0016491; F:GO:0016630; P:GO:0055114	C:chloroplast; C:plastid; P:photosynthesis; P:chlorophyll biosynthetic process; F:oxidoreductase activity; F:protochlorophyllide reductase activity; P:oxidation-reduction process	EC:1.3.1.33	Protochlorophyllide reductase	IPR002347 (PRINTS); G3DSA:3.40.50.720 (GENE3D); IPR005979 (TIGRFAM); IPR002347 (PFAM); PTHR44419:SF2 (PANTHER); IPR005979 (PANTHER); cd09810 (CDD); IPR036291 (SUPERFAMILY)	F:GO:0016630; P:GO:0055114	F:protochlorophyllide reductase activity; P:oxidation-reduction process
[INTERPRO, ANNOTATED]	TraesCS2B02G593000.2	388	NADPH-protochlorophyllide oxidoreductase [Source:UniProtKB/TrEMBL;Acc:A0A1D5TXJ7]				7	C:GO:0009507; C:GO:0009536; P:GO:0015979; P:GO:0015995; F:GO:0016491; F:GO:0016630; P:GO:0055114	C:chloroplast; C:plastid; P:photosynthesis; P:chlorophyll biosynthetic process; F:oxidoreductase activity; F:protochlorophyllide reductase activity; P:oxidation-reduction process	EC:1.3.1.33	Protochlorophyllide reductase	IPR002347 (PRINTS); IPR005979 (TIGRFAM); IPR002347 (PFAM); G3DSA:3.40.50.720 (GENE3D); IPR005979 (PANTHER); PTHR44419:SF2 (PANTHER); cd09810 (CDD); IPR036291 (SUPERFAMILY)	F:GO:0016630; P:GO:0055114	F:protochlorophyllide reductase activity; P:oxidation-reduction process
[INTERPRO, ANNOTATED]	TraesCS2B02G603600.1	325					3	F:GO:0003676; F:GO:0004535; C:GO:0030014	F:nucleic acid binding; F:poly(A)-specific ribonuclease activity; C:CCR4-NOT complex	EC:3.1.13; EC:3.1.15; EC:3.1.13.4	Acting on ester bonds; Acting on ester bonds; Poly(A)-specific ribonuclease	IPR036397 (G3DSA:3.30.420.GENE3D); IPR006941 (PFAM); mobidb-lite (MOBIDB_LITE); mobidb-lite (MOBIDB_LITE); PTHR10797:SF3 (PANTHER); IPR039637 (PANTHER); IPR012337 (SUPERFAMILY)	F:GO:0003676; F:GO:0004535; C:GO:0030014	F:nucleic acid binding; F:poly(A)-specific ribonuclease activity; C:CCR4-NOT complex
[INTERPRO, BLASTED]	TraesCS2B02G610600.1	83	hypothetical protein TRIUR3_23130	7.21E-48	1	97.59						mobidb-lite (MOBIDB_LITE)	no GO terms	no GO terms
[INTERPRO, ANNOTATED]	TraesCS2B02G611700.1	234					5	C:GO:0005623; P:GO:0006662; F:GO:0015035; P:GO:0045454; P:GO:0055114	C:cell; P:glycerol ether metabolic process; F:protein disulfide oxidoreductase activity; P:cell redox homeostasis; P:oxidation-reduction process			IPR013766 (PFAM); G3DSA:3.40.30.10 (GENE3D); mobidb-lite (MOBIDB_LITE); mobidb-lite (MOBIDB_LITE); mobidb-lite (MOBIDB_LITE); PTHR10438:SF229 (PANTHER); IPR005746 (PANTHER); IPR013766 (PROSITE_PROFILES); cd02947 (CDD); IPR036249 (SUPERFAMILY)	P:GO:0006662; F:GO:0015035; P:GO:0045454	P:glycerol ether metabolic process; F:protein disulfide oxidoreductase activity; P:cell redox homeostasis
[INTERPRO, BLASTED, MAPPED]	TraesCS2D02G033700.1	95	sulfur-rich/thionin-like protein	6.11E-61	19	81.76	2	F:GO:0004097; P:GO:0055114	F:catechol oxidase activity; P:oxidation-reduction process			no IPS match	no IPS match	no IPS match
[INTERPRO, ANNOTATED]	TraesCS2D02G039600.2	627					1	F:GO:0004040	F:amidase activity	EC:3.5.1.4	Amidase	IPR023631 (PFAM); IPR036928 (G3DSA:3.90.1300.GENE3D); IPR000120 (PANTHER); PTHR11895:SF44 (PANTHER); IPR020556 (PROSITE_PATTERNS); IPR036928 (SUPERFAMILY)	F:GO:0004040	F:amidase activity
[INTERPRO, BLASTED, MAPPED, ANNOTATED]	TraesCS2D02G059200.1	66	ribosome production factor 2 homolog	1.84E-23	20	79.43	4	P:GO:0000027; P:GO:0000463; C:GO:0005730; F:GO:0019843	P:ribosomal large subunit assembly; P:maturation of LSU-rRNA from tricistronic rRNA transcript (SSU-rRNA, 5.8S rRNA, LSU-rRNA); C:nucleolus; F:rRNA binding			no IPS match	no IPS match	no IPS match
[INTERPRO, ANNOTATED]	TraesCS2D02G115400.1	101					1	P:GO:0009909	P:regulation of flower development			IPR039274 (PANTHER); PTHR33433:SF2 (PANTHER)	P:GO:0009909	P:regulation of flower development
[INTERPRO, BLASTED, MAPPED, ANNOTATED]	TraesCS2D02G125900.1	305	momilactone A synthase-like	0	20	85.55	2	F:GO:0016491; P:GO:0055114	F:oxidoreductase activity; P:oxidation-reduction process			IPR002347 (PRINTS); IPR002347 (PRINTS); PF13561 (PFAM); G3DSA:3.40.50.720 (GENE3D); PTHR43180:SF15 (PANTHER); PTHR43180 (PANTHER); IPR036291 (SUPERFAMILY)	no GO terms	no GO terms
[INTERPRO, ANNOTATED]	TraesCS2D02G142100.1	436					6	P:GO:0006855; F:GO:0015297; C:GO:0016020; C:GO:0016021; F:GO:0042910; P:GO:0055085	P:drug transmembrane transport; F:antiporter activity; C:membrane; C:integral component of membrane; F:xenobiotic transmembrane transporter activity; P:transmembrane transport			IPR002528 (PFAM); IPR002528 (TIGRFAM); PTHR11206:SF199 (PANTHER); PTHR11206 (PANTHER); cd13132 (CDD)	P:GO:0006855; F:GO:0015297; C:GO:0016020; F:GO:0042910; P:GO:0055085	P:drug transmembrane transport; F:antiporter activity; C:membrane; F:xenobiotic transmembrane transporter activity; P:transmembrane transport
[INTERPRO, ANNOTATED]	TraesCS2D02G162300.1	200					3	F:GO:0005509; C:GO:0016020; C:GO:0016021	F:calcium ion binding; C:membrane; C:integral component of membrane			G3DSA:1.10.238.10 (GENE3D); PTHR45512 (PANTHER); IPR018247 (PROSITE_PATTERNS); IPR002048 (PROSITE_PROFILES); IPR011992 (SUPERFAMILY)	F:GO:0005509	F:calcium ion binding
[INTERPRO, BLASTED]	TraesCS2D02G194500.1	93	BTB/POZ domain-containing protein	7.78E-60	15	65.78						mobidb-lite (MOBIDB_LITE); mobidb-lite (MOBIDB_LITE); PTHR38370 (PANTHER)	no GO terms	no GO terms
[INTERPRO, ANNOTATED]	TraesCS2D02G279500.1	358	Acyl-[acyl-carrier-protein] desaturase [Source:UniProtKB/TrEMBL;Acc:W5BXE7]				5	P:GO:0006631; P:GO:0006633; F:GO:0016491; F:GO:0045300; P:GO:0055114	P:fatty acid metabolic process; P:fatty acid biosynthetic process; F:oxidoreductase activity; F:acyl-[acyl-carrier-protein] desaturase activity; P:oxidation-reduction process	EC:1.14.19.2; EC:1.14.19	Stearoyl-[acyl-carrier-protein] 9-desaturase; Acting on paired donors, with incorporation or reduction of molecular oxygen. The oxygen incorporated need not be derived from O(2)	IPR012348 (G3DSA:1.10.620.GENE3D); IPR005067 (PFAM); IPR005067 (PIRSF); PTHR31155:SF11 (PANTHER); IPR005067 (PANTHER); IPR005803 (PROSITE_PATTERNS); IPR005067 (CDD); IPR009078 (SUPERFAMILY)	P:GO:0006631; P:GO:0006633; F:GO:0016491; F:GO:0045300; P:GO:0055114	P:fatty acid metabolic process; P:fatty acid biosynthetic process; F:oxidoreductase activity; F:acyl-[acyl-carrier-protein] desaturase activity; P:oxidation-reduction process
[INTERPRO, ANNOTATED]	TraesCS2D02G280400.2	103					2	C:GO:0016020; C:GO:0016021	C:membrane; C:integral component of membrane			G3DSA:3.30.200.20 (GENE3D); mobidb-lite (MOBIDB_LITE); mobidb-lite (MOBIDB_LITE); PTHR27003 (PANTHER); PTHR27003:SF147 (PANTHER)	no GO terms	no GO terms
[INTERPRO, BLASTED, MAPPED, ANNOTATED]	TraesCS2D02G315600.2	243	esterase AGAP003155	8.91E-146	20	89.87	2	C:GO:0005634; C:GO:0005737	C:nucleus; C:cytoplasm			IPR005645 (PFAM); IPR029058 (G3DSA:3.40.50.GENE3D); PTHR22778:SF25 (PANTHER); PTHR22778 (PANTHER); IPR029058 (SUPERFAMILY)	no GO terms	no GO terms
[INTERPRO, ANNOTATED]	TraesCS2D02G321200.1	478					2	P:GO:0006751; F:GO:0036374	P:glutathione catabolic process; F:glutathione hydrolase activity	EC:3.4.19; EC:3.4.19.13	Acting on peptide bonds (peptidases); Glutathione hydrolase	PR01210 (PRINTS); G3DSA:3.60.20.40 (GENE3D); PF01019 (PFAM); G3DSA:1.10.246.130 (GENE3D); PTHR11686:SF34 (PANTHER); IPR000101 (PANTHER); IPR029055 (SUPERFAMILY)	P:GO:0006751; F:GO:0036374	P:glutathione catabolic process; F:glutathione hydrolase activity
[INTERPRO, ANNOTATED]	TraesCS2D02G346900.2	355					1	F:GO:0016791	F:phosphatase activity			IPR006357 (TIGRFAM); PF13242 (PFAM); IPR023214 (G3DSA:3.40.50.GENE3D); IPR006349 (TIGRFAM); IPR006357 (PIRSF); IPR023214 (G3DSA:3.40.50.GENE3D); IPR006357 (PFAM); mobidb-lite (MOBIDB_LITE); mobidb-lite (MOBIDB_LITE); PTHR19288 (PANTHER); PTHR19288:SF33 (PANTHER); IPR036412 (SUPERFAMILY)	F:GO:0016791	F:phosphatase activity
[INTERPRO, ANNOTATED]	TraesCS2D02G386200.2	338					1	F:GO:0005515	F:protein binding			Coil (COILS); Coil (COILS); IPR027267 (G3DSA:1.20.1270.GENE3D); IPR001452 (PFAM); G3DSA:2.30.30.40 (GENE3D); mobidb-lite (MOBIDB_LITE); PTHR44109:SF2 (PANTHER); PTHR44109 (PANTHER); IPR001452 (PROSITE_PROFILES); IPR036028 (SUPERFAMILY); IPR027267 (SUPERFAMILY)	F:GO:0005515	F:protein binding
[INTERPRO, ANNOTATED]	TraesCS2D02G386300.1	262					2	C:GO:0005622; F:GO:0008270	C:intracellular; F:zinc ion binding			G3DSA:3.30.40.200 (GENE3D); IPR000315 (PFAM); mobidb-lite (MOBIDB_LITE); mobidb-lite (MOBIDB_LITE); PTHR31832:SF10 (PANTHER); PTHR31832 (PANTHER); IPR000315 (PROSITE_PROFILES); IPR000315 (PROSITE_PROFILES); IPR000315 (CDD); IPR000315 (CDD)	F:GO:0008270	F:zinc ion binding
[INTERPRO, ANNOTATED]	TraesCS2D02G423400.2	663					3	F:GO:0000287; F:GO:0010333; F:GO:0016829	F:magnesium ion binding; F:terpene synthase activity; F:lyase activity			IPR036965 (G3DSA:1.50.10.GENE3D); IPR001906 (PFAM); IPR008949 (G3DSA:1.10.600.GENE3D); IPR005630 (PFAM); mobidb-lite (MOBIDB_LITE); mobidb-lite (MOBIDB_LITE); mobidb-lite (MOBIDB_LITE); PTHR31739:SF16 (PANTHER); PTHR31739 (PANTHER); cd00684 (CDD); IPR008930 (SUPERFAMILY); IPR008949 (SUPERFAMILY)	F:GO:0000287; F:GO:0010333; F:GO:0016829	F:magnesium ion binding; F:terpene synthase activity; F:lyase activity
[INTERPRO, ANNOTATED]	TraesCS2D02G436200.1	326	Ubiquinol oxidase [Source:UniProtKB/TrEMBL;Acc:A0A1D5UU40]				8	F:GO:0009916; C:GO:0016020; C:GO:0016021; F:GO:0016491; F:GO:0046872; P:GO:0055114; C:GO:0070469; F:GO:0102721	F:alternative oxidase activity; C:membrane; C:integral component of membrane; F:oxidoreductase activity; F:metal ion binding; P:oxidation-reduction process; C:respirasome; F:ubiquinol:oxygen oxidoreductase activity	EC:1.10.3.11; EC:1.10.3	Ubiquinol oxidase (non-electrogenic); Acting on diphenols and related substances as donors	IPR002680 (PFAM); IPR038659 (G3DSA:1.20.1260.GENE3D); IPR002680 (PIRSF); mobidb-lite (MOBIDB_LITE); IPR002680 (PANTHER); PTHR31803:SF8 (PANTHER); IPR002680 (CDD)	F:GO:0009916; P:GO:0055114	F:alternative oxidase activity; P:oxidation-reduction process
[INTERPRO, ANNOTATED]	TraesCS2D02G459200.1	138					4	F:GO:0003735; F:GO:0005515; C:GO:0005840; P:GO:0006412	F:structural constituent of ribosome; F:protein binding; C:ribosome; P:translation			IPR019956 (PRINTS); IPR000626 (PFAM); G3DSA:3.10.20.90 (GENE3D); IPR038587 (G3DSA:2.20.28.GENE3D); IPR001975 (PFAM); PTHR10666:SF255 (PANTHER); PTHR10666 (PANTHER); IPR019954 (PROSITE_PATTERNS); IPR000626 (PROSITE_PROFILES); IPR011332 (SUPERFAMILY); IPR029071 (SUPERFAMILY)	F:GO:0003735; F:GO:0005515; C:GO:0005840; P:GO:0006412	F:structural constituent of ribosome; F:protein binding; C:ribosome; P:translation
[INTERPRO, ANNOTATED]	TraesCS2D02G467100.2	131					2	F:GO:0003700; P:GO:0006355	F:DNA-binding transcription factor activity; P:regulation of transcription, DNA-templated			Coil (COILS); G3DSA:1.20.5.170 (GENE3D); IPR004827 (PFAM); mobidb-lite (MOBIDB_LITE); mobidb-lite (MOBIDB_LITE); mobidb-lite (MOBIDB_LITE); mobidb-lite (MOBIDB_LITE); PTHR22952 (PANTHER); PTHR22952:SF140 (PANTHER); IPR004827 (PROSITE_PROFILES); cd14707 (CDD); SSF57959 (SUPERFAMILY)	F:GO:0003700; P:GO:0006355	F:DNA-binding transcription factor activity; P:regulation of transcription, DNA-templated
[INTERPRO, BLASTED]	TraesCS2D02G485100.1	173	protein FLOWERING LOCUS T-like	7.06E-124	20	90.13						IPR036610 (G3DSA:3.90.280.GENE3D); IPR008914 (PFAM); IPR035810 (PANTHER); PTHR11362:SF20 (PANTHER); IPR001858 (PROSITE_PATTERNS); IPR035810 (CDD); IPR036610 (SUPERFAMILY)	no GO terms	no GO terms
[INTERPRO, ANNOTATED]	TraesCS2D02G508800.3	665					7	F:GO:0008271; P:GO:0008272; F:GO:0015116; C:GO:0016020; C:GO:0016021; P:GO:0055085; P:GO:1902358	F:secondary active sulfate transmembrane transporter activity; P:sulfate transport; F:sulfate transmembrane transporter activity; C:membrane; C:integral component of membrane; P:transmembrane transport; P:sulfate transmembrane transport			IPR002645 (PFAM); IPR036513 (G3DSA:3.30.750.GENE3D); IPR011547 (PFAM); IPR001902 (TIGRFAM); IPR030313 (PTHR11814:PANTHER); IPR001902 (PANTHER); IPR018045 (PROSITE_PATTERNS); IPR002645 (PROSITE_PROFILES); cd07042 (CDD); IPR036513 (SUPERFAMILY)	F:GO:0008271; P:GO:0008272; F:GO:0015116; C:GO:0016020; C:GO:0016021; P:GO:0055085	F:secondary active sulfate transmembrane transporter activity; P:sulfate transport; F:sulfate transmembrane transporter activity; C:membrane; C:integral component of membrane; P:transmembrane transport
[INTERPRO, BLASTED]	TraesCS2D02G515400.1	107	glycine-rich cell wall structural protein-like	4.52E-52	18	64.26						IPR010800 (PFAM); mobidb-lite (MOBIDB_LITE); PTHR37389 (PANTHER)	no GO terms	no GO terms
[INTERPRO, BLASTED]	TraesCS2D02G519600.1	130	14 kDa proline-rich protein DC2.15-like	2.08E-81	20	71.62						IPR027923 (PFAM); G3DSA:1.10.110.10 (GENE3D); PTHR31731:SF22 (PANTHER); PTHR31731 (PANTHER); IPR036312 (SUPERFAMILY)	no GO terms	no GO terms
[INTERPRO, ANNOTATED]	TraesCS2D02G534900.1	179	Exocyst subunit Exo70 family protein [Source:UniProtKB/TrEMBL;Acc:A0A341RLD5]				2	C:GO:0000145; P:GO:0006887	C:exocyst; P:exocytosis			IPR004140 (PFAM); G3DSA:1.20.1280.170 (GENE3D); IPR004140 (PANTHER); PTHR12542:SF19 (PANTHER); IPR016159 (SUPERFAMILY)	C:GO:0000145; P:GO:0006887	C:exocyst; P:exocytosis
[INTERPRO, ANNOTATED]	TraesCS2D02G540300.1	133					2	P:GO:0030001; F:GO:0046872	P:metal ion transport; F:metal ion binding			G3DSA:3.30.70.100 (GENE3D); IPR006121 (PFAM); mobidb-lite (MOBIDB_LITE); mobidb-lite (MOBIDB_LITE); mobidb-lite (MOBIDB_LITE); PTHR22814:SF77 (PANTHER); PTHR22814 (PANTHER); IPR036163 (SUPERFAMILY)	P:GO:0030001; F:GO:0046872	P:metal ion transport; F:metal ion binding
[INTERPRO, ANNOTATED]	TraesCS2D02G580700.1	139					4	F:GO:0003735; F:GO:0005515; C:GO:0005840; P:GO:0006412	F:structural constituent of ribosome; F:protein binding; C:ribosome; P:translation			IPR019956 (PRINTS); IPR001975 (PFAM); G3DSA:3.10.20.90 (GENE3D); IPR038587 (G3DSA:2.20.28.GENE3D); IPR000626 (PFAM); PTHR10666 (PANTHER); PTHR10666:SF255 (PANTHER); IPR019954 (PROSITE_PATTERNS); IPR000626 (PROSITE_PROFILES); cd01803 (CDD); IPR029071 (SUPERFAMILY); IPR011332 (SUPERFAMILY)	F:GO:0003735; F:GO:0005515; C:GO:0005840; P:GO:0006412	F:structural constituent of ribosome; F:protein binding; C:ribosome; P:translation
[INTERPRO, ANNOTATED]	TraesCS2D02G592500.1	162					4	F:GO:0003729; C:GO:0005849; P:GO:0006378; F:GO:0016787	F:mRNA binding; C:mRNA cleavage factor complex; P:mRNA polyadenylation; F:hydrolase activity			IPR016706 (PIRSF); G3DSA:3.90.79.10 (GENE3D); IPR016706 (PFAM); IPR016706 (PANTHER); IPR015797 (SUPERFAMILY)	F:GO:0003729; C:GO:0005849; P:GO:0006378; F:GO:0016787	F:mRNA binding; C:mRNA cleavage factor complex; P:mRNA polyadenylation; F:hydrolase activity
[INTERPRO, ANNOTATED]	TraesCS2D02G597200.1	327					4	F:GO:0003676; F:GO:0004535; C:GO:0030014; P:GO:0090503	F:nucleic acid binding; F:poly(A)-specific ribonuclease activity; C:CCR4-NOT complex; P:RNA phosphodiester bond hydrolysis, exonucleolytic	EC:3.1.13; EC:3.1.15; EC:3.1.13.4	Acting on ester bonds; Acting on ester bonds; Poly(A)-specific ribonuclease	IPR006941 (PFAM); IPR036397 (G3DSA:3.30.420.GENE3D); mobidb-lite (MOBIDB_LITE); mobidb-lite (MOBIDB_LITE); IPR039637 (PANTHER); PTHR10797:SF3 (PANTHER); IPR012337 (SUPERFAMILY)	F:GO:0003676; F:GO:0004535; C:GO:0030014	F:nucleic acid binding; F:poly(A)-specific ribonuclease activity; C:CCR4-NOT complex
[INTERPRO, NO-BLAST]	TraesCS2D02G598100.1	84	---NA---									no IPS match	no IPS match	no IPS match
[INTERPRO, ANNOTATED]	TraesCS3A02G013600.1	538					2	F:GO:0004144; P:GO:0045017	F:diacylglycerol O-acyltransferase activity; P:glycerolipid biosynthetic process	EC:2.3.1.20	Diacylglycerol O-acyltransferase	IPR004255 (PFAM); IPR009721 (PFAM); IPR023213 (G3DSA:3.30.559.GENE3D); PTHR31650:SF12 (PANTHER); PTHR31650 (PANTHER); SSF52777 (SUPERFAMILY)	F:GO:0004144; P:GO:0045017	F:diacylglycerol O-acyltransferase activity; P:glycerolipid biosynthetic process
[INTERPRO, ANNOTATED]	TraesCS3A02G036600.2	501					5	F:GO:0005215; C:GO:0016020; C:GO:0016021; F:GO:0022857; P:GO:0055085	F:transporter activity; C:membrane; C:integral component of membrane; F:transmembrane transporter activity; P:transmembrane transport			IPR003663 (PRINTS); IPR003663 (TIGRFAM); IPR005828 (PFAM); G3DSA:1.20.1250.20 (GENE3D); PTHR23500:SF118 (PANTHER); PTHR23500 (PANTHER); IPR005829 (PROSITE_PATTERNS); IPR020846 (PROSITE_PROFILES); IPR020846 (CDD); IPR036259 (SUPERFAMILY)	F:GO:0005215; C:GO:0016020; C:GO:0016021; F:GO:0022857; P:GO:0055085	F:transporter activity; C:membrane; C:integral component of membrane; F:transmembrane transporter activity; P:transmembrane transport
[INTERPRO, BLASTED]	TraesCS3A02G041900.1	174	zinc finger protein ZIC 2	8.06E-66	20	59.48						mobidb-lite (MOBIDB_LITE)	no GO terms	no GO terms
[INTERPRO, BLASTED]	TraesCS3A02G046400.1	86	hypothetical protein TRIUR3_00399	6.11E-53	1	97.67						mobidb-lite (MOBIDB_LITE)	no GO terms	no GO terms
[INTERPRO, ANNOTATED]	TraesCS3A02G056800.1	189					2	F:GO:0003924; F:GO:0005525	F:GTPase activity; F:GTP binding	EC:3.6.1.15	Nucleoside-triphosphate phosphatase	PR00449 (PRINTS); IPR001806 (PFAM); G3DSA:3.40.50.300 (GENE3D); IPR005225 (TIGRFAM); PTHR24073 (PANTHER); PTHR24073:SF666 (PANTHER); PS51419 (PROSITE_PROFILES); IPR027417 (SUPERFAMILY)	F:GO:0003924; F:GO:0005525	F:GTPase activity; F:GTP binding
[INTERPRO, BLASTED]	TraesCS3A02G067500.1	57	hypothetical protein TRIUR3_18332	6.43E-31	5	89.97						mobidb-lite (MOBIDB_LITE)	no GO terms	no GO terms
[INTERPRO, ANNOTATED]	TraesCS3A02G071700.1	254					1	F:GO:0005515	F:protein binding			IPR001810 (PFAM); PTHR44519 (PANTHER); IPR036047 (SUPERFAMILY)	F:GO:0005515	F:protein binding
[INTERPRO, ANNOTATED]	TraesCS3A02G086700.4	721					5	F:GO:0003824; F:GO:0003857; P:GO:0006631; F:GO:0016491; P:GO:0055114	F:catalytic activity; F:3-hydroxyacyl-CoA dehydrogenase activity; P:fatty acid metabolic process; F:oxidoreductase activity; P:oxidation-reduction process	EC:1.1.1.35	3-hydroxyacyl-CoA dehydrogenase	G3DSA:3.90.226.10 (GENE3D); G3DSA:3.40.50.720 (GENE3D); G3DSA:1.10.1040.50 (GENE3D); IPR001753 (PFAM); IPR006108 (PFAM); IPR006176 (PFAM); PTHR23309:SF23 (PANTHER); PTHR23309 (PANTHER); IPR006180 (PROSITE_PATTERNS); IPR018376 (PROSITE_PATTERNS); cd06558 (CDD); IPR008927 (SUPERFAMILY); IPR008927 (SUPERFAMILY); IPR029045 (SUPERFAMILY); IPR036291 (SUPERFAMILY)	F:GO:0003824; F:GO:0003857; P:GO:0006631; F:GO:0016491; P:GO:0055114	F:catalytic activity; F:3-hydroxyacyl-CoA dehydrogenase activity; P:fatty acid metabolic process; F:oxidoreductase activity; P:oxidation-reduction process
[INTERPRO, NO-BLAST]	TraesCS3A02G087800.2	106	---NA---									no IPS match	no IPS match	no IPS match
[INTERPRO, BLASTED, MAPPED, ANNOTATED]	TraesCS3A02G092000.2	146	universal stress protein PHOS32	1.00E-94	20	87.14	1	F:GO:0016787	F:hydrolase activity			IPR006016 (PFAM); IPR014729 (G3DSA:3.40.50.GENE3D); IPR006015 (PANTHER); PTHR31964:SF54 (PANTHER); cd00293 (CDD); SSF52402 (SUPERFAMILY)	no GO terms	no GO terms
[INTERPRO, ANNOTATED]	TraesCS3A02G108900.2	390	Malic enzyme [Source:UniProtKB/TrEMBL;Acc:A0A1D5VHG3]				4	F:GO:0004470; F:GO:0004471; F:GO:0051287; P:GO:0055114	F:malic enzyme activity; F:malate dehydrogenase (decarboxylating) (NAD+) activity; F:NAD binding; P:oxidation-reduction process	EC:1.1.1.38; EC:1.1.1.39	Malate dehydrogenase (oxaloacetate-decarboxylating); Malate dehydrogenase (decarboxylating)	IPR001891 (PRINTS); IPR037062 (G3DSA:3.40.50.GENE3D); G3DSA:3.40.50.720 (GENE3D); IPR012302 (PFAM); IPR012301 (PFAM); IPR001891 (PIRSF); PTHR23406:SF29 (PANTHER); PTHR23406 (PANTHER); cd05312 (CDD); SSF53223 (SUPERFAMILY); IPR036291 (SUPERFAMILY)	F:GO:0004470; F:GO:0004471; F:GO:0051287; P:GO:0055114	F:malic enzyme activity; F:malate dehydrogenase (decarboxylating) (NAD+) activity; F:NAD binding; P:oxidation-reduction process
[INTERPRO, BLASTED, MAPPED, ANNOTATED]	TraesCS3A02G148800.3	989	predicted protein	0	20	84.67	1	C:GO:0016021	C:integral component of membrane			mobidb-lite (MOBIDB_LITE); mobidb-lite (MOBIDB_LITE); mobidb-lite (MOBIDB_LITE); mobidb-lite (MOBIDB_LITE); PTHR34677 (PANTHER); PTHR34677:SF1 (PANTHER)	no GO terms	no GO terms
[INTERPRO, BLASTED, MAPPED, ANNOTATED]	TraesCS3A02G184000.1	1007	Putative aconitate hydratase, cytoplasmic	0	20	87.96	13	F:GO:0003994; F:GO:0005507; C:GO:0005739; C:GO:0005829; P:GO:0006097; P:GO:0006099; P:GO:0006101; P:GO:0006102; P:GO:0006979; C:GO:0009507; P:GO:0046686; F:GO:0051539; P:GO:1990641	F:aconitate hydratase activity; F:copper ion binding; C:mitochondrion; C:cytosol; P:glyoxylate cycle; P:tricarboxylic acid cycle; P:citrate metabolic process; P:isocitrate metabolic process; P:response to oxidative stress; C:chloroplast; P:response to cadmium ion; F:4 iron, 4 sulfur cluster binding; P:response to iron ion starvation	EC:4.2.1.3	Aconitate hydratase	IPR001030 (PRINTS); G3DSA:3.30.499.20 (GENE3D); G3DSA:1.10.1440.20 (GENE3D); IPR001030 (PFAM); IPR006249 (TIGRFAM); IPR015931 (G3DSA:3.30.499.GENE3D); IPR000573 (PFAM); IPR015928 (G3DSA:3.20.19.GENE3D); mobidb-lite (MOBIDB_LITE); mobidb-lite (MOBIDB_LITE); IPR006249 (PANTHER); PTHR11670:SF50 (PANTHER); IPR018136 (PROSITE_PATTERNS); cd01580 (CDD); SSF52016 (SUPERFAMILY); IPR036008 (SUPERFAMILY)	no GO terms	no GO terms
[INTERPRO, ANNOTATED]	TraesCS3A02G221900.2	503					1	F:GO:0046872	F:metal ion binding			IPR041367 (PFAM); G3DSA:2.30.30.1190 (GENE3D); IPR000571 (PFAM); mobidb-lite (MOBIDB_LITE); mobidb-lite (MOBIDB_LITE); PTHR12547:SF63 (PANTHER); PTHR12547 (PANTHER); IPR000571 (PROSITE_PROFILES); IPR000571 (PROSITE_PROFILES); IPR000571 (PROSITE_PROFILES); IPR000571 (PROSITE_PROFILES); IPR000571 (PROSITE_PROFILES); IPR000571 (PROSITE_PROFILES); IPR036855 (SUPERFAMILY); IPR036855 (SUPERFAMILY); IPR…	F:GO:0046872	F:metal ion binding
[INTERPRO, ANNOTATED]	TraesCS3A02G262100.3	694					4	F:GO:0004672; F:GO:0005524; P:GO:0006468; F:GO:0030247	F:protein kinase activity; F:ATP binding; P:protein phosphorylation; F:polysaccharide binding			IPR032872 (PFAM); IPR000719 (PFAM); G3DSA:3.30.200.20 (GENE3D); IPR025287 (PFAM); G3DSA:1.10.510.10 (GENE3D); mobidb-lite (MOBIDB_LITE); mobidb-lite (MOBIDB_LITE); mobidb-lite (MOBIDB_LITE); PTHR27005:SF39 (PANTHER); PTHR27005 (PANTHER); IPR017441 (PROSITE_PATTERNS); IPR008271 (PROSITE_PATTERNS); IPR000719 (PROSITE_PROFILES); cd14066 (CDD); IPR011009 (SUPERFAMILY)	F:GO:0004672; F:GO:0005524; P:GO:0006468; F:GO:0030247	F:protein kinase activity; F:ATP binding; P:protein phosphorylation; F:polysaccharide binding
[INTERPRO, ANNOTATED]	TraesCS3A02G262700.2	1026					1	F:GO:0008270	F:zinc ion binding			G3DSA:1.20.120.520 (GENE3D); IPR012312 (PFAM); IPR008913 (PFAM); mobidb-lite (MOBIDB_LITE); mobidb-lite (MOBIDB_LITE); mobidb-lite (MOBIDB_LITE); PTHR21319 (PANTHER); PTHR21319 (PANTHER); PTHR21319:SF19 (PANTHER); IPR008913 (PROSITE_PROFILES); cd12108 (CDD); cd12108 (CDD); cd12108 (CDD); IPR037274 (SUPERFAMILY)	F:GO:0008270	F:zinc ion binding
[INTERPRO, ANNOTATED]	TraesCS3A02G262700.6	917					1	F:GO:0008270	F:zinc ion binding			IPR008913 (PFAM); IPR012312 (PFAM); G3DSA:1.20.120.520 (GENE3D); mobidb-lite (MOBIDB_LITE); mobidb-lite (MOBIDB_LITE); mobidb-lite (MOBIDB_LITE); PTHR21319:SF19 (PANTHER); PTHR21319 (PANTHER); IPR017921 (PROSITE_PROFILES); IPR008913 (PROSITE_PROFILES); cd12108 (CDD); cd12108 (CDD); IPR037274 (SUPERFAMILY)	F:GO:0008270	F:zinc ion binding
[INTERPRO, ANNOTATED]	TraesCS3A02G276200.2	1055					11	F:GO:0000166; F:GO:0004672; F:GO:0004674; F:GO:0005515; F:GO:0005524; P:GO:0006468; C:GO:0016020; C:GO:0016021; F:GO:0016301; P:GO:0016310; F:GO:0016740	F:nucleotide binding; F:protein kinase activity; F:protein serine/threonine kinase activity; F:protein binding; F:ATP binding; P:protein phosphorylation; C:membrane; C:integral component of membrane; F:kinase activity; P:phosphorylation; F:transferase activity	EC:2.7.11	Transferring phosphorus-containing groups	IPR013210 (PFAM); IPR001245 (PFAM); G3DSA:1.10.510.10 (GENE3D); IPR032675 (G3DSA:3.80.10.GENE3D); IPR032675 (G3DSA:3.80.10.GENE3D); IPR032675 (G3DSA:3.80.10.GENE3D); IPR001611 (PFAM); IPR032675 (G3DSA:3.80.10.GENE3D); G3DSA:3.30.200.20 (GENE3D); mobidb-lite (MOBIDB_LITE); mobidb-lite (MOBIDB_LITE); PTHR27000:SF173 (PANTHER); PTHR27000 (PANTHER); IPR000719 (PROSITE_PROFILES); cd14066 (CDD); SSF520…	F:GO:0004672; F:GO:0005515; F:GO:0005524; P:GO:0006468	F:protein kinase activity; F:protein binding; F:ATP binding; P:protein phosphorylation
[INTERPRO, ANNOTATED]	TraesCS3A02G347500.1	562					10	F:GO:0003677; F:GO:0003700; C:GO:0005634; P:GO:0006355; P:GO:0009737; P:GO:0009739; P:GO:0009788; P:GO:0009938; F:GO:0043565; P:GO:0045893	F:DNA binding; F:DNA-binding transcription factor activity; C:nucleus; P:regulation of transcription, DNA-templated; P:response to abscisic acid; P:response to gibberellin; P:negative regulation of abscisic acid-activated signaling pathway; P:negative regulation of gibberellic acid mediated signaling pathway; F:sequence-specific DNA binding; P:positive regulation of transcription, DNA-templated			Coil (COILS); IPR003657 (PFAM); IPR036576 (G3DSA:2.20.25.GENE3D); mobidb-lite (MOBIDB_LITE); mobidb-lite (MOBIDB_LITE); mobidb-lite (MOBIDB_LITE); mobidb-lite (MOBIDB_LITE); mobidb-lite (MOBIDB_LITE); mobidb-lite (MOBIDB_LITE); mobidb-lite (MOBIDB_LITE); mobidb-lite (MOBIDB_LITE); mobidb-lite (MOBIDB_LITE); PTHR31221:SF76 (PANTHER); PTHR31221 (PANTHER); IPR003657 (PROSITE_PROFILES); IPR003657 (PR…	F:GO:0003700; P:GO:0006355; F:GO:0043565	F:DNA-binding transcription factor activity; P:regulation of transcription, DNA-templated; F:sequence-specific DNA binding
[INTERPRO, ANNOTATED]	TraesCS3A02G354800.1	555					3	F:GO:0005515; C:GO:0016020; C:GO:0016021	F:protein binding; C:membrane; C:integral component of membrane			IPR036770 (G3DSA:1.25.40.GENE3D); IPR020683 (PFAM); IPR036770 (G3DSA:1.25.40.GENE3D); IPR026961 (PFAM); mobidb-lite (MOBIDB_LITE); PTHR24177:SF68 (PANTHER); PTHR24177 (PANTHER); IPR002110 (PROSITE_PROFILES); IPR020683 (PROSITE_PROFILES); IPR002110 (PROSITE_PROFILES); IPR002110 (PROSITE_PROFILES); IPR002110 (PROSITE_PROFILES); IPR020683 (CDD); IPR020683 (CDD); IPR036770 (SUPERFAMILY)	F:GO:0005515	F:protein binding
[INTERPRO, BLASTED]	TraesCS3A02G364700.1	254	uncharacterized protein LOC109752759 isoform X1	5.63E-165	20	74.61						PTHR44004 (PANTHER)	no GO terms	no GO terms
[INTERPRO, ANNOTATED]	TraesCS3A02G389100.2	729					1	P:GO:0007094	P:mitotic spindle assembly checkpoint			Coil (COILS); Coil (COILS); Coil (COILS); Coil (COILS); Coil (COILS); Coil (COILS); Coil (COILS); Coil (COILS); Coil (COILS); G3DSA:3.30.457.60 (GENE3D); IPR008672 (PFAM); mobidb-lite (MOBIDB_LITE); mobidb-lite (MOBIDB_LITE); mobidb-lite (MOBIDB_LITE); mobidb-lite (MOBIDB_LITE); IPR008672 (PANTHER); SSF75704 (SUPERFAMILY); SSF57997 (SUPERFAMILY)	P:GO:0007094	P:mitotic spindle assembly checkpoint
[INTERPRO, BLASTED, MAPPED, ANNOTATED]	TraesCS3A02G395000.2	320	Transcription factor bHLH128	2.73E-177	20	66.9	2	C:GO:0044424; F:GO:0046983	C:obsolete intracellular part; F:protein dimerization activity			mobidb-lite (MOBIDB_LITE); mobidb-lite (MOBIDB_LITE); mobidb-lite (MOBIDB_LITE); mobidb-lite (MOBIDB_LITE); mobidb-lite (MOBIDB_LITE); mobidb-lite (MOBIDB_LITE); mobidb-lite (MOBIDB_LITE); PTHR16223:SF33 (PANTHER); PTHR16223 (PANTHER)	no GO terms	no GO terms
[INTERPRO, BLASTED]	TraesCS3A02G396900.1	155	predicted protein	1.91E-105	20	80.1						IPR012881 (PFAM); mobidb-lite (MOBIDB_LITE); mobidb-lite (MOBIDB_LITE); mobidb-lite (MOBIDB_LITE); PTHR31865:SF4 (PANTHER); PTHR31865 (PANTHER)	no GO terms	no GO terms
[INTERPRO, BLASTED]	TraesCS3A02G416800.1	92	predicted protein	3.33E-59	20	77.53						mobidb-lite (MOBIDB_LITE); mobidb-lite (MOBIDB_LITE)	no GO terms	no GO terms
[INTERPRO, BLASTED]	TraesCS3A02G432800.1	85	hypothetical protein TRIUR3_23770	3.11E-41	15	74.77						no IPS match	no IPS match	no IPS match
[INTERPRO, BLASTED]	TraesCS3A02G438800.1	303	hypothetical protein TRIUR3_29254	0	20	59.36						Coil (COILS); IPR013181 (PFAM); PTHR33377 (PANTHER); PTHR33377:SF4 (PANTHER)	no GO terms	no GO terms
[INTERPRO, ANNOTATED]	TraesCS3A02G492600.1	151					1	F:GO:0005509	F:calcium ion binding			G3DSA:1.10.238.10 (GENE3D); IPR002048 (PFAM); G3DSA:1.10.238.10 (GENE3D); IPR002048 (PFAM); PTHR43996:SF1 (PANTHER); PTHR43996 (PANTHER); IPR002048 (PROSITE_PROFILES); IPR002048 (PROSITE_PROFILES); IPR002048 (PROSITE_PROFILES); IPR002048 (PROSITE_PROFILES); IPR002048 (CDD); IPR002048 (CDD); IPR011992 (SUPERFAMILY)	F:GO:0005509	F:calcium ion binding
[INTERPRO, BLASTED]	TraesCS3A02G501200.1	78	predicted protein	5.27E-48	13	84.87						mobidb-lite (MOBIDB_LITE); mobidb-lite (MOBIDB_LITE); mobidb-lite (MOBIDB_LITE)	no GO terms	no GO terms
[INTERPRO, BLASTED, MAPPED, ANNOTATED]	TraesCS3A02G520000.2	932	BTB/POZ domain-containing protein FBL11 isoform X1	0	20	83.04	4	F:GO:0004842; P:GO:0016567; C:GO:0019005; P:GO:0031146	F:ubiquitin-protein transferase activity; P:protein ubiquitination; C:SCF ubiquitin ligase complex; P:SCF-dependent proteasomal ubiquitin-dependent protein catabolic process			G3DSA:3.30.710.10 (GENE3D); IPR032675 (G3DSA:3.80.10.GENE3D); IPR011705 (PFAM); G3DSA:1.25.40.420 (GENE3D); PTHR45506 (PANTHER); SSF52047 (SUPERFAMILY); IPR011333 (SUPERFAMILY); SSF52047 (SUPERFAMILY)	no GO terms	no GO terms
[INTERPRO, ANNOTATED]	TraesCS3A02G535100.1	260	MYB13 transcription factor [Source:UniProtKB/TrEMBL;Acc:S4V9N0]				2	F:GO:0003677; C:GO:0005634	F:DNA binding; C:nucleus			G3DSA:1.10.10.60 (GENE3D); IPR001005 (PFAM); G3DSA:1.10.10.60 (GENE3D); mobidb-lite (MOBIDB_LITE); mobidb-lite (MOBIDB_LITE); mobidb-lite (MOBIDB_LITE); PTHR10641:SF591 (PANTHER); IPR015495 (PANTHER); IPR017930 (PROSITE_PROFILES); IPR017930 (PROSITE_PROFILES); IPR001005 (CDD); IPR001005 (CDD); IPR009057 (SUPERFAMILY)	F:GO:0003677	F:DNA binding
[INTERPRO, BLASTED]	TraesCS3B02G014000.1	86	BTB-domain containing protein	5.30E-50	5	95.47						mobidb-lite (MOBIDB_LITE); mobidb-lite (MOBIDB_LITE)	no GO terms	no GO terms
[INTERPRO, BLASTED]	TraesCS3B02G022700.1	68	hypothetical protein TRIUR3_28370	4.23E-39	1	98.53						no IPS match	no IPS match	no IPS match
[INTERPRO, ANNOTATED]	TraesCS3B02G023200.1	1000					3	F:GO:0003824; P:GO:0006281; F:GO:0051539	F:catalytic activity; P:DNA repair; F:4 iron, 4 sulfur cluster binding			IPR028925 (PFAM); G3DSA:1.10.340.30 (GENE3D); IPR023170 (G3DSA:1.10.1670.GENE3D); mobidb-lite (MOBIDB_LITE); mobidb-lite (MOBIDB_LITE); mobidb-lite (MOBIDB_LITE); mobidb-lite (MOBIDB_LITE); mobidb-lite (MOBIDB_LITE); mobidb-lite (MOBIDB_LITE); mobidb-lite (MOBIDB_LITE); mobidb-lite (MOBIDB_LITE); mobidb-lite (MOBIDB_LITE); PTHR10359:SF30 (PANTHER); PTHR10359 (PANTHER); IPR011257 (SUPERFAMILY)	F:GO:0003824; P:GO:0006281	F:catalytic activity; P:DNA repair
[INTERPRO, BLASTED]	TraesCS3B02G041800.1	170	zinc finger protein ZIC 2	9.23E-117	20	62.17						mobidb-lite (MOBIDB_LITE)	no GO terms	no GO terms
[INTERPRO, BLASTED]	TraesCS3B02G080100.1	56	hypothetical protein TRIUR3_01690	3.85E-20	5	90.87						mobidb-lite (MOBIDB_LITE)	no GO terms	no GO terms
[INTERPRO, ANNOTATED]	TraesCS3B02G109200.1	71					3	F:GO:0004867; P:GO:0009611; P:GO:0010951	F:serine-type endopeptidase inhibitor activity; P:response to wounding; P:negative regulation of endopeptidase activity			IPR000864 (PRINTS); G3DSA:3.30.10.10 (GENE3D); IPR000864 (PFAM); PTHR33091:SF28 (PANTHER); IPR000864 (PANTHER); IPR000864 (PRODOM); IPR036354 (SUPERFAMILY)	F:GO:0004867; P:GO:0009611	F:serine-type endopeptidase inhibitor activity; P:response to wounding
[INTERPRO, ANNOTATED]	TraesCS3B02G116200.1	103					2	F:GO:0004185; P:GO:0006508	F:serine-type carboxypeptidase activity; P:proteolysis	EC:3.4.21; EC:3.4.16	Acting on peptide bonds (peptidases); Acting on peptide bonds (peptidases)	IPR001563 (PFAM); G3DSA:3.40.50.11320 (GENE3D); PTHR11802:SF29 (PANTHER); IPR001563 (PANTHER); IPR029058 (SUPERFAMILY)	F:GO:0004185; P:GO:0006508	F:serine-type carboxypeptidase activity; P:proteolysis
[INTERPRO, ANNOTATED]	TraesCS3B02G126300.1	554					2	F:GO:0003824; F:GO:0046872	F:catalytic activity; F:metal ion binding			IPR011765 (PFAM); G3DSA:3.30.830.10 (GENE3D); G3DSA:3.30.830.10 (GENE3D); IPR007863 (PFAM); PTHR11851 (PANTHER); PTHR11851:SF138 (PANTHER); IPR011249 (SUPERFAMILY); IPR011249 (SUPERFAMILY)	F:GO:0003824; F:GO:0046872	F:catalytic activity; F:metal ion binding
[INTERPRO, ANNOTATED]	TraesCS3B02G152300.3	259					1	F:GO:0005515	F:protein binding			IPR004046 (PFAM); IPR004045 (PFAM); G3DSA:1.20.1050.10 (GENE3D),SFLDS00019 (SFLD),SFLDG00358 (SFLD); IPR040079 (PTHR43900:PANTHER); PTHR43900:SF1 (PANTHER); PTHR43900 (PANTHER); PTHR43900 (PANTHER); IPR004045 (PROSITE_PROFILES); IPR010987 (PROSITE_PROFILES); IPR034347 (CDD); IPR036282 (SUPERFAMILY); IPR036249 (SUPERFAMILY)	F:GO:0005515	F:protein binding
[INTERPRO, ANNOTATED]	TraesCS3B02G191100.2	366					6	F:GO:0003824; F:GO:0008696; C:GO:0016020; C:GO:0016021; F:GO:0030170; P:GO:0046656	F:catalytic activity; F:4-amino-4-deoxychorismate lyase activity; C:membrane; C:integral component of membrane; F:pyridoxal phosphate binding; P:folic acid biosynthetic process	EC:4.1.3.38	Aminodeoxychorismate lyase	IPR001544 (PFAM); G3DSA:3.20.10.10 (GENE3D); G3DSA:3.30.470.10 (GENE3D); PTHR42743:SF8 (PANTHER); PTHR42743 (PANTHER); IPR017824 (CDD); IPR036038 (SUPERFAMILY)	F:GO:0003824; F:GO:0008696; F:GO:0030170; P:GO:0046656	F:catalytic activity; F:4-amino-4-deoxychorismate lyase activity; F:pyridoxal phosphate binding; P:folic acid biosynthetic process
[INTERPRO, ANNOTATED]	TraesCS3B02G205800.1	106					1	P:GO:0009909	P:regulation of flower development			IPR039274 (PANTHER); PTHR33433:SF8 (PANTHER)	P:GO:0009909	P:regulation of flower development
[INTERPRO, ANNOTATED]	TraesCS3B02G238800.5	461					5	F:GO:0000166; F:GO:0004672; F:GO:0004674; F:GO:0005524; P:GO:0006468	F:nucleotide binding; F:protein kinase activity; F:protein serine/threonine kinase activity; F:ATP binding; P:protein phosphorylation	EC:2.7.11	Transferring phosphorus-containing groups	IPR000719 (PFAM); G3DSA:1.10.510.10 (GENE3D); mobidb-lite (MOBIDB_LITE); mobidb-lite (MOBIDB_LITE); mobidb-lite (MOBIDB_LITE); PTHR11909 (PANTHER); PTHR11909:SF162 (PANTHER); IPR008271 (PROSITE_PATTERNS); IPR017441 (PROSITE_PATTERNS); IPR000719 (PROSITE_PROFILES); cd14125 (CDD); IPR011009 (SUPERFAMILY)	F:GO:0004672; F:GO:0005524; P:GO:0006468	F:protein kinase activity; F:ATP binding; P:protein phosphorylation
[INTERPRO, ANNOTATED]	TraesCS3B02G238800.6	375					3	F:GO:0004672; F:GO:0005524; P:GO:0006468	F:protein kinase activity; F:ATP binding; P:protein phosphorylation			IPR000719 (PFAM); G3DSA:1.10.510.10 (GENE3D); mobidb-lite (MOBIDB_LITE); PTHR11909 (PANTHER); PTHR11909:SF162 (PANTHER); IPR008271 (PROSITE_PATTERNS); IPR017441 (PROSITE_PATTERNS); IPR000719 (PROSITE_PROFILES); cd14125 (CDD); IPR011009 (SUPERFAMILY)	F:GO:0004672; F:GO:0005524; P:GO:0006468	F:protein kinase activity; F:ATP binding; P:protein phosphorylation
[INTERPRO, ANNOTATED]	TraesCS3B02G238800.7	327					3	F:GO:0004672; F:GO:0005524; P:GO:0006468	F:protein kinase activity; F:ATP binding; P:protein phosphorylation			IPR000719 (PFAM); G3DSA:1.10.510.10 (GENE3D); PTHR11909 (PANTHER); PTHR11909:SF162 (PANTHER); IPR017441 (PROSITE_PATTERNS); IPR008271 (PROSITE_PATTERNS); IPR000719 (PROSITE_PROFILES); cd14125 (CDD); IPR011009 (SUPERFAMILY)	F:GO:0004672; F:GO:0005524; P:GO:0006468	F:protein kinase activity; F:ATP binding; P:protein phosphorylation
[INTERPRO, ANNOTATED]	TraesCS3B02G240200.1	239					5	F:GO:0003677; F:GO:0003700; C:GO:0005634; P:GO:0006355; F:GO:0043565	F:DNA binding; F:DNA-binding transcription factor activity; C:nucleus; P:regulation of transcription, DNA-templated; F:sequence-specific DNA binding			IPR003657 (PFAM); IPR036576 (G3DSA:2.20.25.GENE3D); mobidb-lite (MOBIDB_LITE); PTHR31221:SF43 (PANTHER); PTHR31221 (PANTHER); IPR003657 (PROSITE_PROFILES); IPR036576 (SUPERFAMILY)	F:GO:0003700; P:GO:0006355; F:GO:0043565	F:DNA-binding transcription factor activity; P:regulation of transcription, DNA-templated; F:sequence-specific DNA binding
[INTERPRO, ANNOTATED]	TraesCS3B02G246000.1	286					4	F:GO:0003676; F:GO:0003677; C:GO:0005634; F:GO:0008270	F:nucleic acid binding; F:DNA binding; C:nucleus; F:zinc ion binding			IPR006447 (TIGRFAM); G3DSA:1.10.10.60 (GENE3D); IPR001005 (PFAM); mobidb-lite (MOBIDB_LITE); mobidb-lite (MOBIDB_LITE); PTHR12374:SF27 (PANTHER); PTHR12374 (PANTHER); IPR017930 (PROSITE_PROFILES); IPR001878 (PROSITE_PROFILES); IPR001005 (CDD); IPR009057 (SUPERFAMILY)	F:GO:0003676; F:GO:0003677; F:GO:0008270	F:nucleic acid binding; F:DNA binding; F:zinc ion binding
[INTERPRO, BLASTED]	TraesCS3B02G260400.1	69	predicted protein	6.48E-30	18	76.72						mobidb-lite (MOBIDB_LITE); mobidb-lite (MOBIDB_LITE); PTHR35831:SF2 (PANTHER); PTHR35831 (PANTHER)	no GO terms	no GO terms
[INTERPRO, BLASTED]	TraesCS3B02G262700.1	55	hypothetical protein TRIUR3_29839	8.20E-30	8	83.9						mobidb-lite (MOBIDB_LITE)	no GO terms	no GO terms
[INTERPRO, ANNOTATED]	TraesCS3B02G293200.1	320	Chitinase [Source:UniProtKB/TrEMBL;Acc:A0A077RF77]				8	F:GO:0004568; P:GO:0005975; P:GO:0006032; F:GO:0008061; P:GO:0008152; F:GO:0016787; F:GO:0016798; P:GO:0016998	F:chitinase activity; P:carbohydrate metabolic process; P:chitin catabolic process; F:chitin binding; P:metabolic process; F:hydrolase activity; F:hydrolase activity, acting on glycosyl bonds; P:cell wall macromolecule catabolic process	EC:3.2.1.14	Chitinase	IPR001002 (PRINTS); IPR016283 (PIRSF); IPR036861 (G3DSA:3.30.60.GENE3D); G3DSA:3.30.20.10 (GENE3D); IPR001002 (PFAM); G3DSA:1.10.530.10 (GENE3D); IPR000726 (PFAM); PTHR22595:SF98 (PANTHER); PTHR22595 (PANTHER); IPR018371 (PROSITE_PATTERNS); IPR000726 (PROSITE_PATTERNS); IPR001002 (PRODOM); IPR001002 (PROSITE_PROFILES); IPR000726 (CDD); cd06921 (CDD); IPR023346 (SUPERFAMILY); IPR036861 (SUPERFAMIL…	F:GO:0004568; P:GO:0005975; P:GO:0006032; F:GO:0008061; P:GO:0016998	F:chitinase activity; P:carbohydrate metabolic process; P:chitin catabolic process; F:chitin binding; P:cell wall macromolecule catabolic process
[INTERPRO, ANNOTATED]	TraesCS3B02G379200.1	559					10	F:GO:0003677; F:GO:0003700; C:GO:0005634; P:GO:0006355; P:GO:0009737; P:GO:0009739; P:GO:0009788; P:GO:0009938; F:GO:0043565; P:GO:0045893	F:DNA binding; F:DNA-binding transcription factor activity; C:nucleus; P:regulation of transcription, DNA-templated; P:response to abscisic acid; P:response to gibberellin; P:negative regulation of abscisic acid-activated signaling pathway; P:negative regulation of gibberellic acid mediated signaling pathway; F:sequence-specific DNA binding; P:positive regulation of transcription, DNA-templated			IPR003657 (PFAM); IPR036576 (G3DSA:2.20.25.GENE3D); mobidb-lite (MOBIDB_LITE); mobidb-lite (MOBIDB_LITE); mobidb-lite (MOBIDB_LITE); mobidb-lite (MOBIDB_LITE); mobidb-lite (MOBIDB_LITE); mobidb-lite (MOBIDB_LITE); mobidb-lite (MOBIDB_LITE); mobidb-lite (MOBIDB_LITE); mobidb-lite (MOBIDB_LITE); mobidb-lite (MOBIDB_LITE); PTHR31221:SF76 (PANTHER); PTHR31221 (PANTHER); IPR003657 (PROSITE_PROFILES); …	F:GO:0003700; P:GO:0006355; F:GO:0043565	F:DNA-binding transcription factor activity; P:regulation of transcription, DNA-templated; F:sequence-specific DNA binding
[INTERPRO, ANNOTATED]	TraesCS3B02G383900.1	373					3	F:GO:0016491; F:GO:0046872; P:GO:0055114	F:oxidoreductase activity; F:metal ion binding; P:oxidation-reduction process			PR00682 (PRINTS); IPR027443 (G3DSA:2.60.120.GENE3D); IPR026992 (PFAM); IPR005123 (PFAM); PTHR10209:SF238 (PANTHER); PTHR10209 (PANTHER); IPR005123 (PROSITE_PROFILES); SSF51197 (SUPERFAMILY)	F:GO:0016491; P:GO:0055114	F:oxidoreductase activity; P:oxidation-reduction process
[INTERPRO, ANNOTATED]	TraesCS3B02G424200.3	477					3	F:GO:0004672; F:GO:0005524; P:GO:0006468	F:protein kinase activity; F:ATP binding; P:protein phosphorylation			IPR004147 (PFAM); PTHR43173 (PANTHER); PTHR43173:SF9 (PANTHER); IPR000719 (PROSITE_PROFILES); cd05121 (CDD); IPR011009 (SUPERFAMILY)	F:GO:0004672; F:GO:0005524; P:GO:0006468	F:protein kinase activity; F:ATP binding; P:protein phosphorylation
[INTERPRO, ANNOTATED]	TraesCS3B02G450900.1	113					1	P:GO:0009733	P:response to auxin			IPR003676 (PFAM); PTHR31374 (PANTHER); PTHR31374:SF50 (PANTHER)	P:GO:0009733	P:response to auxin
[INTERPRO, ANNOTATED]	TraesCS3B02G463000.2	359					4	P:GO:0006631; F:GO:0016491; F:GO:0045300; P:GO:0055114	P:fatty acid metabolic process; F:oxidoreductase activity; F:acyl-[acyl-carrier-protein] desaturase activity; P:oxidation-reduction process	EC:1.14.19.2; EC:1.14.19	Stearoyl-[acyl-carrier-protein] 9-desaturase; Acting on paired donors, with incorporation or reduction of molecular oxygen. The oxygen incorporated need not be derived from O(2)	IPR005067 (PFAM); IPR012348 (G3DSA:1.10.620.GENE3D); IPR005067 (PIRSF); IPR005067 (PANTHER); PTHR31155:SF11 (PANTHER); IPR005067 (CDD); IPR009078 (SUPERFAMILY)	P:GO:0006631; F:GO:0016491; F:GO:0045300; P:GO:0055114	P:fatty acid metabolic process; F:oxidoreductase activity; F:acyl-[acyl-carrier-protein] desaturase activity; P:oxidation-reduction process
[INTERPRO, BLASTED]	TraesCS3B02G468800.1	86	unnamed protein product	2.91E-55	15	76.57						no IPS match	no IPS match	no IPS match
[INTERPRO, ANNOTATED]	TraesCS3B02G526700.1	334					2	F:GO:0004553; P:GO:0005975	F:hydrolase activity, hydrolyzing O-glycosyl compounds; P:carbohydrate metabolic process			G3DSA:3.20.20.80 (GENE3D); IPR000490 (PFAM); PTHR32227 (PANTHER); PTHR32227:SF218 (PANTHER); IPR000490 (PROSITE_PATTERNS); IPR017853 (SUPERFAMILY)	F:GO:0004553; P:GO:0005975	F:hydrolase activity, hydrolyzing O-glycosyl compounds; P:carbohydrate metabolic process
[INTERPRO, BLASTED]	TraesCS3B02G547000.1	112	predicted protein	1.20E-71	20	61.28						PTHR34998 (PANTHER); PTHR34998:SF2 (PANTHER)	no GO terms	no GO terms
[INTERPRO, BLASTED]	TraesCS3B02G565500.1	73	predicted protein	1.31E-44	13	76.77						mobidb-lite (MOBIDB_LITE); mobidb-lite (MOBIDB_LITE); mobidb-lite (MOBIDB_LITE)	no GO terms	no GO terms
[INTERPRO, BLASTED]	TraesCS3B02G565600.1	78	predicted protein	1.71E-49	13	82.03						mobidb-lite (MOBIDB_LITE); mobidb-lite (MOBIDB_LITE); mobidb-lite (MOBIDB_LITE)	no GO terms	no GO terms
[INTERPRO, ANNOTATED]	TraesCS3D02G003500.1	167					2	C:GO:0016020; C:GO:0016021	C:membrane; C:integral component of membrane			mobidb-lite (MOBIDB_LITE); mobidb-lite (MOBIDB_LITE); PTHR33237:SF10 (PANTHER); PTHR33237 (PANTHER)	no GO terms	no GO terms
[INTERPRO, ANNOTATED]	TraesCS3D02G010700.1	324					3	F:GO:0005515; C:GO:0016020; C:GO:0016021	F:protein binding; C:membrane; C:integral component of membrane			PF13432 (PFAM); IPR011990 (G3DSA:1.25.40.GENE3D); PTHR26312:SF0 (PANTHER); PTHR26312 (PANTHER); IPR019734 (PROSITE_PROFILES); IPR019734 (PROSITE_PROFILES); IPR013026 (PROSITE_PROFILES); IPR019734 (PROSITE_PROFILES); IPR011990 (SUPERFAMILY)	F:GO:0005515	F:protein binding
[INTERPRO, ANNOTATED]	TraesCS3D02G017700.2	269					1	F:GO:0046983	F:protein dimerization activity			Coil (COILS); IPR036638 (G3DSA:4.10.280.GENE3D); IPR011598 (PFAM); mobidb-lite (MOBIDB_LITE); mobidb-lite (MOBIDB_LITE); PTHR11514 (PANTHER); PTHR11514:SF70 (PANTHER); IPR011598 (PROSITE_PROFILES); IPR011598 (CDD); IPR036638 (SUPERFAMILY)	F:GO:0046983	F:protein dimerization activity
[INTERPRO, ANNOTATED]	TraesCS3D02G022500.1	450	Glycosyltransferase, HGA-like,putative,expressed [Source:UniProtKB/TrEMBL;Acc:I0JTU7]				4	C:GO:0016020; C:GO:0016021; F:GO:0016740; F:GO:0016757	C:membrane; C:integral component of membrane; F:transferase activity; F:transferase activity, transferring glycosyl groups			IPR007657 (PFAM); PTHR20961:SF20 (PANTHER); IPR007657 (PANTHER)	F:GO:0016757	F:transferase activity, transferring glycosyl groups
[INTERPRO, ANNOTATED]	TraesCS3D02G034200.1	175					5	F:GO:0004867; C:GO:0005576; P:GO:0010466; P:GO:0010951; F:GO:0030414	F:serine-type endopeptidase inhibitor activity; C:extracellular region; P:negative regulation of peptidase activity; P:negative regulation of endopeptidase activity; F:peptidase inhibitor activity			G3DSA:2.10.69.10 (GENE3D); IPR000877 (PFAM); G3DSA:2.10.69.10 (GENE3D); PTHR33479:SF2 (PANTHER); PTHR33479 (PANTHER); IPR000877 (CDD); IPR000877 (CDD); IPR035995 (SUPERFAMILY); IPR035995 (SUPERFAMILY)	F:GO:0004867; C:GO:0005576	F:serine-type endopeptidase inhibitor activity; C:extracellular region
[INTERPRO, ANNOTATED]	TraesCS3D02G034200.2	177					5	F:GO:0004867; C:GO:0005576; P:GO:0010466; P:GO:0010951; F:GO:0030414	F:serine-type endopeptidase inhibitor activity; C:extracellular region; P:negative regulation of peptidase activity; P:negative regulation of endopeptidase activity; F:peptidase inhibitor activity			G3DSA:2.10.69.10 (GENE3D); IPR000877 (PFAM); G3DSA:2.10.69.10 (GENE3D); PTHR33479:SF2 (PANTHER); PTHR33479 (PANTHER); IPR000877 (CDD); IPR000877 (CDD); IPR035995 (SUPERFAMILY); IPR035995 (SUPERFAMILY)	F:GO:0004867; C:GO:0005576	F:serine-type endopeptidase inhibitor activity; C:extracellular region
[INTERPRO, BLASTED]	TraesCS3D02G094300.1	167	predicted protein	3.32E-119	20	72.04						mobidb-lite (MOBIDB_LITE); mobidb-lite (MOBIDB_LITE); PTHR34278:SF2 (PANTHER); PTHR34278 (PANTHER); PTHR34278:SF2 (PANTHER)	no GO terms	no GO terms
[INTERPRO, ANNOTATED]	TraesCS3D02G120500.3	364					1	F:GO:0005515	F:protein binding			IPR011990 (G3DSA:1.25.40.GENE3D); IPR021883 (PFAM); PTHR45490 (PANTHER); IPR013026 (PROSITE_PROFILES); IPR011990 (SUPERFAMILY)	F:GO:0005515	F:protein binding
[INTERPRO, ANNOTATED]	TraesCS3D02G156700.2	994					2	C:GO:0016020; C:GO:0016021	C:membrane; C:integral component of membrane			mobidb-lite (MOBIDB_LITE); mobidb-lite (MOBIDB_LITE); mobidb-lite (MOBIDB_LITE); PTHR34677:SF1 (PANTHER); PTHR34677 (PANTHER)	no GO terms	no GO terms
[INTERPRO, ANNOTATED]	TraesCS3D02G157700.2	191					4	P:GO:0006470; F:GO:0008138; P:GO:0016311; F:GO:0016791	P:protein dephosphorylation; F:protein tyrosine/serine/threonine phosphatase activity; P:dephosphorylation; F:phosphatase activity	EC:3.1.3.16	Protein-serine/threonine phosphatase	IPR000340 (PFAM); IPR029021 (G3DSA:3.90.190.GENE3D); IPR024950 (PANTHER); IPR020422 (PROSITE_PROFILES); IPR000387 (PROSITE_PROFILES); IPR020422 (CDD); IPR029021 (SUPERFAMILY)	P:GO:0006470; F:GO:0008138; P:GO:0016311; F:GO:0016791	P:protein dephosphorylation; F:protein tyrosine/serine/threonine phosphatase activity; P:dephosphorylation; F:phosphatase activity
[INTERPRO, BLASTED]	TraesCS3D02G167200.1	68	hypothetical protein TRIUR3_34791	4.47E-36	1	92.65						Coil (COILS); mobidb-lite (MOBIDB_LITE)	no GO terms	no GO terms
[INTERPRO, ANNOTATED]	TraesCS3D02G173300.2	636					5	F:GO:0003677; F:GO:0003700; C:GO:0005634; P:GO:0006355; F:GO:0043565	F:DNA binding; F:DNA-binding transcription factor activity; C:nucleus; P:regulation of transcription, DNA-templated; F:sequence-specific DNA binding			Coil (COILS); IPR003657 (PFAM); IPR036576 (G3DSA:2.20.25.GENE3D); mobidb-lite (MOBIDB_LITE); mobidb-lite (MOBIDB_LITE); mobidb-lite (MOBIDB_LITE); mobidb-lite (MOBIDB_LITE); mobidb-lite (MOBIDB_LITE); mobidb-lite (MOBIDB_LITE); mobidb-lite (MOBIDB_LITE); mobidb-lite (MOBIDB_LITE); PTHR31429 (PANTHER); PTHR31429:SF31 (PANTHER); IPR003657 (PROSITE_PROFILES); IPR036576 (SUPERFAMILY)	F:GO:0003700; P:GO:0006355; F:GO:0043565	F:DNA-binding transcription factor activity; P:regulation of transcription, DNA-templated; F:sequence-specific DNA binding
[INTERPRO, ANNOTATED]	TraesCS3D02G177400.1	63					3	F:GO:0003735; P:GO:0006412; C:GO:0015934	F:structural constituent of ribosome; P:translation; C:large ribosomal subunit			IPR002677 (PFAM); mobidb-lite (MOBIDB_LITE); PTHR36083 (PANTHER); IPR002677 (HAMAP); IPR011332 (SUPERFAMILY)	F:GO:0003735; P:GO:0006412; C:GO:0015934	F:structural constituent of ribosome; P:translation; C:large ribosomal subunit
[INTERPRO, BLASTED]	TraesCS3D02G186900.1	86	predicted protein	1.39E-53	9	74						mobidb-lite (MOBIDB_LITE)	no GO terms	no GO terms
[INTERPRO, BLASTED]	TraesCS3D02G202900.1	89	hypothetical protein TRIUR3_24344	5.30E-52	1	93.26						no IPS match	no IPS match	no IPS match
[INTERPRO, ANNOTATED]	TraesCS3D02G212700.1	239					5	F:GO:0003677; F:GO:0003700; C:GO:0005634; P:GO:0006355; F:GO:0043565	F:DNA binding; F:DNA-binding transcription factor activity; C:nucleus; P:regulation of transcription, DNA-templated; F:sequence-specific DNA binding			IPR003657 (PFAM); IPR036576 (G3DSA:2.20.25.GENE3D); mobidb-lite (MOBIDB_LITE); PTHR31221:SF43 (PANTHER); PTHR31221 (PANTHER); IPR003657 (PROSITE_PROFILES); IPR036576 (SUPERFAMILY)	F:GO:0003700; P:GO:0006355; F:GO:0043565	F:DNA-binding transcription factor activity; P:regulation of transcription, DNA-templated; F:sequence-specific DNA binding
[INTERPRO, ANNOTATED]	TraesCS3D02G214100.2	426					1	F:GO:0003676	F:nucleic acid binding			IPR003029 (PFAM); G3DSA:2.40.50.140 (GENE3D); mobidb-lite (MOBIDB_LITE); PTHR15838:SF2 (PANTHER); IPR037320 (PANTHER); IPR003029 (PROSITE_PROFILES); cd04465 (CDD); IPR012340 (SUPERFAMILY); IPR012340 (SUPERFAMILY)	F:GO:0003676	F:nucleic acid binding
[INTERPRO, ANNOTATED]	TraesCS3D02G214100.3	427					1	F:GO:0003676	F:nucleic acid binding			IPR003029 (PFAM); G3DSA:2.40.50.140 (GENE3D); mobidb-lite (MOBIDB_LITE); PTHR15838:SF2 (PANTHER); IPR037320 (PANTHER); IPR003029 (PROSITE_PROFILES); cd04465 (CDD); IPR012340 (SUPERFAMILY); IPR012340 (SUPERFAMILY)	F:GO:0003676	F:nucleic acid binding
[INTERPRO, ANNOTATED]	TraesCS3D02G258000.2	326					1	F:GO:0016788	F:hydrolase activity, acting on ester bonds			IPR036514 (G3DSA:3.40.50.GENE3D); IPR001087 (PFAM); PTHR22835:SF213 (PANTHER); PTHR22835:SF213 (PANTHER); PTHR22835 (PANTHER); PTHR22835 (PANTHER); IPR035669 (CDD)	F:GO:0016788	F:hydrolase activity, acting on ester bonds
[INTERPRO, BLASTED]	TraesCS3D02G277400.1	110	CASP-like protein 4A2	1.31E-23	8	69.61						no IPS match	no IPS match	no IPS match
[INTERPRO, BLASTED]	TraesCS3D02G286100.1	159	predicted protein	5.80E-113	20	68.11						mobidb-lite (MOBIDB_LITE); PTHR34278:SF2 (PANTHER); PTHR34278 (PANTHER); PTHR34278:SF2 (PANTHER)	no GO terms	no GO terms
[INTERPRO, ANNOTATED]	TraesCS3D02G298100.1	57					4	F:GO:0003735; C:GO:0005622; C:GO:0005840; P:GO:0006412	F:structural constituent of ribosome; C:intracellular; C:ribosome; P:translation			IPR038584 (G3DSA:2.20.28.GENE3D); IPR001705 (TIGRFAM); IPR001705 (PFAM); PTHR15238:SF1 (PANTHER); PTHR15238 (PANTHER); IPR001705 (HAMAP); IPR011332 (SUPERFAMILY)	F:GO:0003735; C:GO:0005622; C:GO:0005840; P:GO:0006412	F:structural constituent of ribosome; C:intracellular; C:ribosome; P:translation
[INTERPRO, ANNOTATED]	TraesCS3D02G302900.1	607	NPR1-type protein 2 [Source:UniProtKB/TrEMBL;Acc:A0A1C9HJI4]				1	F:GO:0005515	F:protein binding			IPR021094 (PFAM); G3DSA:3.30.710.10 (GENE3D); IPR036770 (G3DSA:1.25.40.GENE3D); IPR020683 (PFAM); IPR000210 (PFAM); mobidb-lite (MOBIDB_LITE); mobidb-lite (MOBIDB_LITE); PTHR24413:SF124 (PANTHER); PTHR24413 (PANTHER); IPR020683 (PROSITE_PROFILES); IPR002110 (PROSITE_PROFILES); IPR000210 (PROSITE_PROFILES); IPR020683 (CDD); IPR011333 (SUPERFAMILY); IPR036770 (SUPERFAMILY)	F:GO:0005515	F:protein binding
[INTERPRO, ANNOTATED]	TraesCS3D02G309800.1	162	H/ACA ribonucleoprotein complex subunit [Source:UniProtKB/TrEMBL;Acc:A0A1D5YA13]				7	P:GO:0001522; F:GO:0003723; C:GO:0005634; C:GO:0005730; P:GO:0006364; C:GO:0031429; P:GO:0042254	P:pseudouridine synthesis; F:RNA binding; C:nucleus; C:nucleolus; P:rRNA processing; C:box H/ACA snoRNP complex; P:ribosome biogenesis			IPR038664 (G3DSA:2.40.10.GENE3D); IPR007504 (PFAM); mobidb-lite (MOBIDB_LITE); IPR021154 (PANTHER); PTHR23237:SF6 (PANTHER); IPR021154 (PRODOM); IPR009000 (SUPERFAMILY)	P:GO:0001522; C:GO:0031429; P:GO:0042254	P:pseudouridine synthesis; C:box H/ACA snoRNP complex; P:ribosome biogenesis
[INTERPRO, BLASTED, MAPPED, ANNOTATED]	TraesCS3D02G311100.1	153	predicted protein	1.19E-97	20	86.2	1	C:GO:0009941	C:chloroplast envelope			PTHR36737 (PANTHER)	no GO terms	no GO terms
[INTERPRO, ANNOTATED]	TraesCS3D02G341100.1	561					10	F:GO:0003677; F:GO:0003700; C:GO:0005634; P:GO:0006355; P:GO:0009737; P:GO:0009739; P:GO:0009788; P:GO:0009938; F:GO:0043565; P:GO:0045893	F:DNA binding; F:DNA-binding transcription factor activity; C:nucleus; P:regulation of transcription, DNA-templated; P:response to abscisic acid; P:response to gibberellin; P:negative regulation of abscisic acid-activated signaling pathway; P:negative regulation of gibberellic acid mediated signaling pathway; F:sequence-specific DNA binding; P:positive regulation of transcription, DNA-templated			IPR003657 (PFAM); IPR036576 (G3DSA:2.20.25.GENE3D); mobidb-lite (MOBIDB_LITE); mobidb-lite (MOBIDB_LITE); mobidb-lite (MOBIDB_LITE); mobidb-lite (MOBIDB_LITE); mobidb-lite (MOBIDB_LITE); mobidb-lite (MOBIDB_LITE); mobidb-lite (MOBIDB_LITE); mobidb-lite (MOBIDB_LITE); mobidb-lite (MOBIDB_LITE); mobidb-lite (MOBIDB_LITE); PTHR31221 (PANTHER); PTHR31221:SF76 (PANTHER); IPR003657 (PROSITE_PROFILES); …	F:GO:0003700; P:GO:0006355; F:GO:0043565	F:DNA-binding transcription factor activity; P:regulation of transcription, DNA-templated; F:sequence-specific DNA binding
[INTERPRO, ANNOTATED]	TraesCS3D02G342400.1	138	Histone H2B [Source:UniProtKB/TrEMBL;Acc:A0A1D5WNH8]				5	C:GO:0000786; F:GO:0003677; C:GO:0005634; C:GO:0005694; F:GO:0046982	C:nucleosome; F:DNA binding; C:nucleus; C:chromosome; F:protein heterodimerization activity			IPR000558 (PRINTS); IPR007125 (PFAM); IPR009072 (G3DSA:1.10.20.GENE3D); mobidb-lite (MOBIDB_LITE); PTHR23428:SF84 (PANTHER); IPR000558 (PANTHER); IPR000558 (PROSITE_PATTERNS); IPR009072 (SUPERFAMILY)	C:GO:0000786; F:GO:0003677; F:GO:0046982	C:nucleosome; F:DNA binding; F:protein heterodimerization activity
[INTERPRO, BLASTED]	TraesCS3D02G369700.1	138	Potassium channel KAT1	3.14E-44	20	84.76						mobidb-lite (MOBIDB_LITE); mobidb-lite (MOBIDB_LITE)	no GO terms	no GO terms
[INTERPRO, BLASTED, MAPPED, ANNOTATED]	TraesCS3D02G397100.1	475	rhodanese-like domain-containing protein 4A, chloroplastic	0	20	79.29	1	C:GO:0016020	C:membrane			IPR036873 (G3DSA:3.40.250.GENE3D); mobidb-lite (MOBIDB_LITE); mobidb-lite (MOBIDB_LITE); mobidb-lite (MOBIDB_LITE); mobidb-lite (MOBIDB_LITE); mobidb-lite (MOBIDB_LITE); mobidb-lite (MOBIDB_LITE); mobidb-lite (MOBIDB_LITE); PTHR11177:SF260 (PANTHER); PTHR11177 (PANTHER); PTHR11177:SF260 (PANTHER); IPR001763 (PROSITE_PROFILES); cd00158 (CDD); IPR036873 (SUPERFAMILY)	no GO terms	no GO terms
[INTERPRO, ANNOTATED]	TraesCS3D02G417300.2	479					2	P:GO:0006355; F:GO:0046983	P:regulation of transcription, DNA-templated; F:protein dimerization activity			IPR011598 (PFAM); IPR036638 (G3DSA:4.10.280.GENE3D); mobidb-lite (MOBIDB_LITE); mobidb-lite (MOBIDB_LITE); mobidb-lite (MOBIDB_LITE); mobidb-lite (MOBIDB_LITE); mobidb-lite (MOBIDB_LITE); mobidb-lite (MOBIDB_LITE); mobidb-lite (MOBIDB_LITE); IPR024097 (PANTHER); PTHR12565:SF169 (PANTHER); IPR011598 (PROSITE_PROFILES); IPR011598 (CDD); IPR036638 (SUPERFAMILY)	P:GO:0006355; F:GO:0046983	P:regulation of transcription, DNA-templated; F:protein dimerization activity
[INTERPRO, ANNOTATED]	TraesCS3D02G418400.6	406					1	F:GO:0046872	F:metal ion binding			IPR000571 (PFAM); G3DSA:4.10.1000.10 (GENE3D); G3DSA:2.30.30.1190 (GENE3D); mobidb-lite (MOBIDB_LITE); PTHR12506 (PANTHER); PTHR12506:SF32 (PANTHER); IPR000571 (PROSITE_PROFILES); IPR000571 (PROSITE_PROFILES); IPR000571 (PROSITE_PROFILES); IPR000571 (PROSITE_PROFILES); IPR000571 (PROSITE_PROFILES); IPR036855 (SUPERFAMILY); IPR036855 (SUPERFAMILY); IPR036855 (SUPERFAMILY); IPR036855 (SUPERFAMILY);…	F:GO:0046872	F:metal ion binding
[INTERPRO, BLASTED, MAPPED, ANNOTATED]	TraesCS3D02G446700.1	351	protein SRC2-like	0	20	66.77	1	C:GO:0016020	C:membrane			IPR035892 (G3DSA:2.60.40.GENE3D); IPR000008 (PFAM); mobidb-lite (MOBIDB_LITE); mobidb-lite (MOBIDB_LITE); PTHR32246:SF18 (PANTHER); PTHR32246 (PANTHER); PTHR32246:SF18 (PANTHER); IPR000008 (PROSITE_PROFILES); cd04051 (CDD); SSF49562 (SUPERFAMILY)	no GO terms	no GO terms
[INTERPRO, ANNOTATED]	TraesCS3D02G456900.1	104					6	C:GO:0005623; F:GO:0009055; F:GO:0015035; P:GO:0022900; P:GO:0045454; P:GO:0055114	C:cell; F:electron transfer activity; F:protein disulfide oxidoreductase activity; P:electron transport chain; P:cell redox homeostasis; P:oxidation-reduction process			IPR002109 (PFAM); G3DSA:3.40.30.10 (GENE3D); IPR011905 (TIGRFAM); PTHR10168 (PANTHER); PTHR10168:SF62 (PANTHER); IPR002109 (PROSITE_PROFILES); cd03419 (CDD); IPR036249 (SUPERFAMILY)	F:GO:0009055; F:GO:0015035; P:GO:0045454	F:electron transfer activity; F:protein disulfide oxidoreductase activity; P:cell redox homeostasis
[INTERPRO, ANNOTATED]	TraesCS3D02G457200.1	104					6	C:GO:0005623; F:GO:0009055; F:GO:0015035; P:GO:0022900; P:GO:0045454; P:GO:0055114	C:cell; F:electron transfer activity; F:protein disulfide oxidoreductase activity; P:electron transport chain; P:cell redox homeostasis; P:oxidation-reduction process			IPR002109 (PFAM); G3DSA:3.40.30.10 (GENE3D); IPR011905 (TIGRFAM); PTHR10168:SF62 (PANTHER); PTHR10168 (PANTHER); IPR002109 (PROSITE_PROFILES); cd03419 (CDD); IPR036249 (SUPERFAMILY)	F:GO:0009055; F:GO:0015035; P:GO:0045454	F:electron transfer activity; F:protein disulfide oxidoreductase activity; P:cell redox homeostasis
[INTERPRO, BLASTED, MAPPED, ANNOTATED]	TraesCS3D02G474100.1	170	putative inactive disease susceptibility protein LOV1	1.63E-72	20	81.81	1	F:GO:0043531	F:ADP binding			Coil (COILS); IPR041118 (PFAM); PTHR44382 (PANTHER); PTHR44382:SF5 (PANTHER); IPR038005 (CDD)	no GO terms	no GO terms
[INTERPRO, ANNOTATED]	TraesCS3D02G478000.1	334					5	F:GO:0004553; P:GO:0005975; P:GO:0008152; F:GO:0016787; F:GO:0016798	F:hydrolase activity, hydrolyzing O-glycosyl compounds; P:carbohydrate metabolic process; P:metabolic process; F:hydrolase activity; F:hydrolase activity, acting on glycosyl bonds			IPR000490 (PFAM); G3DSA:3.20.20.80 (GENE3D); PTHR32227:SF94 (PANTHER); PTHR32227 (PANTHER); IPR000490 (PROSITE_PATTERNS); IPR017853 (SUPERFAMILY)	F:GO:0004553; P:GO:0005975	F:hydrolase activity, hydrolyzing O-glycosyl compounds; P:carbohydrate metabolic process
[INTERPRO, ANNOTATED]	TraesCS3D02G499700.1	151					1	F:GO:0005509	F:calcium ion binding			IPR002048 (PFAM); IPR002048 (PFAM); G3DSA:1.10.238.10 (GENE3D); G3DSA:1.10.238.10 (GENE3D); PTHR43996 (PANTHER); PTHR43996:SF1 (PANTHER); IPR018247 (PROSITE_PATTERNS); IPR018247 (PROSITE_PATTERNS); IPR018247 (PROSITE_PATTERNS); IPR002048 (PROSITE_PROFILES); IPR002048 (PROSITE_PROFILES); IPR002048 (PROSITE_PROFILES); IPR002048 (PROSITE_PROFILES); IPR002048 (CDD); IPR002048 (CDD); IPR011992 (SUPERF…	F:GO:0005509	F:calcium ion binding
[INTERPRO, ANNOTATED]	TraesCS3D02G500100.1	151					1	F:GO:0005509	F:calcium ion binding			IPR002048 (PFAM); IPR002048 (PFAM); G3DSA:1.10.238.10 (GENE3D); G3DSA:1.10.238.10 (GENE3D); PTHR43996:SF1 (PANTHER); PTHR43996 (PANTHER); IPR018247 (PROSITE_PATTERNS); IPR018247 (PROSITE_PATTERNS); IPR018247 (PROSITE_PATTERNS); IPR002048 (PROSITE_PROFILES); IPR002048 (PROSITE_PROFILES); IPR002048 (PROSITE_PROFILES); IPR002048 (PROSITE_PROFILES); IPR002048 (CDD); IPR002048 (CDD); IPR011992 (SUPERF…	F:GO:0005509	F:calcium ion binding
[INTERPRO, ANNOTATED]	TraesCS3D02G509100.2	135					3	C:GO:0005886; F:GO:0016655; P:GO:0055114	C:plasma membrane; F:oxidoreductase activity, acting on NAD(P)H, quinone or similar compound as acceptor; P:oxidation-reduction process			IPR020905 (PFAM); PTHR36728:SF2 (PANTHER); IPR020905 (PANTHER)	C:GO:0005886; F:GO:0016655; P:GO:0055114	C:plasma membrane; F:oxidoreductase activity, acting on NAD(P)H, quinone or similar compound as acceptor; P:oxidation-reduction process
[INTERPRO, ANNOTATED]	TraesCS3D02G514900.2	291					4	P:GO:0006672; C:GO:0016020; C:GO:0016021; F:GO:0016811	P:ceramide metabolic process; C:membrane; C:integral component of membrane; F:hydrolase activity, acting on carbon-nitrogen (but not peptide) bonds, in linear amides			IPR008901 (PFAM); PTHR34368 (PANTHER); PTHR34368:SF1 (PANTHER)	P:GO:0006672; C:GO:0016021; F:GO:0016811	P:ceramide metabolic process; C:integral component of membrane; F:hydrolase activity, acting on carbon-nitrogen (but not peptide) bonds, in linear amides
[INTERPRO, BLASTED]	TraesCS3D02G517300.1	218	Abscisic stress-ripening protein 1	3.63E-154	20	74.14						IPR003496 (PFAM); IPR003496 (PANTHER); PTHR33801:SF8 (PANTHER)	no GO terms	no GO terms
[INTERPRO, ANNOTATED]	TraesCS3D02G540100.1	263					4	F:GO:0000287; F:GO:0004427; C:GO:0005737; P:GO:0006796	F:magnesium ion binding; F:inorganic diphosphatase activity; C:cytoplasm; P:phosphate-containing compound metabolic process	EC:3.6.1.1	Inorganic diphosphatase	IPR036649 (G3DSA:3.90.80.GENE3D); IPR008162 (PFAM); mobidb-lite (MOBIDB_LITE); mobidb-lite (MOBIDB_LITE); IPR008162 (PANTHER); PTHR10286:SF40 (PANTHER); PTHR10286:SF40 (PANTHER); IPR008162 (PANTHER); IPR008162 (PROSITE_PATTERNS); IPR008162 (HAMAP); IPR008162 (CDD); IPR036649 (SUPERFAMILY)	F:GO:0000287; F:GO:0004427; C:GO:0005737; P:GO:0006796	F:magnesium ion binding; F:inorganic diphosphatase activity; C:cytoplasm; P:phosphate-containing compound metabolic process
[INTERPRO, ANNOTATED]	TraesCS4A02G013400.1	300					3	P:GO:0008033; F:GO:0016740; F:GO:0016783	P:tRNA processing; F:transferase activity; F:sulfurtransferase activity			IPR014729 (G3DSA:3.40.50.GENE3D); G3DSA:2.40.30.10 (GENE3D); PF03054 (PFAM); IPR023382 (G3DSA:2.30.30.GENE3D); PTHR43052 (PANTHER); IPR004506 (CDD); SSF52402 (SUPERFAMILY)	P:GO:0008033; F:GO:0016740; F:GO:0016783	P:tRNA processing; F:transferase activity; F:sulfurtransferase activity
[INTERPRO, ANNOTATED]	TraesCS4A02G031600.3	724					1	F:GO:0003723	F:RNA binding			IPR007275 (PFAM); G3DSA:3.10.590.10 (GENE3D); mobidb-lite (MOBIDB_LITE); mobidb-lite (MOBIDB_LITE); mobidb-lite (MOBIDB_LITE); mobidb-lite (MOBIDB_LITE); mobidb-lite (MOBIDB_LITE); mobidb-lite (MOBIDB_LITE); PTHR12357 (PANTHER); PTHR12357:SF30 (PANTHER); IPR007275 (PROSITE_PROFILES)	F:GO:0003723	F:RNA binding
[INTERPRO, ANNOTATED]	TraesCS4A02G033600.1	176	Blue copper protein [Source:UniProtKB/TrEMBL;Acc:C7AE91]				4	F:GO:0009055; C:GO:0016020; C:GO:0016021; P:GO:0022900	F:electron transfer activity; C:membrane; C:integral component of membrane; P:electron transport chain			IPR008972 (G3DSA:2.60.40.GENE3D); IPR003245 (PFAM); mobidb-lite (MOBIDB_LITE); IPR039391 (PANTHER); PTHR33021:SF69 (PANTHER); IPR003245 (PRODOM); IPR003245 (PROSITE_PROFILES); cd04216 (CDD); IPR008972 (SUPERFAMILY)	F:GO:0009055	F:electron transfer activity
[INTERPRO, BLASTED]	TraesCS4A02G078200.1	127	hypothetical protein OsI_10614	4.48E-08	2	50.47						mobidb-lite (MOBIDB_LITE)	no GO terms	no GO terms
[INTERPRO, BLASTED]	TraesCS4A02G103100.4	828	protein SIEL isoform X1	0	20	78.94						IPR011989 (G3DSA:1.25.10.GENE3D); mobidb-lite (MOBIDB_LITE); mobidb-lite (MOBIDB_LITE); PTHR20938 (PANTHER); IPR016024 (SUPERFAMILY)	no GO terms	no GO terms
[INTERPRO, ANNOTATED]	TraesCS4A02G116400.1	160					1	P:GO:0006952	P:defense response			IPR024949 (PRINTS); IPR023393 (G3DSA:3.30.530.GENE3D); IPR000916 (PFAM); PTHR31213 (PANTHER); PTHR31213:SF20 (PANTHER); IPR024949 (PROSITE_PATTERNS); cd07816 (CDD); SSF55961 (SUPERFAMILY)	P:GO:0006952	P:defense response
[INTERPRO, ANNOTATED]	TraesCS4A02G118100.1	84					3	F:GO:0004842; C:GO:0005680; P:GO:0016567	F:ubiquitin-protein transferase activity; C:anaphase-promoting complex; P:protein ubiquitination			IPR013083 (G3DSA:3.30.40.GENE3D); IPR024991 (PFAM); PTHR11210:SF1 (PANTHER); PTHR11210 (PANTHER); IPR001841 (PROSITE_PROFILES); cd16456 (CDD); SSF57850 (SUPERFAMILY)	F:GO:0004842; C:GO:0005680	F:ubiquitin-protein transferase activity; C:anaphase-promoting complex
[INTERPRO, ANNOTATED]	TraesCS4A02G136500.2	441	Non-specific serine/threonine protein kinase [Source:UniProtKB/TrEMBL;Acc:A0A341TSY0]				4	F:GO:0004672; F:GO:0005524; P:GO:0006468; P:GO:0007165	F:protein kinase activity; F:ATP binding; P:protein phosphorylation; P:signal transduction			G3DSA:1.10.510.10 (GENE3D); G3DSA:3.30.310.80 (GENE3D); G3DSA:3.30.200.20 (GENE3D); PIRSF000654 (PIRSF); IPR000719 (PFAM); IPR004041 (PFAM); IPR020636 (PANTHER); PTHR43895:SF16 (PANTHER); IPR000719 (PROSITE_PROFILES); IPR018451 (PROSITE_PROFILES); cd14663 (CDD); cd12195 (CDD); IPR011009 (SUPERFAMILY)	F:GO:0004672; F:GO:0005524; P:GO:0006468; P:GO:0007165	F:protein kinase activity; F:ATP binding; P:protein phosphorylation; P:signal transduction
[INTERPRO, ANNOTATED]	TraesCS4A02G140600.3	256					2	C:GO:0005622; F:GO:0008270	C:intracellular; F:zinc ion binding			mobidb-lite (MOBIDB_LITE); mobidb-lite (MOBIDB_LITE); PTHR31717 (PANTHER); PTHR31717:SF10 (PANTHER); IPR000315 (PROSITE_PROFILES); IPR000315 (CDD)	F:GO:0008270	F:zinc ion binding
[INTERPRO, ANNOTATED]	TraesCS4A02G143200.1	981					5	P:GO:0000082; C:GO:0005634; P:GO:0006351; P:GO:0006357; P:GO:0051726	P:G1/S transition of mitotic cell cycle; C:nucleus; P:transcription, DNA-templated; P:regulation of transcription by RNA polymerase II; P:regulation of cell cycle			IPR024599 (PFAM); IPR002719 (PFAM); IPR002720 (PFAM); G3DSA:1.10.472.10 (GENE3D); IPR015030 (PFAM); G3DSA:1.10.472.10 (GENE3D); G3DSA:1.10.472.140 (GENE3D); mobidb-lite (MOBIDB_LITE); mobidb-lite (MOBIDB_LITE); mobidb-lite (MOBIDB_LITE); IPR015652 (PTHR13742:PANTHER); IPR028309 (PANTHER); IPR036915 (SUPERFAMILY); IPR036915 (SUPERFAMILY)	P:GO:0000082; C:GO:0005634; P:GO:0006351; P:GO:0006357; P:GO:0051726	P:G1/S transition of mitotic cell cycle; C:nucleus; P:transcription, DNA-templated; P:regulation of transcription by RNA polymerase II; P:regulation of cell cycle
[INTERPRO, BLASTED, MAPPED, ANNOTATED]	TraesCS4A02G154800.1	53	ribosomal protein L2 (chloroplast)	1.03E-26	4	96.23	4	C:GO:0005739; C:GO:0005840; C:GO:0009507; C:GO:0016021	C:mitochondrion; C:ribosome; C:chloroplast; C:integral component of membrane			no IPS match	no IPS match	no IPS match
[INTERPRO, ANNOTATED]	TraesCS4A02G175900.3	457	Glucan endo-1,3-beta-glucosidase [Source:UniProtKB/Swiss-Prot;Acc:P52409]				2	F:GO:0004553; P:GO:0005975	F:hydrolase activity, hydrolyzing O-glycosyl compounds; P:carbohydrate metabolic process			G3DSA:3.20.20.80 (GENE3D); IPR000490 (PFAM); IPR012946 (PFAM); G3DSA:1.20.58.1040 (GENE3D); mobidb-lite (MOBIDB_LITE); mobidb-lite (MOBIDB_LITE); PTHR32227 (PANTHER); PTHR32227:SF62 (PANTHER); IPR017853 (SUPERFAMILY)	F:GO:0004553; P:GO:0005975	F:hydrolase activity, hydrolyzing O-glycosyl compounds; P:carbohydrate metabolic process
[INTERPRO, ANNOTATED]	TraesCS4A02G178100.5	541					7	F:GO:0005515; C:GO:0009507; P:GO:0009553; P:GO:0009555; P:GO:0009793; F:GO:0019843; P:GO:0048868	F:protein binding; C:chloroplast; P:embryo sac development; P:pollen development; P:embryo development ending in seed dormancy; F:rRNA binding; P:pollen tube development			IPR002885 (PFAM); IPR002885 (PFAM); IPR011990 (G3DSA:1.25.40.GENE3D); IPR011990 (G3DSA:1.25.40.GENE3D); IPR011990 (G3DSA:1.25.40.GENE3D); IPR002885 (TIGRFAM); mobidb-lite (MOBIDB_LITE); mobidb-lite (MOBIDB_LITE); PTHR24015:SF301 (PANTHER); PTHR24015 (PANTHER); IPR002885 (PROSITE_PROFILES); IPR002885 (PROSITE_PROFILES); IPR002885 (PROSITE_PROFILES); IPR002885 (PROSITE_PROFILES); IPR002885 (PROSITE…	F:GO:0005515	F:protein binding
[INTERPRO, BLASTED]	TraesCS4A02G238700.1	108	hypothetical protein TRIUR3_16377	3.98E-60	1	94.44						mobidb-lite (MOBIDB_LITE); mobidb-lite (MOBIDB_LITE)	no GO terms	no GO terms
[INTERPRO, BLASTED]	TraesCS4A02G241400.1	88	hypothetical protein TRIUR3_25736	2.55E-55	1	100						mobidb-lite (MOBIDB_LITE)	no GO terms	no GO terms
[INTERPRO, ANNOTATED]	TraesCS4A02G275000.1	56					2	C:GO:0016020; C:GO:0016021	C:membrane; C:integral component of membrane			no IPS match	no IPS match	no IPS match
[INTERPRO, ANNOTATED]	TraesCS4A02G342300.2	265					1	F:GO:0008757	F:S-adenosylmethionine-dependent methyltransferase activity			IPR008854 (PFAM); G3DSA:3.40.50.150 (GENE3D); PTHR32183 (PANTHER); PTHR32183:SF6 (PANTHER); IPR008854 (PROSITE_PROFILES); cd02440 (CDD); IPR029063 (SUPERFAMILY)	F:GO:0008757	F:S-adenosylmethionine-dependent methyltransferase activity
[INTERPRO, ANNOTATED]	TraesCS4A02G352900.1	470	Ammonium transporter [Source:UniProtKB/TrEMBL;Acc:A0A1D5X6I4]				5	F:GO:0008519; P:GO:0015696; C:GO:0016020; C:GO:0016021; P:GO:0072488	F:ammonium transmembrane transporter activity; P:ammonium transport; C:membrane; C:integral component of membrane; P:ammonium transmembrane transport			IPR002229 (PRINTS); IPR001905 (TIGRFAM); IPR024041 (PFAM); IPR029020 (G3DSA:1.10.3430.GENE3D); PTHR43029:SF2 (PANTHER); PTHR43029 (PANTHER); SSF111352 (SUPERFAMILY)	F:GO:0008519; P:GO:0015696; C:GO:0016020; P:GO:0072488	F:ammonium transmembrane transporter activity; P:ammonium transport; C:membrane; P:ammonium transmembrane transport
[INTERPRO, BLASTED, MAPPED, ANNOTATED]	TraesCS4A02G368400.2	142	armadillo repeat-containing protein 8	1.59E-13	20	69.38	2	C:GO:0034657; P:GO:0043161	C:GID complex; P:proteasome-mediated ubiquitin-dependent protein catabolic process			mobidb-lite (MOBIDB_LITE); PS51257 (PROSITE_PROFILES)	no GO terms	no GO terms
[INTERPRO, BLASTED, MAPPED]	TraesCS4A02G369600.1	351	predicted protein	1.31E-25	2	75.02	2	C:GO:0016021; F:GO:0016757	C:integral component of membrane; F:transferase activity, transferring glycosyl groups			mobidb-lite (MOBIDB_LITE); mobidb-lite (MOBIDB_LITE)	no GO terms	no GO terms
[INTERPRO, BLASTED]	TraesCS4A02G403000.1	118	uncharacterized protein LOC100822466	8.97E-68	20	83.77						Coil (COILS); IPR021641 (PFAM); mobidb-lite (MOBIDB_LITE); mobidb-lite (MOBIDB_LITE); mobidb-lite (MOBIDB_LITE); mobidb-lite (MOBIDB_LITE); PTHR35741 (PANTHER)	no GO terms	no GO terms
[INTERPRO, ANNOTATED]	TraesCS4A02G445600.2	512					4	F:GO:0005506; F:GO:0016705; F:GO:0020037; P:GO:0055114	F:iron ion binding; F:oxidoreductase activity, acting on paired donors, with incorporation or reduction of molecular oxygen; F:heme binding; P:oxidation-reduction process			IPR001128 (PRINTS); IPR002401 (PRINTS); IPR036396 (G3DSA:1.10.630.GENE3D); IPR001128 (PFAM); PTHR24298:SF198 (PANTHER); PTHR24298 (PANTHER); IPR017972 (PROSITE_PATTERNS); IPR036396 (SUPERFAMILY)	F:GO:0005506; F:GO:0016705; F:GO:0020037; P:GO:0055114	F:iron ion binding; F:oxidoreductase activity, acting on paired donors, with incorporation or reduction of molecular oxygen; F:heme binding; P:oxidation-reduction process
[INTERPRO, BLASTED, MAPPED, ANNOTATED]	TraesCS4B02G015900.2	138	lactoylglutathione lyase	5.07E-73	20	83.81	1	F:GO:0016829	F:lyase activity			IPR004360 (PFAM); IPR029068 (G3DSA:3.10.180.GENE3D); PTHR10374:SF11 (PANTHER); PTHR10374 (PANTHER); IPR037523 (PROSITE_PROFILES); IPR029068 (SUPERFAMILY)	no GO terms	no GO terms
[INTERPRO, ANNOTATED]	TraesCS4B02G059500.2	579					2	C:GO:0016020; C:GO:0016021	C:membrane; C:integral component of membrane			Coil (COILS); Coil (COILS); mobidb-lite (MOBIDB_LITE); mobidb-lite (MOBIDB_LITE); PTHR31412:SF2 (PANTHER); PTHR31412 (PANTHER); cd06160 (CDD)	no GO terms	no GO terms
[INTERPRO, BLASTED]	TraesCS4B02G064900.1	94	predicted protein	5.09E-57	20	69.7						mobidb-lite (MOBIDB_LITE); mobidb-lite (MOBIDB_LITE); PTHR33983 (PANTHER); PTHR33983:SF9 (PANTHER)	no GO terms	no GO terms
[INTERPRO, BLASTED]	TraesCS4B02G065000.1	94	predicted protein	4.49E-55	20	69.77						mobidb-lite (MOBIDB_LITE); mobidb-lite (MOBIDB_LITE); PTHR33983 (PANTHER); PTHR33983:SF9 (PANTHER)	no GO terms	no GO terms
[INTERPRO, ANNOTATED]	TraesCS4B02G092200.1	317					5	F:GO:0000166; F:GO:0004672; F:GO:0004674; F:GO:0005524; P:GO:0006468	F:nucleotide binding; F:protein kinase activity; F:protein serine/threonine kinase activity; F:ATP binding; P:protein phosphorylation	EC:2.7.11	Transferring phosphorus-containing groups	PIRSF000654 (PIRSF); IPR000719 (PFAM); G3DSA:3.30.200.20 (GENE3D); G3DSA:1.10.510.10 (GENE3D); PTHR27002:SF65 (PANTHER); PTHR27002 (PANTHER); IPR000719 (PROSITE_PROFILES); IPR011009 (SUPERFAMILY)	F:GO:0004672; F:GO:0005524; P:GO:0006468	F:protein kinase activity; F:ATP binding; P:protein phosphorylation
[INTERPRO, BLASTED]	TraesCS4B02G094300.1	86	hypothetical protein TRIUR3_06363	2.05E-52	2	97.09						no IPS match	no IPS match	no IPS match
[INTERPRO, BLASTED, MAPPED]	TraesCS4B02G103800.1	403	hypothetical protein TRIUR3_18946	0	20	56.05	2	C:GO:0016020; C:GO:0016021	C:membrane; C:integral component of membrane			Coil (COILS); PTHR33065 (PANTHER); PTHR33065:SF45 (PANTHER)	no GO terms	no GO terms
[INTERPRO, BLASTED]	TraesCS4B02G114700.1	121	Os03g0732700	6.86E-17	1	53.98						mobidb-lite (MOBIDB_LITE); mobidb-lite (MOBIDB_LITE)	no GO terms	no GO terms
[INTERPRO, ANNOTATED]	TraesCS4B02G126300.7	1258					2	F:GO:0005515; F:GO:0005524	F:protein binding; F:ATP binding			Coil (COILS); IPR041569 (PFAM); IPR003959 (PFAM); G3DSA:2.60.200.20 (GENE3D); G3DSA:3.40.50.300 (GENE3D); G3DSA:1.10.8.60 (GENE3D); IPR000253 (PFAM); mobidb-lite (MOBIDB_LITE); mobidb-lite (MOBIDB_LITE); mobidb-lite (MOBIDB_LITE); mobidb-lite (MOBIDB_LITE); mobidb-lite (MOBIDB_LITE); mobidb-lite (MOBIDB_LITE); mobidb-lite (MOBIDB_LITE); mobidb-lite (MOBIDB_LITE); PTHR23074:SF70 (PANTHER); PTHR230…	F:GO:0005515; F:GO:0005524	F:protein binding; F:ATP binding
[INTERPRO, BLASTED, MAPPED, ANNOTATED]	TraesCS4B02G205100.2	617	trifunctional UDP-glucose 4,6-dehydratase/UDP-4-keto-6-deoxy-D-glucose 3,5-epimerase/UDP-4-keto-L-rhamnose-reductase RHM1	0	20	87.89	3	F:GO:0003824; C:GO:0016021; F:GO:0050662	F:catalytic activity; C:integral component of membrane; F:coenzyme binding			G3DSA:3.90.25.10 (GENE3D); G3DSA:3.40.50.720 (GENE3D); IPR016040 (PFAM); IPR029903 (PFAM); G3DSA:3.40.50.720 (GENE3D); G3DSA:3.40.50.720 (GENE3D); PTHR43000 (PANTHER); PTHR43000:SF8 (PANTHER); PTHR43000:SF8 (PANTHER); PTHR43000 (PANTHER); cd05254 (CDD); IPR036291 (SUPERFAMILY); IPR036291 (SUPERFAMILY)	no GO terms	no GO terms
[INTERPRO, ANNOTATED]	TraesCS4B02G243500.1	514	4B hexose transporter [Source:UniProtKB/TrEMBL;Acc:W5E2A1]				5	F:GO:0005215; C:GO:0016020; C:GO:0016021; F:GO:0022857; P:GO:0055085	F:transporter activity; C:membrane; C:integral component of membrane; F:transmembrane transporter activity; P:transmembrane transport			IPR003663 (PRINTS); IPR003663 (TIGRFAM); G3DSA:1.20.1250.20 (GENE3D); IPR005828 (PFAM); PTHR23500 (PANTHER); PTHR23500:SF70 (PANTHER); IPR005829 (PROSITE_PATTERNS); IPR020846 (PROSITE_PROFILES); IPR020846 (CDD); IPR036259 (SUPERFAMILY)	F:GO:0005215; C:GO:0016020; C:GO:0016021; F:GO:0022857; P:GO:0055085	F:transporter activity; C:membrane; C:integral component of membrane; F:transmembrane transporter activity; P:transmembrane transport
[INTERPRO, ANNOTATED]	TraesCS4B02G274500.1	761					1	F:GO:0003723	F:RNA binding			G3DSA:3.10.590.10 (GENE3D); IPR007275 (PFAM); mobidb-lite (MOBIDB_LITE); mobidb-lite (MOBIDB_LITE); mobidb-lite (MOBIDB_LITE); mobidb-lite (MOBIDB_LITE); mobidb-lite (MOBIDB_LITE); mobidb-lite (MOBIDB_LITE); PTHR12357 (PANTHER); PTHR12357:SF30 (PANTHER); IPR007275 (PROSITE_PROFILES)	F:GO:0003723	F:RNA binding
[INTERPRO, ANNOTATED]	TraesCS4B02G287100.1	121					1	P:GO:0009733	P:response to auxin			IPR003676 (PFAM); PTHR35296 (PANTHER); PTHR35296:SF2 (PANTHER)	P:GO:0009733	P:response to auxin
[INTERPRO, ANNOTATED]	TraesCS4B02G316800.1	122					3	F:GO:0003677; F:GO:0003700; P:GO:0006355	F:DNA binding; F:DNA-binding transcription factor activity; P:regulation of transcription, DNA-templated			IPR001471 (PRINTS); IPR017392 (PIRSF); IPR001471 (PFAM); IPR036955 (G3DSA:3.30.730.GENE3D); mobidb-lite (MOBIDB_LITE); mobidb-lite (MOBIDB_LITE); PTHR31190 (PANTHER); PTHR31190:SF42 (PANTHER); IPR001471 (PROSITE_PROFILES); IPR001471 (CDD); IPR016177 (SUPERFAMILY)	F:GO:0003677; F:GO:0003700; P:GO:0006355	F:DNA binding; F:DNA-binding transcription factor activity; P:regulation of transcription, DNA-templated
[INTERPRO, BLASTED, MAPPED, ANNOTATED]	TraesCS4B02G329500.2	356	predicted protein	0	20	78.62	2	C:GO:0016021; F:GO:0043621	C:integral component of membrane; F:protein self-association			IPR018392 (PFAM); IPR036779 (G3DSA:3.10.350.GENE3D); IPR036779 (G3DSA:3.10.350.GENE3D); PTHR33734:SF5 (PANTHER); PTHR33734 (PANTHER); IPR018392 (PROSITE_PROFILES); IPR018392 (PROSITE_PROFILES); IPR018392 (CDD); IPR018392 (CDD); SSF54106 (SUPERFAMILY); SSF54106 (SUPERFAMILY)	no GO terms	no GO terms
[INTERPRO, ANNOTATED]	TraesCS4B02G356800.1	581					5	F:GO:0004553; P:GO:0005975; P:GO:0008152; F:GO:0016787; F:GO:0016798	F:hydrolase activity, hydrolyzing O-glycosyl compounds; P:carbohydrate metabolic process; P:metabolic process; F:hydrolase activity; F:hydrolase activity, acting on glycosyl bonds			IPR013148 (PFAM); IPR013189 (PFAM); G3DSA:2.60.120.560 (GENE3D); IPR023296 (G3DSA:2.115.10.GENE3D); PTHR31953 (PANTHER); PTHR31953:SF18 (PANTHER); IPR018053 (PROSITE_PATTERNS); cd08996 (CDD); IPR013320 (SUPERFAMILY); IPR023296 (SUPERFAMILY)	F:GO:0004553; P:GO:0005975	F:hydrolase activity, hydrolyzing O-glycosyl compounds; P:carbohydrate metabolic process
[INTERPRO, BLASTED]	TraesCS4B02G376300.1	218	deSI-like protein At4g17486	6.89E-135	20	77.21						G3DSA:3.90.1720.30 (GENE3D); IPR008580 (PFAM); mobidb-lite (MOBIDB_LITE); PTHR12378:SF35 (PANTHER); PTHR12378:SF35 (PANTHER); IPR008580 (PANTHER); IPR008580 (PANTHER)	no GO terms	no GO terms
[INTERPRO, ANNOTATED]	TraesCS4B02G387600.1	479					7	F:GO:0000166; F:GO:0004672; F:GO:0004674; F:GO:0005524; P:GO:0006468; C:GO:0016020; C:GO:0016021	F:nucleotide binding; F:protein kinase activity; F:protein serine/threonine kinase activity; F:ATP binding; P:protein phosphorylation; C:membrane; C:integral component of membrane	EC:2.7.11	Transferring phosphorus-containing groups	IPR000719 (PFAM); G3DSA:3.30.200.20 (GENE3D); G3DSA:1.10.510.10 (GENE3D); PTHR27007 (PANTHER); PTHR27007:SF139 (PANTHER); IPR008271 (PROSITE_PATTERNS); IPR017441 (PROSITE_PATTERNS); IPR000719 (PROSITE_PROFILES); IPR011009 (SUPERFAMILY)	F:GO:0004672; F:GO:0005524; P:GO:0006468	F:protein kinase activity; F:ATP binding; P:protein phosphorylation
[INTERPRO, ANNOTATED]	TraesCS4D02G015000.1	94					1	P:GO:0009733	P:response to auxin			IPR003676 (PFAM); mobidb-lite (MOBIDB_LITE); PTHR31374 (PANTHER); PTHR31374:SF50 (PANTHER)	P:GO:0009733	P:response to auxin
[INTERPRO, ANNOTATED]	TraesCS4D02G020100.4	696					1	C:GO:0016020	C:membrane			IPR027815 (PFAM); IPR032880 (PFAM); IPR003864 (PFAM); mobidb-lite (MOBIDB_LITE); PTHR13018:SF58 (PANTHER); PTHR13018 (PANTHER); PTHR13018 (PANTHER); PTHR13018:SF58 (PANTHER)	C:GO:0016020	C:membrane
[INTERPRO, BLASTED]	TraesCS4D02G021000.1	110	predicted protein	1.07E-70	20	62.19						IPR008889 (PFAM); mobidb-lite (MOBIDB_LITE); mobidb-lite (MOBIDB_LITE); IPR039610 (PANTHER); PTHR34794:SF2 (PANTHER)	no GO terms	no GO terms
[INTERPRO, ANNOTATED]	TraesCS4D02G053700.1	423					3	F:GO:0004553; P:GO:0005975; F:GO:0016787	F:hydrolase activity, hydrolyzing O-glycosyl compounds; P:carbohydrate metabolic process; F:hydrolase activity			IPR000490 (PFAM); G3DSA:3.20.20.80 (GENE3D); mobidb-lite (MOBIDB_LITE); mobidb-lite (MOBIDB_LITE); PTHR32227 (PANTHER); PTHR32227:SF107 (PANTHER); IPR017853 (SUPERFAMILY)	F:GO:0004553; P:GO:0005975	F:hydrolase activity, hydrolyzing O-glycosyl compounds; P:carbohydrate metabolic process
[INTERPRO, BLASTED]	TraesCS4D02G063500.1	95	predicted protein	2.47E-62	20	71.44						mobidb-lite (MOBIDB_LITE); mobidb-lite (MOBIDB_LITE); PTHR33983:SF9 (PANTHER); PTHR33983 (PANTHER)	no GO terms	no GO terms
[INTERPRO, BLASTED]	TraesCS4D02G091100.1	86	hypothetical protein TRIUR3_06363	1.02E-51	2	97.09						no IPS match	no IPS match	no IPS match
[INTERPRO, ANNOTATED]	TraesCS4D02G145100.12	1228					2	F:GO:0005515; F:GO:0005524	F:protein binding; F:ATP binding			Coil (COILS); IPR003959 (PFAM); G3DSA:3.40.50.300 (GENE3D); G3DSA:2.60.200.20 (GENE3D); IPR041569 (PFAM); G3DSA:1.10.8.60 (GENE3D); mobidb-lite (MOBIDB_LITE); mobidb-lite (MOBIDB_LITE); mobidb-lite (MOBIDB_LITE); mobidb-lite (MOBIDB_LITE); mobidb-lite (MOBIDB_LITE); mobidb-lite (MOBIDB_LITE); mobidb-lite (MOBIDB_LITE); PTHR23074 (PANTHER); PTHR23074:SF70 (PANTHER); IPR003960 (PROSITE_PATTERNS); c…	F:GO:0005515; F:GO:0005524	F:protein binding; F:ATP binding
[INTERPRO, ANNOTATED]	TraesCS4D02G147100.1	378					2	F:GO:0003747; P:GO:0006415	F:translation release factor activity; P:translational termination			Coil (COILS); G3DSA:3.30.70.1660 (GENE3D); G3DSA:3.30.160.20 (GENE3D); IPR005139 (PFAM); IPR000352 (PFAM); G3DSA:1.20.58.410 (GENE3D); PTHR43804 (PANTHER); PTHR43804:SF4 (PANTHER); PTHR43804:SF4 (PANTHER); PTHR43804 (PANTHER); IPR000352 (PROSITE_PATTERNS); SSF75620 (SUPERFAMILY)	F:GO:0003747; P:GO:0006415	F:translation release factor activity; P:translational termination
[INTERPRO, ANNOTATED]	TraesCS4D02G169500.2	825					1	P:GO:0015969	P:guanosine tetraphosphate metabolic process			Coil (COILS); IPR012675 (G3DSA:3.10.20.GENE3D); IPR003607 (PFAM); IPR004095 (PFAM); G3DSA:3.30.460.10 (GENE3D); G3DSA:3.30.70.260 (GENE3D); G3DSA:1.10.3210.10 (GENE3D); IPR007685 (PFAM); PTHR43061 (PANTHER); IPR003607 (PROSITE_PROFILES); IPR007685 (CDD); cd02116 (CDD); IPR033655 (CDD); IPR003607 (CDD); SSF81301 (SUPERFAMILY); IPR012676 (SUPERFAMILY); SSF55021 (SUPERFAMILY); SSF109604 (SUPERFAMILY)	P:GO:0015969	P:guanosine tetraphosphate metabolic process
[INTERPRO, BLASTED]	TraesCS4D02G187300.1	198	long cell-linked locus protein	3.12E-144	20	63.71						IPR008480 (PFAM); PTHR11742 (PANTHER); PTHR11742:SF51 (PANTHER)	no GO terms	no GO terms
[INTERPRO, ANNOTATED]	TraesCS4D02G188600.1	673					3	P:GO:0010215; P:GO:0016049; C:GO:0031225	P:cellulose microfibril organization; P:cell growth; C:anchored component of membrane			IPR006918 (PFAM); PTHR31052:SF10 (PANTHER); PTHR31052 (PANTHER); IPR006918 (PRODOM)	P:GO:0010215; P:GO:0016049; C:GO:0031225	P:cellulose microfibril organization; P:cell growth; C:anchored component of membrane
[INTERPRO, ANNOTATED]	TraesCS4D02G204000.1	163					5	F:GO:0005509; C:GO:0009523; C:GO:0009654; P:GO:0015979; C:GO:0019898	F:calcium ion binding; C:photosystem II; C:photosystem II oxygen evolving complex; P:photosynthesis; C:extrinsic component of membrane			IPR016123 (G3DSA:3.40.1000.GENE3D); IPR002683 (PFAM); PTHR31407 (PANTHER); PTHR31407:SF10 (PANTHER); IPR016123 (SUPERFAMILY)	F:GO:0005509; C:GO:0009523; C:GO:0009654; P:GO:0015979; C:GO:0019898	F:calcium ion binding; C:photosystem II; C:photosystem II oxygen evolving complex; P:photosynthesis; C:extrinsic component of membrane
[INTERPRO, ANNOTATED]	TraesCS4D02G209200.2	252					1	P:GO:0009639	P:response to red or far red light			IPR037766 (PANTHER)	P:GO:0009639	P:response to red or far red light
[INTERPRO, BLASTED]	TraesCS4D02G229200.2	495	triadin-like isoform X2	0	20	68.41						Coil (COILS); mobidb-lite (MOBIDB_LITE); mobidb-lite (MOBIDB_LITE); mobidb-lite (MOBIDB_LITE); mobidb-lite (MOBIDB_LITE); mobidb-lite (MOBIDB_LITE); mobidb-lite (MOBIDB_LITE); mobidb-lite (MOBIDB_LITE); PTHR34660 (PANTHER)	no GO terms	no GO terms
[INTERPRO, ANNOTATED]	TraesCS4D02G241300.2	540					6	F:GO:0005524; P:GO:0006457; P:GO:0009408; C:GO:0009507; F:GO:0031072; F:GO:0051082	F:ATP binding; P:protein folding; P:response to heat; C:chloroplast; F:heat shock protein binding; F:unfolded protein binding			IPR001623 (PRINTS); IPR002939 (PFAM); IPR036869 (G3DSA:1.10.287.GENE3D); G3DSA:2.60.260.20 (GENE3D); G3DSA:2.10.230.10 (GENE3D); G3DSA:2.60.260.20 (GENE3D); IPR001623 (PFAM); IPR001305 (PFAM); mobidb-lite (MOBIDB_LITE); mobidb-lite (MOBIDB_LITE); mobidb-lite (MOBIDB_LITE); mobidb-lite (MOBIDB_LITE); PTHR43096 (PANTHER); PTHR43096:SF26 (PANTHER); IPR001305 (PROSITE_PROFILES); IPR012724 (HAMAP); IP…	F:GO:0005524; P:GO:0006457; P:GO:0009408; F:GO:0031072; F:GO:0051082	F:ATP binding; P:protein folding; P:response to heat; F:heat shock protein binding; F:unfolded protein binding
[INTERPRO, BLASTED]	TraesCS4D02G268900.1	154	predicted protein	4.07E-103	20	80.87						IPR036758 (G3DSA:2.30.240.GENE3D); IPR007493 (PFAM); IPR007493 (PANTHER); PTHR31676:SF17 (PANTHER); IPR036758 (SUPERFAMILY)	no GO terms	no GO terms
[INTERPRO, ANNOTATED]	TraesCS4D02G273200.4	723					1	F:GO:0003723	F:RNA binding			IPR007275 (PFAM); G3DSA:3.10.590.10 (GENE3D); mobidb-lite (MOBIDB_LITE); mobidb-lite (MOBIDB_LITE); mobidb-lite (MOBIDB_LITE); mobidb-lite (MOBIDB_LITE); mobidb-lite (MOBIDB_LITE); mobidb-lite (MOBIDB_LITE); PTHR12357:SF30 (PANTHER); PTHR12357 (PANTHER); IPR007275 (PROSITE_PROFILES)	F:GO:0003723	F:RNA binding
[INTERPRO, ANNOTATED]	TraesCS4D02G316000.1	138					1	F:GO:0003676	F:nucleic acid binding			G3DSA:3.30.160.60 (GENE3D); mobidb-lite (MOBIDB_LITE); PTHR26374:SF311 (PANTHER); PTHR26374 (PANTHER); IPR013087 (PROSITE_PATTERNS); IPR013087 (PROSITE_PROFILES); IPR036236 (SUPERFAMILY)	F:GO:0003676	F:nucleic acid binding
[INTERPRO, ANNOTATED]	TraesCS4D02G340800.1	216					2	C:GO:0016020; C:GO:0016021	C:membrane; C:integral component of membrane			PTHR34953 (PANTHER)	no GO terms	no GO terms
[INTERPRO, ANNOTATED]	TraesCS4D02G350500.1	581					6	F:GO:0004553; F:GO:0004564; P:GO:0005975; P:GO:0008152; F:GO:0016787; F:GO:0016798	F:hydrolase activity, hydrolyzing O-glycosyl compounds; F:beta-fructofuranosidase activity; P:carbohydrate metabolic process; P:metabolic process; F:hydrolase activity; F:hydrolase activity, acting on glycosyl bonds	EC:3.2.1.26	Beta-fructofuranosidase	IPR023296 (G3DSA:2.115.10.GENE3D); IPR013148 (PFAM); IPR013189 (PFAM); G3DSA:2.60.120.560 (GENE3D); PTHR31953:SF18 (PANTHER); PTHR31953 (PANTHER); IPR018053 (PROSITE_PATTERNS); cd08996 (CDD); IPR013320 (SUPERFAMILY); IPR023296 (SUPERFAMILY)	F:GO:0004553; P:GO:0005975	F:hydrolase activity, hydrolyzing O-glycosyl compounds; P:carbohydrate metabolic process
[INTERPRO, ANNOTATED]	TraesCS5A02G004600.1	491					8	F:GO:0004497; F:GO:0005506; C:GO:0016020; C:GO:0016021; F:GO:0016705; F:GO:0020037; F:GO:0046872; P:GO:0055114	F:monooxygenase activity; F:iron ion binding; C:membrane; C:integral component of membrane; F:oxidoreductase activity, acting on paired donors, with incorporation or reduction of molecular oxygen; F:heme binding; F:metal ion binding; P:oxidation-reduction process			IPR002403 (PRINTS); IPR001128 (PRINTS); IPR001128 (PFAM); IPR036396 (G3DSA:1.10.630.GENE3D); PTHR24286:SF40 (PANTHER); PTHR24286 (PANTHER); IPR036396 (SUPERFAMILY)	F:GO:0004497; F:GO:0005506; F:GO:0016705; F:GO:0020037; P:GO:0055114	F:monooxygenase activity; F:iron ion binding; F:oxidoreductase activity, acting on paired donors, with incorporation or reduction of molecular oxygen; F:heme binding; P:oxidation-reduction process
[INTERPRO, ANNOTATED]	TraesCS5A02G016700.2	231					3	F:GO:0000287; F:GO:0010333; F:GO:0016829	F:magnesium ion binding; F:terpene synthase activity; F:lyase activity			IPR008949 (G3DSA:1.10.600.GENE3D); IPR005630 (PFAM); PTHR31225 (PANTHER); PTHR31225:SF4 (PANTHER); IPR008949 (SUPERFAMILY)	F:GO:0000287; F:GO:0010333; F:GO:0016829	F:magnesium ion binding; F:terpene synthase activity; F:lyase activity
[INTERPRO, ANNOTATED]	TraesCS5A02G020000.1	113					5	F:GO:0015078; P:GO:0015986; C:GO:0033177; C:GO:0045263; P:GO:1902600	F:proton transmembrane transporter activity; P:ATP synthesis coupled proton transport; C:proton-transporting two-sector ATPase complex, proton-transporting domain; C:proton-transporting ATP synthase complex, coupling factor F(o); P:proton transmembrane transport			IPR000454 (PRINTS); IPR002379 (PFAM); IPR038662 (G3DSA:1.20.20.GENE3D); IPR000454 (PANTHER); PTHR10031:SF14 (PANTHER); IPR020537 (PROSITE_PATTERNS); IPR000454 (HAMAP); IPR035921 (SUPERFAMILY)	F:GO:0015078; P:GO:0015986; C:GO:0033177; C:GO:0045263; P:GO:1902600	F:proton transmembrane transporter activity; P:ATP synthesis coupled proton transport; C:proton-transporting two-sector ATPase complex, proton-transporting domain; C:proton-transporting ATP synthase complex, coupling factor F(o); P:proton transmembrane transport
[INTERPRO, ANNOTATED]	TraesCS5A02G048400.1	340					3	F:GO:0016491; F:GO:0046872; P:GO:0055114	F:oxidoreductase activity; F:metal ion binding; P:oxidation-reduction process			PR00682 (PRINTS); IPR005123 (PFAM); IPR027443 (G3DSA:2.60.120.GENE3D); IPR026992 (PFAM); mobidb-lite (MOBIDB_LITE); mobidb-lite (MOBIDB_LITE); PTHR10209:SF369 (PANTHER); PTHR10209 (PANTHER); IPR005123 (PROSITE_PROFILES); SSF51197 (SUPERFAMILY)	F:GO:0016491; P:GO:0055114	F:oxidoreductase activity; P:oxidation-reduction process
[INTERPRO, ANNOTATED]	TraesCS5A02G057500.2	298					2	F:GO:0003700; P:GO:0006355	F:DNA-binding transcription factor activity; P:regulation of transcription, DNA-templated			Coil (COILS); Coil (COILS); IPR004827 (PFAM); IPR020983 (PFAM); G3DSA:1.20.5.170 (GENE3D); mobidb-lite (MOBIDB_LITE); mobidb-lite (MOBIDB_LITE); mobidb-lite (MOBIDB_LITE); mobidb-lite (MOBIDB_LITE); PTHR22952 (PANTHER); PTHR22952:SF165 (PANTHER); IPR004827 (PROSITE_PATTERNS); IPR004827 (PROSITE_PROFILES); cd14702 (CDD); SSF57959 (SUPERFAMILY)	F:GO:0003700; P:GO:0006355	F:DNA-binding transcription factor activity; P:regulation of transcription, DNA-templated
[INTERPRO, BLASTED]	TraesCS5A02G068200.1	77	hypothetical protein TRIUR3_23021	5.46E-49	1	98.7						mobidb-lite (MOBIDB_LITE); mobidb-lite (MOBIDB_LITE)	no GO terms	no GO terms
[INTERPRO, BLASTED, MAPPED, ANNOTATED]	TraesCS5A02G079200.1	67	Methionyl-tRNA synthetase	1.12E-35	20	85.24	19	C:GO:0000793; F:GO:0004812; C:GO:0005730; P:GO:0008356; P:GO:0009615; P:GO:0009651; P:GO:0009733; P:GO:0009739; P:GO:0009751; P:GO:0009753; P:GO:0009944; P:GO:0010338; P:GO:0042742; F:GO:0042803; F:GO:0043565; P:GO:0045088; P:GO:0045892; P:GO:0046686; P:GO:0050832	C:condensed chromosome; F:aminoacyl-tRNA ligase activity; C:nucleolus; P:asymmetric cell division; P:response to virus; P:response to salt stress; P:response to auxin; P:response to gibberellin; P:response to salicylic acid; P:response to jasmonic acid; P:polarity specification of adaxial/abaxial axis; P:leaf formation; P:defense response to bacterium; F:protein homodimerization activity; F:seque…			PTHR33320 (PANTHER); PTHR33320:SF6 (PANTHER)	no GO terms	no GO terms
[INTERPRO, ANNOTATED]	TraesCS5A02G129500.1	508					6	F:GO:0005506; C:GO:0016020; C:GO:0016021; F:GO:0016705; F:GO:0020037; P:GO:0055114	F:iron ion binding; C:membrane; C:integral component of membrane; F:oxidoreductase activity, acting on paired donors, with incorporation or reduction of molecular oxygen; F:heme binding; P:oxidation-reduction process			IPR001128 (PRINTS); IPR001128 (PFAM); IPR036396 (G3DSA:1.10.630.GENE3D); PTHR24296:SF30 (PANTHER); PTHR24296 (PANTHER); IPR036396 (SUPERFAMILY)	F:GO:0005506; F:GO:0016705; F:GO:0020037; P:GO:0055114	F:iron ion binding; F:oxidoreductase activity, acting on paired donors, with incorporation or reduction of molecular oxygen; F:heme binding; P:oxidation-reduction process
[INTERPRO, BLASTED]	TraesCS5A02G138800.1	89	hypothetical protein TRIUR3_13668	1.62E-55	1	96.63						no IPS match	no IPS match	no IPS match
[INTERPRO, BLASTED, MAPPED, ANNOTATED]	TraesCS5A02G169900.1	60	hypothetical protein TRIUR3_13521	1.70E-35	14	87.72	1	C:GO:0016021	C:integral component of membrane			no IPS match	no IPS match	no IPS match
[INTERPRO, BLASTED]	TraesCS5A02G171600.1	158	predicted protein	1.50E-66	20	80.53						G3DSA:3.30.70.100 (GENE3D); mobidb-lite (MOBIDB_LITE); PTHR22814:SF264 (PANTHER); PTHR22814 (PANTHER)	no GO terms	no GO terms
[INTERPRO, ANNOTATED]	TraesCS5A02G175200.2	229					1	F:GO:0005515	F:protein binding			Coil (COILS); PF13424 (PFAM); IPR011990 (G3DSA:1.25.40.GENE3D); PTHR10098:SF117 (PANTHER); PTHR10098 (PANTHER); IPR013026 (PROSITE_PROFILES); IPR011990 (SUPERFAMILY)	F:GO:0005515	F:protein binding
[INTERPRO, BLASTED]	TraesCS5A02G179200.1	35	hypothetical protein SORBI_3002G163600	1.98E-13	20	82.27						IPR012552 (PFAM); PTHR33102:SF11 (PANTHER); PTHR33102 (PANTHER)	no GO terms	no GO terms
[INTERPRO, ANNOTATED]	TraesCS5A02G186500.3	618	LEMK1.1 [Source:UniProtKB/TrEMBL;Acc:W5EZE9]				3	F:GO:0004672; F:GO:0005524; P:GO:0006468	F:protein kinase activity; F:ATP binding; P:protein phosphorylation			G3DSA:1.10.510.10 (GENE3D); G3DSA:2.60.120.430 (GENE3D); IPR021720 (PFAM); G3DSA:3.30.200.20 (GENE3D); IPR000719 (PFAM); PTHR27006:SF101 (PANTHER); PTHR27006 (PANTHER); IPR008271 (PROSITE_PATTERNS); IPR017441 (PROSITE_PATTERNS); IPR000719 (PROSITE_PROFILES); cd14066 (CDD); IPR011009 (SUPERFAMILY)	F:GO:0004672; F:GO:0005524; P:GO:0006468	F:protein kinase activity; F:ATP binding; P:protein phosphorylation
[INTERPRO, ANNOTATED]	TraesCS5A02G208900.2	472					13	F:GO:0004177; C:GO:0005773; C:GO:0005774; C:GO:0005829; P:GO:0006508; F:GO:0008233; F:GO:0008237; F:GO:0008270; F:GO:0016787; P:GO:0046686; F:GO:0046872; P:GO:0061077; F:GO:0070006	F:aminopeptidase activity; C:vacuole; C:vacuolar membrane; C:cytosol; P:proteolysis; F:peptidase activity; F:metallopeptidase activity; F:zinc ion binding; F:hydrolase activity; P:response to cadmium ion; F:metal ion binding; P:chaperone-mediated protein folding; F:metalloaminopeptidase activity	EC:3.4.11	Acting on peptide bonds (peptidases)	IPR001948 (PRINTS); G3DSA:3.40.630.10 (GENE3D); IPR023358 (G3DSA:2.30.250.GENE3D); IPR001948 (PFAM); IPR001948 (PANTHER); cd05658 (CDD); SSF53187 (SUPERFAMILY); SSF101821 (SUPERFAMILY)	F:GO:0004177; P:GO:0006508; F:GO:0008270	F:aminopeptidase activity; P:proteolysis; F:zinc ion binding
[INTERPRO, ANNOTATED]	TraesCS5A02G225200.1	446	Non-specific serine/threonine protein kinase [Source:UniProtKB/TrEMBL;Acc:A0A1D5YRL1]				9	F:GO:0000166; F:GO:0004672; F:GO:0004674; F:GO:0005524; P:GO:0006468; P:GO:0007165; F:GO:0016301; P:GO:0016310; F:GO:0016740	F:nucleotide binding; F:protein kinase activity; F:protein serine/threonine kinase activity; F:ATP binding; P:protein phosphorylation; P:signal transduction; F:kinase activity; P:phosphorylation; F:transferase activity	EC:2.7.11	Transferring phosphorus-containing groups	G3DSA:1.10.510.10 (GENE3D); PIRSF000654 (PIRSF); IPR000719 (PFAM); IPR004041 (PFAM); G3DSA:3.30.310.80 (GENE3D); mobidb-lite (MOBIDB_LITE); IPR020636 (PANTHER); PTHR43895:SF20 (PANTHER); IPR017441 (PROSITE_PATTERNS); IPR008271 (PROSITE_PATTERNS); IPR000719 (PROSITE_PROFILES); IPR018451 (PROSITE_PROFILES); cd12195 (CDD); IPR011009 (SUPERFAMILY)	F:GO:0004672; F:GO:0005524; P:GO:0006468; P:GO:0007165	F:protein kinase activity; F:ATP binding; P:protein phosphorylation; P:signal transduction
[INTERPRO, ANNOTATED]	TraesCS5A02G229000.1	178					3	F:GO:0005509; C:GO:0016020; C:GO:0016021	F:calcium ion binding; C:membrane; C:integral component of membrane			G3DSA:1.10.238.10 (GENE3D); IPR002048 (PFAM); mobidb-lite (MOBIDB_LITE); PTHR45512 (PANTHER); IPR018247 (PROSITE_PATTERNS); IPR018247 (PROSITE_PATTERNS); IPR002048 (PROSITE_PROFILES); IPR002048 (PROSITE_PROFILES); IPR002048 (CDD); IPR011992 (SUPERFAMILY)	F:GO:0005509	F:calcium ion binding
[INTERPRO, ANNOTATED]	TraesCS5A02G260600.1	632	Heat shock protein 90 [Source:UniProtKB/TrEMBL;Acc:F4Y595]				3	F:GO:0005524; P:GO:0006457; F:GO:0051082	F:ATP binding; P:protein folding; F:unfolded protein binding			Coil (COILS); Coil (COILS); IPR020575 (PRINTS); IPR001404 (PFAM); IPR037196 (G3DSA:1.20.120.GENE3D); G3DSA:3.30.70.2140 (GENE3D); IPR036890 (G3DSA:3.30.565.GENE3D); IPR001404 (PIRSF); IPR003594 (PFAM); G3DSA:3.30.230.80 (GENE3D); mobidb-lite (MOBIDB_LITE); mobidb-lite (MOBIDB_LITE); IPR001404 (PANTHER); PTHR11528:SF74 (PANTHER); IPR001404 (HAMAP); IPR003594 (CDD); IPR020568 (SUPERFAMILY); IPR0368…	F:GO:0005524; P:GO:0006457; F:GO:0051082	F:ATP binding; P:protein folding; F:unfolded protein binding
[INTERPRO, ANNOTATED]	TraesCS5A02G300800.1	324					5	P:GO:0006839; C:GO:0016020; C:GO:0016021; F:GO:0022857; C:GO:0031966	P:mitochondrial transport; C:membrane; C:integral component of membrane; F:transmembrane transporter activity; C:mitochondrial membrane			IPR002030 (PRINTS); IPR018108 (PFAM); IPR023395 (G3DSA:1.50.40.GENE3D); PTHR24089:SF616 (PANTHER); IPR040062 (PANTHER); IPR018108 (PROSITE_PROFILES); IPR018108 (PROSITE_PROFILES); IPR018108 (PROSITE_PROFILES); IPR023395 (SUPERFAMILY)	P:GO:0006839; F:GO:0022857; C:GO:0031966	P:mitochondrial transport; F:transmembrane transporter activity; C:mitochondrial membrane
[INTERPRO, ANNOTATED]	TraesCS5A02G307300.3	929					1	F:GO:0046872	F:metal ion binding			IPR013083 (G3DSA:3.30.40.GENE3D); IPR019787 (PFAM); mobidb-lite (MOBIDB_LITE); mobidb-lite (MOBIDB_LITE); PTHR33304 (PANTHER); PTHR33304 (PANTHER); PTHR33304:SF9 (PANTHER); PTHR33304:SF9 (PANTHER); IPR019787 (PROSITE_PROFILES); IPR019787 (PROSITE_PROFILES); IPR011011 (SUPERFAMILY); IPR011011 (SUPERFAMILY)	no GO terms	no GO terms
[INTERPRO, ANNOTATED]	TraesCS5A02G309700.1	276	ATPase [Source:UniProtKB/TrEMBL;Acc:A0A1D5YR47]				2	F:GO:0005524; F:GO:0016887	F:ATP binding; F:ATPase activity	EC:3.6.1.3; EC:3.6.1.15	Adenosinetriphosphatase; Nucleoside-triphosphate phosphatase	Coil (COILS); IPR016300 (TIGRFAM); G3DSA:3.40.50.300 (GENE3D); IPR025723 (PFAM); IPR027542 (PTHR10803:PANTHER); IPR016300 (PANTHER); IPR016300 (CDD); IPR027417 (SUPERFAMILY)	F:GO:0005524; F:GO:0016887	F:ATP binding; F:ATPase activity
[INTERPRO, ANNOTATED]	TraesCS5A02G311100.1	234	AP2 domain CBF protein [Source:UniProtKB/TrEMBL;Acc:K9M7W0]				5	F:GO:0003677; F:GO:0003700; C:GO:0005634; P:GO:0006351; P:GO:0006355	F:DNA binding; F:DNA-binding transcription factor activity; C:nucleus; P:transcription, DNA-templated; P:regulation of transcription, DNA-templated			IPR036955 (G3DSA:3.30.730.GENE3D); IPR001471 (PFAM); PTHR31839 (PANTHER); PTHR31839:SF5 (PANTHER); IPR001471 (PROSITE_PROFILES); IPR001471 (CDD); IPR016177 (SUPERFAMILY)	F:GO:0003677; F:GO:0003700; P:GO:0006355	F:DNA binding; F:DNA-binding transcription factor activity; P:regulation of transcription, DNA-templated
[INTERPRO, BLASTED]	TraesCS5A02G311795.1	74	C-repeat binding factor 13	3.00E-38	1	100						mobidb-lite (MOBIDB_LITE); mobidb-lite (MOBIDB_LITE)	no GO terms	no GO terms
[INTERPRO, ANNOTATED]	TraesCS5A02G377000.5	424	Copper transporter [Source:UniProtKB/TrEMBL;Acc:U5N3V3]				2	C:GO:0016021; P:GO:0055085	C:integral component of membrane; P:transmembrane transport			G3DSA:1.20.1250.20 (GENE3D); IPR011701 (PFAM); PTHR24064:SF287 (PANTHER); PTHR24064 (PANTHER); IPR020846 (PROSITE_PROFILES); IPR020846 (CDD); IPR036259 (SUPERFAMILY)	C:GO:0016021; P:GO:0055085	C:integral component of membrane; P:transmembrane transport
[INTERPRO, BLASTED]	TraesCS5A02G381700.1	225	hypothetical protein TRIUR3_12558	1.36E-08	2	57.11						no IPS match	no IPS match	no IPS match
[INTERPRO, BLASTED]	TraesCS5A02G385300.3	698	predicted protein	0	20	79.62						IPR032881 (PFAM); IPR024752 (PFAM); mobidb-lite (MOBIDB_LITE); mobidb-lite (MOBIDB_LITE); mobidb-lite (MOBIDB_LITE); mobidb-lite (MOBIDB_LITE); PTHR31704 (PANTHER); PTHR31704:SF65 (PANTHER)	no GO terms	no GO terms
[INTERPRO, ANNOTATED]	TraesCS5A02G389000.2	685					2	F:GO:0004553; P:GO:0005975	F:hydrolase activity, hydrolyzing O-glycosyl compounds; P:carbohydrate metabolic process			IPR001764 (PRINTS); IPR001764 (PFAM); IPR036962 (G3DSA:3.20.20.GENE3D); IPR036881 (G3DSA:3.40.50.GENE3D); IPR002772 (PFAM); PTHR30620 (PANTHER); PTHR30620:SF38 (PANTHER); IPR017853 (SUPERFAMILY); IPR036881 (SUPERFAMILY)	F:GO:0004553; P:GO:0005975	F:hydrolase activity, hydrolyzing O-glycosyl compounds; P:carbohydrate metabolic process
[INTERPRO, ANNOTATED]	TraesCS5A02G401200.1	330					1	F:GO:0003676	F:nucleic acid binding			PF13912 (PFAM); mobidb-lite (MOBIDB_LITE); PTHR26374 (PANTHER); PTHR26374:SF218 (PANTHER); IPR013087 (PROSITE_PATTERNS); IPR013087 (PROSITE_PATTERNS); IPR013087 (PROSITE_PROFILES); IPR013087 (PROSITE_PROFILES); IPR036236 (SUPERFAMILY)	F:GO:0003676	F:nucleic acid binding
[INTERPRO, ANNOTATED]	TraesCS5A02G420800.1	64					3	C:GO:0009523; C:GO:0009539; P:GO:0015979	C:photosystem II; C:photosystem II reaction center; P:photosynthesis			IPR003687 (PFAM); PTHR35325:SF1 (PANTHER); IPR003687 (PANTHER); IPR003687 (PRODOM); IPR003687 (HAMAP); IPR037270 (SUPERFAMILY)	C:GO:0009523; C:GO:0009539; P:GO:0015979	C:photosystem II; C:photosystem II reaction center; P:photosynthesis
[INTERPRO, ANNOTATED]	TraesCS5A02G455800.2	544					4	F:GO:0010277; F:GO:0016491; F:GO:0051537; P:GO:0055114	F:chlorophyllide a oxygenase [overall] activity; F:oxidoreductase activity; F:2 iron, 2 sulfur cluster binding; P:oxidation-reduction process	EC:1.13.12; EC:1.14.13.122	Acting on single donors with incorporation of molecular oxygen (oxygenases). The oxygen incorporated need not be derived from O(2); Chlorophyllide a oxygenase	IPR017941 (PFAM); IPR013626 (PFAM); IPR036922 (G3DSA:2.102.10.GENE3D); mobidb-lite (MOBIDB_LITE); PTHR21266 (PANTHER); PTHR21266:SF38 (PANTHER); IPR017941 (PROSITE_PROFILES); cd03480 (CDD); SSF55961 (SUPERFAMILY); IPR036922 (SUPERFAMILY)	F:GO:0010277; F:GO:0016491; F:GO:0051537; P:GO:0055114	F:chlorophyllide a oxygenase [overall] activity; F:oxidoreductase activity; F:2 iron, 2 sulfur cluster binding; P:oxidation-reduction process
[INTERPRO, ANNOTATED]	TraesCS5A02G478100.1	169					1	F:GO:0003676	F:nucleic acid binding			PF13912 (PFAM); G3DSA:3.30.160.60 (GENE3D); mobidb-lite (MOBIDB_LITE); mobidb-lite (MOBIDB_LITE); PTHR26374:SF166 (PANTHER); PTHR26374 (PANTHER); IPR013087 (PROSITE_PATTERNS); IPR013087 (PROSITE_PROFILES); IPR036236 (SUPERFAMILY)	F:GO:0003676	F:nucleic acid binding
[INTERPRO, BLASTED]	TraesCS5A02G535500.1	168	Cortical cell-delineating protein	5.64E-104	20	85.27						G3DSA:1.10.110.10 (GENE3D); IPR027923 (PFAM); PTHR31731 (PANTHER); PTHR31731:SF13 (PANTHER); IPR027923 (CDD); IPR036312 (SUPERFAMILY)	no GO terms	no GO terms
[INTERPRO, ANNOTATED]	TraesCS5A02G548800.1	651					2	F:GO:0003676; F:GO:0005524	F:nucleic acid binding; F:ATP binding			IPR001650 (PFAM); G3DSA:3.40.50.300 (GENE3D); IPR011545 (PFAM); G3DSA:3.40.50.300 (GENE3D); mobidb-lite (MOBIDB_LITE); mobidb-lite (MOBIDB_LITE); mobidb-lite (MOBIDB_LITE); PTHR24031 (PANTHER); PTHR24031:SF181 (PANTHER); IPR014014 (PROSITE_PROFILES); IPR014001 (PROSITE_PROFILES); IPR001650 (PROSITE_PROFILES); IPR001650 (CDD); IPR027417 (SUPERFAMILY)	F:GO:0003676; F:GO:0005524	F:nucleic acid binding; F:ATP binding
[INTERPRO, BLASTED, MAPPED, ANNOTATED]	TraesCS5A02G555100.1	207	salt-inducible protein	6.16E-137	20	76.4	4	C:GO:0000786; F:GO:0003677; C:GO:0005634; F:GO:0046982	C:nucleosome; F:DNA binding; C:nucleus; F:protein heterodimerization activity			mobidb-lite (MOBIDB_LITE); mobidb-lite (MOBIDB_LITE); mobidb-lite (MOBIDB_LITE); mobidb-lite (MOBIDB_LITE); PTHR33676:SF3 (PANTHER); PTHR33676 (PANTHER)	no GO terms	no GO terms
[INTERPRO, ANNOTATED]	TraesCS5B02G018700.4	310					2	F:GO:0004124; P:GO:0006535	F:cysteine synthase activity; P:cysteine biosynthetic process from serine	EC:2.5.1.47	Cysteine synthase	G3DSA:3.40.50.1100 (GENE3D); IPR005859 (TIGRFAM); IPR001926 (PFAM); IPR005856 (TIGRFAM); G3DSA:3.40.50.1100 (GENE3D); PTHR10314:SF160 (PANTHER); PTHR10314 (PANTHER); IPR001216 (PROSITE_PATTERNS); cd01561 (CDD); IPR036052 (SUPERFAMILY)	F:GO:0004124; P:GO:0006535	F:cysteine synthase activity; P:cysteine biosynthetic process from serine
[INTERPRO, ANNOTATED]	TraesCS5B02G027300.1	126					4	F:GO:0003735; C:GO:0005840; P:GO:0006412; C:GO:0015935	F:structural constituent of ribosome; C:ribosome; P:translation; C:small ribosomal subunit			IPR001848 (PRINTS); IPR027486 (PFAM); IPR005729 (TIGRFAM); IPR036838 (G3DSA:3.30.70.GENE3D); PTHR11700:SF18 (PANTHER); IPR001848 (PANTHER); IPR001848 (HAMAP); IPR036838 (SUPERFAMILY)	F:GO:0003735; C:GO:0005840; P:GO:0006412; C:GO:0015935	F:structural constituent of ribosome; C:ribosome; P:translation; C:small ribosomal subunit
[INTERPRO, BLASTED, MAPPED, ANNOTATED]	TraesCS5B02G040500.1	72	predicted protein	3.33E-30	12	82.24	1	C:GO:0016021	C:integral component of membrane			no IPS match	no IPS match	no IPS match
[INTERPRO, ANNOTATED]	TraesCS5B02G056800.1	540					5	F:GO:0004672; F:GO:0005524; P:GO:0006468; C:GO:0016020; C:GO:0016021	F:protein kinase activity; F:ATP binding; P:protein phosphorylation; C:membrane; C:integral component of membrane			Coil (COILS); IPR000719 (PFAM); G3DSA:1.10.510.10 (GENE3D); IPR038408 (G3DSA:3.30.430.GENE3D); G3DSA:3.30.200.20 (GENE3D); IPR002902 (PFAM); mobidb-lite (MOBIDB_LITE); PTHR27007 (PANTHER); PTHR27007:SF135 (PANTHER); IPR008271 (PROSITE_PATTERNS); IPR017441 (PROSITE_PATTERNS); IPR002902 (PROSITE_PROFILES); IPR000719 (PROSITE_PROFILES); IPR011009 (SUPERFAMILY)	F:GO:0004672; F:GO:0005524; P:GO:0006468	F:protein kinase activity; F:ATP binding; P:protein phosphorylation
[INTERPRO, ANNOTATED]	TraesCS5B02G082000.2	701					2	F:GO:0003676; F:GO:0003723	F:nucleic acid binding; F:RNA binding			IPR000504 (PFAM); IPR012677 (G3DSA:3.30.70.GENE3D); IPR012677 (G3DSA:3.30.70.GENE3D); IPR012677 (G3DSA:3.30.70.GENE3D); IPR041337 (PFAM); mobidb-lite (MOBIDB_LITE); mobidb-lite (MOBIDB_LITE); mobidb-lite (MOBIDB_LITE); mobidb-lite (MOBIDB_LITE); mobidb-lite (MOBIDB_LITE); mobidb-lite (MOBIDB_LITE); PTHR44088 (PANTHER); PTHR44088:SF1 (PANTHER); IPR000504 (PROSITE_PROFILES); IPR000504 (PROSITE_PROF…	F:GO:0003676	F:nucleic acid binding
[INTERPRO, ANNOTATED]	TraesCS5B02G108800.1	149					1	P:GO:0016192	P:vesicle-mediated transport			IPR003377 (PFAM); PTHR12290 (PANTHER); PTHR12290:SF18 (PANTHER)	P:GO:0016192	P:vesicle-mediated transport
[INTERPRO, ANNOTATED]	TraesCS5B02G115600.2	250	Defective in cullin neddylation protein [Source:UniProtKB/TrEMBL;Acc:W5G2J7]				1	F:GO:0005515	F:protein binding			IPR005176 (PFAM); PF14555 (PFAM); G3DSA:1.10.238.10 (GENE3D); PTHR12281:SF2 (PANTHER); IPR014764 (PANTHER); IPR005176 (PROSITE_PROFILES); cd14350 (CDD); IPR009060 (SUPERFAMILY)	F:GO:0005515	F:protein binding
[INTERPRO, ANNOTATED]	TraesCS5B02G118700.2	546					1	F:GO:0005515	F:protein binding			IPR001680 (PFAM); mobidb-lite (MOBIDB_LITE); mobidb-lite (MOBIDB_LITE); PTHR14107 (PANTHER); PTHR14107:SF18 (PANTHER); IPR017986 (PROSITE_PROFILES); IPR001680 (PROSITE_PROFILES); IPR001680 (PROSITE_PROFILES); IPR036322 (SUPERFAMILY)	F:GO:0005515	F:protein binding
[INTERPRO, BLASTED, MAPPED, ANNOTATED]	TraesCS5B02G123000.3	548	protein FAM135B-like isoform X1	0	20	94.42	1	P:GO:0044255	P:cellular lipid metabolic process			IPR029058 (G3DSA:3.40.50.GENE3D); IPR007751 (PFAM); PTHR12482:SF19 (PANTHER); PTHR12482 (PANTHER); IPR029058 (SUPERFAMILY)	no GO terms	no GO terms
[INTERPRO, ANNOTATED]	TraesCS5B02G128100.1	508					6	F:GO:0005506; C:GO:0016020; C:GO:0016021; F:GO:0016705; F:GO:0020037; P:GO:0055114	F:iron ion binding; C:membrane; C:integral component of membrane; F:oxidoreductase activity, acting on paired donors, with incorporation or reduction of molecular oxygen; F:heme binding; P:oxidation-reduction process			IPR001128 (PRINTS); IPR001128 (PFAM); IPR036396 (G3DSA:1.10.630.GENE3D); PTHR24296:SF30 (PANTHER); PTHR24296 (PANTHER); IPR036396 (SUPERFAMILY)	F:GO:0005506; F:GO:0016705; F:GO:0020037; P:GO:0055114	F:iron ion binding; F:oxidoreductase activity, acting on paired donors, with incorporation or reduction of molecular oxygen; F:heme binding; P:oxidation-reduction process
[INTERPRO, ANNOTATED]	TraesCS5B02G137900.4	836	rRNA N-glycosidase [Source:UniProtKB/TrEMBL;Acc:A0A1D5Z2Y3]				6	P:GO:0006952; P:GO:0009405; F:GO:0016787; P:GO:0017148; F:GO:0030598; F:GO:0090729	P:defense response; P:pathogenesis; F:hydrolase activity; P:negative regulation of translation; F:rRNA N-glycosylase activity; F:toxin activity	EC:3.2.2.22	rRNA N-glycosylase	Coil (COILS); Coil (COILS); IPR001574 (PFAM); IPR016138 (G3DSA:3.40.420.GENE3D); mobidb-lite (MOBIDB_LITE); mobidb-lite (MOBIDB_LITE); mobidb-lite (MOBIDB_LITE); mobidb-lite (MOBIDB_LITE); mobidb-lite (MOBIDB_LITE)	P:GO:0017148; F:GO:0030598	P:negative regulation of translation; F:rRNA N-glycosylase activity
[INTERPRO, BLASTED, MAPPED, ANNOTATED]	TraesCS5B02G138000.1	70	hypothetical protein TRIUR3_04453	1.53E-36	8	81.51	1	P:GO:0006355	P:regulation of transcription, DNA-templated			no IPS match	no IPS match	no IPS match
[INTERPRO, ANNOTATED]	TraesCS5B02G165300.2	878					3	P:GO:0006508; F:GO:0008237; F:GO:0008270	P:proteolysis; F:metallopeptidase activity; F:zinc ion binding			IPR001930 (PRINTS); G3DSA:2.60.40.1730 (GENE3D); IPR012779 (TIGRFAM); IPR035414 (PFAM); IPR037144 (G3DSA:1.25.50.GENE3D); IPR024601 (PFAM); IPR038438 (G3DSA:2.60.40.GENE3D); PF17900 (PFAM); IPR014782 (PFAM); IPR027268 (G3DSA:1.10.390.GENE3D); G3DSA:1.10.1740.60 (GENE3D); IPR001930 (PANTHER); PTHR11533:SF252 (PANTHER); IPR012779 (CDD); SSF55486 (SUPERFAMILY); SSF63737 (SUPERFAMILY)	P:GO:0006508; F:GO:0008237; F:GO:0008270	P:proteolysis; F:metallopeptidase activity; F:zinc ion binding
[INTERPRO, BLASTED]	TraesCS5B02G178500.1	181	predicted protein	1.36E-88	20	66.44						mobidb-lite (MOBIDB_LITE); mobidb-lite (MOBIDB_LITE); PTHR34377:SF4 (PANTHER); PTHR34377 (PANTHER)	no GO terms	no GO terms
[INTERPRO, ANNOTATED]	TraesCS5B02G184300.1	469	Delta8-sphingolipid desaturase 1 [Source:UniProtKB/TrEMBL;Acc:Q9ZTU8]				5	P:GO:0006629; C:GO:0016020; C:GO:0016021; F:GO:0016491; P:GO:0055114	P:lipid metabolic process; C:membrane; C:integral component of membrane; F:oxidoreductase activity; P:oxidation-reduction process			IPR001199 (PRINTS); IPR001199 (PFAM); IPR012171 (PIRSF); IPR036400 (G3DSA:3.10.120.GENE3D); IPR005804 (PFAM); PTHR19353:SF28 (PANTHER); PTHR19353 (PANTHER); IPR001199 (PROSITE_PROFILES); cd03506 (CDD); IPR036400 (SUPERFAMILY)	P:GO:0006629; C:GO:0016021; F:GO:0016491	P:lipid metabolic process; C:integral component of membrane; F:oxidoreductase activity
[INTERPRO, ANNOTATED]	TraesCS5B02G185200.2	630					5	C:GO:0005783; C:GO:0005886; P:GO:0010155; C:GO:0016020; C:GO:0016021	C:endoplasmic reticulum; C:plasma membrane; P:regulation of proton transport; C:membrane; C:integral component of membrane			Coil (COILS); Coil (COILS); Coil (COILS); Coil (COILS); mobidb-lite (MOBIDB_LITE); mobidb-lite (MOBIDB_LITE); mobidb-lite (MOBIDB_LITE); mobidb-lite (MOBIDB_LITE); IPR029669 (PTHR32219:PANTHER); PTHR32219 (PANTHER); NON_CYTOPLASMIC_DOMAIN (PHOBIUS); TRANSMEMBRANE (PHOBIUS); CYTOPLASMIC_DOMAIN (PHOBIUS); TMhelix (TMHMM)	C:GO:0005783; C:GO:0005886; P:GO:0010155	C:endoplasmic reticulum; C:plasma membrane; P:regulation of proton transport
[INTERPRO, ANNOTATED]	TraesCS5B02G197300.2	916	Potassium transporter [Source:UniProtKB/TrEMBL;Acc:A0A1D5Z8W1]				6	P:GO:0006811; P:GO:0006813; F:GO:0015079; C:GO:0016020; C:GO:0016021; P:GO:0071805	P:ion transport; P:potassium ion transport; F:potassium ion transmembrane transporter activity; C:membrane; C:integral component of membrane; P:potassium ion transmembrane transport			Coil (COILS); Coil (COILS); IPR003855 (TIGRFAM); IPR003855 (PFAM); mobidb-lite (MOBIDB_LITE); mobidb-lite (MOBIDB_LITE); PTHR30540:SF4 (PANTHER); IPR003855 (PANTHER)	F:GO:0015079; C:GO:0016020; P:GO:0071805	F:potassium ion transmembrane transporter activity; C:membrane; P:potassium ion transmembrane transport
[INTERPRO, ANNOTATED]	TraesCS5B02G224900.1	356					3	F:GO:0016491; F:GO:0046872; P:GO:0055114	F:oxidoreductase activity; F:metal ion binding; P:oxidation-reduction process			PR00682 (PRINTS); IPR005123 (PFAM); IPR026992 (PFAM); IPR027443 (G3DSA:2.60.120.GENE3D); mobidb-lite (MOBIDB_LITE); PTHR10209 (PANTHER); PTHR10209:SF379 (PANTHER); IPR005123 (PROSITE_PROFILES); SSF51197 (SUPERFAMILY)	F:GO:0016491; P:GO:0055114	F:oxidoreductase activity; P:oxidation-reduction process
[INTERPRO, ANNOTATED]	TraesCS5B02G262100.1	34					4	C:GO:0009523; P:GO:0015979; C:GO:0016021; P:GO:0019684	C:photosystem II; P:photosynthesis; C:integral component of membrane; P:photosynthesis, light reaction			IPR007826 (TIGRFAM); IPR007826 (PFAM); IPR007826 (PANTHER); PTHR35774:SF1 (PANTHER); IPR007826 (HAMAP); IPR037269 (SUPERFAMILY)	C:GO:0009523; P:GO:0015979; C:GO:0016021; P:GO:0019684	C:photosystem II; P:photosynthesis; C:integral component of membrane; P:photosynthesis, light reaction
[INTERPRO, ANNOTATED]	TraesCS5B02G277700.1	88					1	F:GO:0003677	F:DNA binding			IPR001005 (PFAM); G3DSA:1.10.10.60 (GENE3D); mobidb-lite (MOBIDB_LITE); PTHR43952:SF4 (PANTHER); PTHR43952 (PANTHER); IPR001005 (CDD); IPR009057 (SUPERFAMILY)	F:GO:0003677	F:DNA binding
[INTERPRO, BLASTED, MAPPED, ANNOTATED]	TraesCS5B02G378600.1	122	kxDL motif-containing protein 1	4.61E-79	20	87.03	3	C:GO:0031083; P:GO:0032418; C:GO:0099078	C:BLOC-1 complex; P:lysosome localization; C:BORC complex			IPR019371 (PFAM); mobidb-lite (MOBIDB_LITE); IPR039843 (PANTHER)	no GO terms	no GO terms
[INTERPRO, ANNOTATED]	TraesCS5B02G433300.2	455					3	F:GO:0004672; F:GO:0005524; P:GO:0006468	F:protein kinase activity; F:ATP binding; P:protein phosphorylation			IPR040976 (PFAM); G3DSA:1.10.510.10 (GENE3D); PTHR11909 (PANTHER); PTHR11909:SF299 (PANTHER); IPR008271 (PROSITE_PATTERNS); IPR000719 (PROSITE_PROFILES); IPR011009 (SUPERFAMILY)	F:GO:0004672; F:GO:0005524; P:GO:0006468	F:protein kinase activity; F:ATP binding; P:protein phosphorylation
[INTERPRO, ANNOTATED]	TraesCS5B02G448200.1	256					4	C:GO:0000786; F:GO:0003677; C:GO:0005634; P:GO:0006334	C:nucleosome; F:DNA binding; C:nucleus; P:nucleosome assembly			IPR005819 (PRINTS); IPR036388 (G3DSA:1.10.10.GENE3D); IPR005818 (PFAM); mobidb-lite (MOBIDB_LITE); mobidb-lite (MOBIDB_LITE); mobidb-lite (MOBIDB_LITE); PTHR11467:SF47 (PANTHER); PTHR11467 (PANTHER); IPR005818 (PROSITE_PROFILES); IPR005818 (CDD); IPR036390 (SUPERFAMILY)	C:GO:0000786; F:GO:0003677; C:GO:0005634; P:GO:0006334	C:nucleosome; F:DNA binding; C:nucleus; P:nucleosome assembly
[INTERPRO, ANNOTATED]	TraesCS5B02G462200.1	230					4	C:GO:0005576; F:GO:0030145; F:GO:0045735; F:GO:0046872	C:extracellular region; F:manganese ion binding; F:nutrient reservoir activity; F:metal ion binding			IPR001929 (PRINTS); IPR014710 (G3DSA:2.60.120.GENE3D); IPR006045 (PFAM); PTHR31238:SF46 (PANTHER); PTHR31238 (PANTHER); IPR019780 (PROSITE_PATTERNS); PS51257 (PROSITE_PROFILES); IPR011051 (SUPERFAMILY)	F:GO:0030145; F:GO:0045735	F:manganese ion binding; F:nutrient reservoir activity
[INTERPRO, ANNOTATED]	TraesCS5B02G491000.1	161					1	F:GO:0003676	F:nucleic acid binding			PF13912 (PFAM); G3DSA:3.30.160.60 (GENE3D); mobidb-lite (MOBIDB_LITE); PTHR26374:SF166 (PANTHER); PTHR26374 (PANTHER); IPR013087 (PROSITE_PATTERNS); IPR013087 (PROSITE_PATTERNS); IPR013087 (PROSITE_PROFILES); IPR013087 (PROSITE_PROFILES); IPR036236 (SUPERFAMILY); IPR036236 (SUPERFAMILY)	F:GO:0003676	F:nucleic acid binding
[INTERPRO, ANNOTATED]	TraesCS5B02G528300.2	683					3	F:GO:0004672; F:GO:0005524; P:GO:0006468	F:protein kinase activity; F:ATP binding; P:protein phosphorylation			G3DSA:1.10.510.10 (GENE3D); IPR000719 (PFAM); G3DSA:3.30.200.20 (GENE3D); mobidb-lite (MOBIDB_LITE); PTHR27009 (PANTHER); PTHR27009:SF55 (PANTHER); IPR000719 (PROSITE_PROFILES); IPR011009 (SUPERFAMILY)	F:GO:0004672; F:GO:0005524; P:GO:0006468	F:protein kinase activity; F:ATP binding; P:protein phosphorylation
[INTERPRO, ANNOTATED]	TraesCS5D02G007700.1	34	Photosystem II reaction center protein M [Source:UniProtKB/TrEMBL;Acc:S4Z362]				9	C:GO:0009507; C:GO:0009523; C:GO:0009535; C:GO:0009536; C:GO:0009579; P:GO:0015979; C:GO:0016020; C:GO:0016021; P:GO:0019684	C:chloroplast; C:photosystem II; C:chloroplast thylakoid membrane; C:plastid; C:thylakoid; P:photosynthesis; C:membrane; C:integral component of membrane; P:photosynthesis, light reaction			IPR007826 (TIGRFAM); IPR007826 (PFAM); IPR007826 (PANTHER); PTHR35774:SF1 (PANTHER); IPR007826 (HAMAP); IPR037269 (SUPERFAMILY)	C:GO:0009523; P:GO:0015979; C:GO:0016021; P:GO:0019684	C:photosystem II; P:photosynthesis; C:integral component of membrane; P:photosynthesis, light reaction
[INTERPRO, ANNOTATED]	TraesCS5D02G008200.1	91					6	F:GO:0003735; C:GO:0005622; C:GO:0005840; P:GO:0006412; C:GO:0009507; C:GO:0009536	F:structural constituent of ribosome; C:intracellular; C:ribosome; P:translation; C:chloroplast; C:plastid			IPR000307 (TIGRFAM); IPR023803 (G3DSA:3.30.1320.GENE3D); IPR000307 (PFAM); PTHR12919:SF20 (PANTHER); IPR000307 (PANTHER); IPR020592 (PROSITE_PATTERNS); IPR000307 (HAMAP); IPR023803 (SUPERFAMILY)	F:GO:0003735; C:GO:0005622; C:GO:0005840; P:GO:0006412	F:structural constituent of ribosome; C:intracellular; C:ribosome; P:translation
[INTERPRO, ANNOTATED]	TraesCS5D02G009100.1	93					9	F:GO:0005506; F:GO:0009055; C:GO:0016020; C:GO:0016021; F:GO:0016491; F:GO:0020037; P:GO:0022900; P:GO:0022904; F:GO:0045158	F:iron ion binding; F:electron transfer activity; C:membrane; C:integral component of membrane; F:oxidoreductase activity; F:heme binding; P:electron transport chain; P:respiratory electron transport chain; F:electron transporter, transferring electrons within cytochrome b6/f complex of photosystem II activity			IPR005797 (PFAM); IPR027387 (G3DSA:1.20.810.GENE3D); IPR023530 (PTHR19271:PANTHER); PTHR19271 (PANTHER); IPR005797 (PROSITE_PROFILES); IPR016174 (SUPERFAMILY)	F:GO:0005506; F:GO:0009055; C:GO:0016020; C:GO:0016021; F:GO:0016491; F:GO:0020037; P:GO:0022900; P:GO:0022904; F:GO:0045158	F:iron ion binding; F:electron transfer activity; C:membrane; C:integral component of membrane; F:oxidoreductase activity; F:heme binding; P:electron transport chain; P:respiratory electron transport chain; F:electron transporter, transferring electrons within cytochrome b6/f complex of photosystem II activity
[INTERPRO, ANNOTATED]	TraesCS5D02G027800.3	200					2	F:GO:0003677; P:GO:0006352	F:DNA binding; P:DNA-templated transcription, initiation			IPR000814 (PRINTS); IPR012295 (G3DSA:3.30.310.GENE3D); IPR000814 (PFAM); IPR012295 (G3DSA:3.30.310.GENE3D); PTHR10126:SF36 (PANTHER); IPR000814 (PANTHER); IPR030491 (PROSITE_PATTERNS); IPR000814 (HAMAP); IPR033710 (CDD); SSF55945 (SUPERFAMILY); SSF55945 (SUPERFAMILY)	F:GO:0003677; P:GO:0006352	F:DNA binding; P:DNA-templated transcription, initiation
[INTERPRO, ANNOTATED]	TraesCS5D02G042700.1	73					2	C:GO:0016020; C:GO:0016021	C:membrane; C:integral component of membrane			PTHR34673 (PANTHER)	no GO terms	no GO terms
[INTERPRO, ANNOTATED]	TraesCS5D02G044100.1	719					5	F:GO:0004252; P:GO:0006508; F:GO:0008233; F:GO:0008236; F:GO:0016787	F:serine-type endopeptidase activity; P:proteolysis; F:peptidase activity; F:serine-type peptidase activity; F:hydrolase activity	EC:3.4.21	Acting on peptide bonds (peptidases)	IPR015500 (PRINTS); IPR041469 (PFAM); IPR037045 (G3DSA:3.30.70.GENE3D); IPR000209 (PFAM); G3DSA:3.50.30.30 (GENE3D); IPR010259 (PFAM); IPR036852 (G3DSA:3.40.50.GENE3D); G3DSA:2.60.40.2310 (GENE3D); PTHR10795 (PANTHER); PTHR10795:SF513 (PANTHER); IPR023828 (PROSITE_PATTERNS); IPR034197 (CDD); cd02120 (CDD); IPR036852 (SUPERFAMILY)	F:GO:0004252; P:GO:0006508	F:serine-type endopeptidase activity; P:proteolysis
[INTERPRO, BLASTED, MAPPED, ANNOTATED]	TraesCS5D02G046000.1	72	predicted protein	2.56E-40	12	79.98	1	C:GO:0016020	C:membrane			no IPS match	no IPS match	no IPS match
[INTERPRO, ANNOTATED]	TraesCS5D02G072200.1	287					2	C:GO:0005789; P:GO:0006506	C:endoplasmic reticulum membrane; P:GPI anchor biosynthetic process			IPR013233 (PFAM); IPR040039 (PANTHER)	C:GO:0005789; P:GO:0006506	C:endoplasmic reticulum membrane; P:GPI anchor biosynthetic process
[INTERPRO, BLASTED, MAPPED, ANNOTATED]	TraesCS5D02G073800.1	60	Wall-associated receptor kinase-like 14	1.44E-34	20	80.37	5	F:GO:0004084; F:GO:0004672; F:GO:0005524; P:GO:0006468; C:GO:0016020	F:branched-chain-amino-acid transaminase activity; F:protein kinase activity; F:ATP binding; P:protein phosphorylation; C:membrane	EC:2.6.1.42	Branched-chain-amino-acid transaminase	PTHR34724 (PANTHER)	no GO terms	no GO terms
[INTERPRO, BLASTED]	TraesCS5D02G091800.1	76	ROTUNDIFOLIA like 8	1.08E-46	20	73.73						IPR012552 (PFAM); mobidb-lite (MOBIDB_LITE); PTHR33102:SF9 (PANTHER); PTHR33102 (PANTHER)	no GO terms	no GO terms
[INTERPRO, BLASTED]	TraesCS5D02G120600.1	138	Potassium channel KAT1	7.65E-46	20	84.83						mobidb-lite (MOBIDB_LITE); mobidb-lite (MOBIDB_LITE)	no GO terms	no GO terms
[INTERPRO, BLASTED]	TraesCS5D02G120600.2	159	Potassium channel KAT1	1.73E-69	20	84.75						no IPS match	no IPS match	no IPS match
[INTERPRO, ANNOTATED]	TraesCS5D02G130200.2	483					1	F:GO:0005515	F:protein binding			G3DSA:3.10.580.10 (GENE3D); IPR000270 (PFAM); IPR000644 (PFAM); mobidb-lite (MOBIDB_LITE); mobidb-lite (MOBIDB_LITE); PTHR13780 (PANTHER); IPR034896 (PTHR13780:PANTHER); IPR000644 (PROSITE_PROFILES); IPR000644 (PROSITE_PROFILES); IPR000270 (PROSITE_PROFILES); IPR000644 (PROSITE_PROFILES); IPR000644 (PROSITE_PROFILES); cd04587 (CDD); cd04587 (CDD); SSF54631 (SUPERFAMILY); SSF54277 (SUPERFAMILY); S…	F:GO:0005515	F:protein binding
[INTERPRO, BLASTED]	TraesCS5D02G183900.1	35	hypothetical protein SORBI_3002G163600	1.98E-13	20	82.27						IPR012552 (PFAM); PTHR33102:SF11 (PANTHER); PTHR33102 (PANTHER)	no GO terms	no GO terms
[INTERPRO, BLASTED, MAPPED, ANNOTATED]	TraesCS5D02G191700.1	70	hypothetical protein TRIUR3_04453	4.11E-36	8	82.85	1	P:GO:0006355	P:regulation of transcription, DNA-templated			no IPS match	no IPS match	no IPS match
[INTERPRO, BLASTED, MAPPED, ANNOTATED]	TraesCS5D02G235500.1	90	predicted protein	4.00E-56	20	81.45	1	C:GO:0016021	C:integral component of membrane			mobidb-lite (MOBIDB_LITE); PTHR34268 (PANTHER); PTHR34268:SF2 (PANTHER)	no GO terms	no GO terms
[INTERPRO, ANNOTATED]	TraesCS5D02G238700.1	174					1	F:GO:0005509	F:calcium ion binding			IPR002048 (PFAM); G3DSA:1.10.238.10 (GENE3D); mobidb-lite (MOBIDB_LITE); PTHR45512 (PANTHER); IPR018247 (PROSITE_PATTERNS); IPR018247 (PROSITE_PATTERNS); IPR002048 (PROSITE_PROFILES); IPR002048 (PROSITE_PROFILES); IPR002048 (CDD); IPR011992 (SUPERFAMILY)	F:GO:0005509	F:calcium ion binding
[INTERPRO, ANNOTATED]	TraesCS5D02G252700.1	159	Histone H2A [Source:UniProtKB/TrEMBL;Acc:A0A1D5ZZ26]				5	C:GO:0000786; F:GO:0003677; C:GO:0005634; C:GO:0005694; F:GO:0046982	C:nucleosome; F:DNA binding; C:nucleus; C:chromosome; F:protein heterodimerization activity			IPR002119 (PRINTS); IPR032454 (PFAM); IPR009072 (G3DSA:1.10.20.GENE3D); IPR007125 (PFAM); mobidb-lite (MOBIDB_LITE); mobidb-lite (MOBIDB_LITE); mobidb-lite (MOBIDB_LITE); PTHR23430 (PANTHER); PTHR23430:SF202 (PANTHER); IPR032458 (PROSITE_PATTERNS); IPR002119 (CDD); IPR009072 (SUPERFAMILY)	C:GO:0000786; F:GO:0003677; C:GO:0005634; F:GO:0046982	C:nucleosome; F:DNA binding; C:nucleus; F:protein heterodimerization activity
[INTERPRO, ANNOTATED]	TraesCS5D02G258900.1	537					3	F:GO:0005524; P:GO:0006457; F:GO:0051082	F:ATP binding; P:protein folding; F:unfolded protein binding			Coil (COILS); IPR020575 (PRINTS); G3DSA:3.30.70.2140 (GENE3D); IPR001404 (PFAM); IPR001404 (PIRSF); G3DSA:3.30.230.80 (GENE3D); G3DSA:3.40.50.11260 (GENE3D); IPR036890 (G3DSA:3.30.565.GENE3D); IPR037196 (G3DSA:1.20.120.GENE3D); mobidb-lite (MOBIDB_LITE); PTHR11528:SF41 (PANTHER); IPR001404 (PANTHER); IPR037196 (SUPERFAMILY); IPR036890 (SUPERFAMILY); IPR020568 (SUPERFAMILY)	F:GO:0005524; P:GO:0006457; F:GO:0051082	F:ATP binding; P:protein folding; F:unfolded protein binding
[INTERPRO, ANNOTATED]	TraesCS5D02G318100.1	234	CBFIIId-D19 [Source:UniProtKB/TrEMBL;Acc:A0MPK6]				5	F:GO:0003677; F:GO:0003700; C:GO:0005634; P:GO:0006351; P:GO:0006355	F:DNA binding; F:DNA-binding transcription factor activity; C:nucleus; P:transcription, DNA-templated; P:regulation of transcription, DNA-templated			IPR036955 (G3DSA:3.30.730.GENE3D); IPR001471 (PFAM); mobidb-lite (MOBIDB_LITE); PTHR31839 (PANTHER); PTHR31839:SF5 (PANTHER); IPR001471 (PROSITE_PROFILES); IPR001471 (CDD); IPR016177 (SUPERFAMILY)	F:GO:0003677; F:GO:0003700; P:GO:0006355	F:DNA binding; F:DNA-binding transcription factor activity; P:regulation of transcription, DNA-templated
[INTERPRO, ANNOTATED]	TraesCS5D02G318900.1	238	CBFIIIa-D6 [Source:UniProtKB/TrEMBL;Acc:A0MPJ5]				5	F:GO:0003677; F:GO:0003700; C:GO:0005634; P:GO:0006351; P:GO:0006355	F:DNA binding; F:DNA-binding transcription factor activity; C:nucleus; P:transcription, DNA-templated; P:regulation of transcription, DNA-templated			IPR001471 (PRINTS); IPR036955 (G3DSA:3.30.730.GENE3D); IPR001471 (PFAM); mobidb-lite (MOBIDB_LITE); mobidb-lite (MOBIDB_LITE); mobidb-lite (MOBIDB_LITE); mobidb-lite (MOBIDB_LITE); PTHR31839 (PANTHER); PTHR31839:SF10 (PANTHER); IPR001471 (PROSITE_PROFILES); IPR016177 (SUPERFAMILY)	F:GO:0003677; F:GO:0003700; P:GO:0006355	F:DNA binding; F:DNA-binding transcription factor activity; P:regulation of transcription, DNA-templated
[INTERPRO, BLASTED, MAPPED, ANNOTATED]	TraesCS5D02G369500.2	350	predicted protein	0	20	78.12	3	C:GO:0005634; F:GO:0043565; F:GO:0044212	C:nucleus; F:sequence-specific DNA binding; F:transcription regulatory region DNA binding			PF13837 (PFAM); mobidb-lite (MOBIDB_LITE); mobidb-lite (MOBIDB_LITE); mobidb-lite (MOBIDB_LITE); mobidb-lite (MOBIDB_LITE); mobidb-lite (MOBIDB_LITE); mobidb-lite (MOBIDB_LITE); PTHR31307 (PANTHER); PTHR31307:SF7 (PANTHER)	no GO terms	no GO terms
[INTERPRO, ANNOTATED]	TraesCS5D02G411400.1	333					1	F:GO:0003676	F:nucleic acid binding			PF13912 (PFAM); mobidb-lite (MOBIDB_LITE); PTHR26374:SF218 (PANTHER); PTHR26374 (PANTHER); IPR013087 (PROSITE_PROFILES); IPR013087 (PROSITE_PROFILES); IPR036236 (SUPERFAMILY)	F:GO:0003676	F:nucleic acid binding
[INTERPRO, BLASTED]	TraesCS5D02G414000.1	179	predicted protein	5.87E-121	20	78.77						IPR025322 (PFAM); mobidb-lite (MOBIDB_LITE); PTHR33052:SF63 (PANTHER); PTHR33052 (PANTHER)	no GO terms	no GO terms
[INTERPRO, BLASTED, MAPPED, ANNOTATED]	TraesCS5D02G423700.1	74	predicted protein	2.87E-44	20	82.93	1	C:GO:0016021	C:integral component of membrane			mobidb-lite (MOBIDB_LITE); mobidb-lite (MOBIDB_LITE); PTHR33727:SF3 (PANTHER); PTHR33727 (PANTHER)	no GO terms	no GO terms
[INTERPRO, ANNOTATED]	TraesCS5D02G457200.1	63					3	F:GO:0003735; P:GO:0006412; C:GO:0015934	F:structural constituent of ribosome; P:translation; C:large ribosomal subunit			mobidb-lite (MOBIDB_LITE); PTHR36083 (PANTHER); IPR002677 (HAMAP)	F:GO:0003735; P:GO:0006412; C:GO:0015934	F:structural constituent of ribosome; P:translation; C:large ribosomal subunit
[INTERPRO, ANNOTATED]	TraesCS5D02G488900.1	353					5	F:GO:0008168; F:GO:0008171; F:GO:0016740; P:GO:0032259; F:GO:0046983	F:methyltransferase activity; F:O-methyltransferase activity; F:transferase activity; P:methylation; F:protein dimerization activity			IPR036388 (G3DSA:1.10.10.GENE3D); IPR001077 (PFAM); G3DSA:3.40.50.150 (GENE3D); IPR012967 (PFAM); IPR016461 (PIRSF); PTHR11746 (PANTHER); PTHR11746:SF120 (PANTHER); IPR016461 (PROSITE_PROFILES); IPR036390 (SUPERFAMILY); IPR029063 (SUPERFAMILY)	F:GO:0008168; F:GO:0008171; F:GO:0046983	F:methyltransferase activity; F:O-methyltransferase activity; F:protein dimerization activity
[INTERPRO, ANNOTATED]	TraesCS5D02G491700.1	137					1	F:GO:0003676	F:nucleic acid binding			PF13912 (PFAM); G3DSA:3.30.160.60 (GENE3D); PTHR26374 (PANTHER); PTHR26374:SF169 (PANTHER); IPR013087 (PROSITE_PATTERNS); IPR013087 (PROSITE_PATTERNS); IPR013087 (PROSITE_PROFILES); IPR013087 (PROSITE_PROFILES); IPR036236 (SUPERFAMILY)	F:GO:0003676	F:nucleic acid binding
[INTERPRO, ANNOTATED]	TraesCS5D02G515100.1	234					1	F:GO:0003677	F:DNA binding			Coil (COILS); IPR015300 (G3DSA:2.40.330.GENE3D); IPR003340 (PFAM); mobidb-lite (MOBIDB_LITE); mobidb-lite (MOBIDB_LITE); PTHR31391 (PANTHER); PTHR31391:SF4 (PANTHER); IPR003340 (PROSITE_PROFILES); IPR003340 (CDD); IPR015300 (SUPERFAMILY)	F:GO:0003677	F:DNA binding
[INTERPRO, BLASTED, MAPPED, ANNOTATED]	TraesCS6A02G045300.1	305	predicted protein	0	20	88.57	1	C:GO:0009535	C:chloroplast thylakoid membrane			IPR016040 (PFAM); G3DSA:3.40.50.720 (GENE3D); mobidb-lite (MOBIDB_LITE); mobidb-lite (MOBIDB_LITE); mobidb-lite (MOBIDB_LITE); PTHR14194 (PANTHER); PTHR14194:SF44 (PANTHER); IPR036291 (SUPERFAMILY)	no GO terms	no GO terms
[INTERPRO, ANNOTATED]	TraesCS6A02G047200.1	323	Peroxidase [Source:UniProtKB/TrEMBL;Acc:W5GFL8]				9	F:GO:0004601; C:GO:0005576; P:GO:0006979; F:GO:0016491; F:GO:0020037; P:GO:0042744; F:GO:0046872; P:GO:0055114; P:GO:0098869	F:peroxidase activity; C:extracellular region; P:response to oxidative stress; F:oxidoreductase activity; F:heme binding; P:hydrogen peroxide catabolic process; F:metal ion binding; P:oxidation-reduction process; P:cellular oxidant detoxification	EC:1.11.1.7	Peroxidase	IPR000823 (PRINTS); IPR002016 (PRINTS); IPR002016 (PFAM); G3DSA:1.10.420.10 (GENE3D); G3DSA:1.10.520.10 (GENE3D); PTHR31388:SF45 (PANTHER); PTHR31388 (PANTHER); IPR019794 (PROSITE_PATTERNS); IPR019793 (PROSITE_PATTERNS); IPR002016 (PROSITE_PROFILES); IPR033905 (CDD); IPR010255 (SUPERFAMILY)	F:GO:0004601; P:GO:0006979; F:GO:0020037; P:GO:0042744; P:GO:0055114	F:peroxidase activity; P:response to oxidative stress; F:heme binding; P:hydrogen peroxide catabolic process; P:oxidation-reduction process
[INTERPRO, ANNOTATED]	TraesCS6A02G086900.1	194					1	F:GO:0005525	F:GTP binding			IPR006689 (PRINTS); G3DSA:3.40.50.300 (GENE3D); IPR005225 (TIGRFAM); IPR006689 (PFAM); PTHR11711:SF183 (PANTHER); PTHR11711 (PANTHER); PS51417 (PROSITE_PROFILES); IPR027417 (SUPERFAMILY)	F:GO:0005525	F:GTP binding
[INTERPRO, ANNOTATED]	TraesCS6A02G086900.2	202					5	F:GO:0000166; F:GO:0005525; C:GO:0005622; C:GO:0016020; C:GO:0016021	F:nucleotide binding; F:GTP binding; C:intracellular; C:membrane; C:integral component of membrane			IPR006689 (PRINTS); IPR005225 (TIGRFAM); G3DSA:3.40.50.300 (GENE3D); IPR006689 (PFAM); PTHR11711 (PANTHER); PTHR11711:SF183 (PANTHER); PS51417 (PROSITE_PROFILES); IPR027417 (SUPERFAMILY)	F:GO:0005525	F:GTP binding
[INTERPRO, BLASTED]	TraesCS6A02G141900.1	74	predicted protein	1.49E-32	7	71.87						no IPS match	no IPS match	no IPS match
[INTERPRO, ANNOTATED]	TraesCS6A02G143500.1	80					2	C:GO:0005576; P:GO:0006952	C:extracellular region; P:defense response			IPR036574 (G3DSA:3.30.30.GENE3D); PF00304 (PFAM); PTHR33147 (PANTHER); PTHR33147:SF7 (PANTHER); IPR036574 (SUPERFAMILY)	no GO terms	no GO terms
[INTERPRO, NO-BLAST]	TraesCS6A02G144300.1	67	---NA---									mobidb-lite (MOBIDB_LITE); mobidb-lite (MOBIDB_LITE)	no GO terms	no GO terms
[INTERPRO, ANNOTATED]	TraesCS6A02G146900.1	350	WRKY80 transcription factor [Source:UniProtKB/TrEMBL;Acc:K7WPK5]				24	P:GO:0002237; P:GO:0002238; F:GO:0003677; F:GO:0003700; C:GO:0005634; P:GO:0006355; P:GO:0009409; P:GO:0009414; P:GO:0009611; P:GO:0009617; P:GO:0009620; P:GO:0009623; P:GO:0009651; P:GO:0009723; P:GO:0009737; P:GO:0009739; P:GO:0009751; P:GO:0009753; P:GO:0009938; P:GO:0010200; P:GO:0031347; F:GO:0043565; P:GO:0045892; F:GO:1990841	P:response to molecule of bacterial origin; P:response to molecule of fungal origin; F:DNA binding; F:DNA-binding transcription factor activity; C:nucleus; P:regulation of transcription, DNA-templated; P:response to cold; P:response to water deprivation; P:response to wounding; P:response to bacterium; P:response to fungus; P:response to parasitic fungus; P:response to salt stress; P:response to …			Coil (COILS); IPR003657 (PFAM); IPR036576 (G3DSA:2.20.25.GENE3D); mobidb-lite (MOBIDB_LITE); mobidb-lite (MOBIDB_LITE); mobidb-lite (MOBIDB_LITE); mobidb-lite (MOBIDB_LITE); PTHR31429:SF9 (PANTHER); PTHR31429 (PANTHER); IPR003657 (PROSITE_PROFILES); IPR036576 (SUPERFAMILY)	F:GO:0003700; P:GO:0006355; F:GO:0043565	F:DNA-binding transcription factor activity; P:regulation of transcription, DNA-templated; F:sequence-specific DNA binding
[INTERPRO, BLASTED, MAPPED, ANNOTATED]	TraesCS6A02G179700.1	48	hypothetical protein TRIUR3_24014	1.51E-20	8	91.96	1	C:GO:0016021	C:integral component of membrane			IPR009424 (PFAM)	no GO terms	no GO terms
[INTERPRO, ANNOTATED]	TraesCS6A02G195800.2	415					2	F:GO:0003824; F:GO:0033926	F:catalytic activity; F:glycopeptide alpha-N-acetylgalactosaminidase activity	EC:3.2.1.97	Endo-alpha-N-acetylgalactosaminidase	IPR024746 (PFAM); PTHR31916:SF3 (PANTHER); IPR024746 (PANTHER); PTHR31916:SF3 (PANTHER); IPR024746 (PANTHER); IPR008928 (SUPERFAMILY)	F:GO:0003824; F:GO:0033926	F:catalytic activity; F:glycopeptide alpha-N-acetylgalactosaminidase activity
[INTERPRO, ANNOTATED]	TraesCS6A02G196500.2	260					6	F:GO:0003677; F:GO:0003700; C:GO:0005634; P:GO:0006355; P:GO:0010337; P:GO:1900426	F:DNA binding; F:DNA-binding transcription factor activity; C:nucleus; P:regulation of transcription, DNA-templated; P:regulation of salicylic acid metabolic process; P:positive regulation of defense response to bacterium			IPR001471 (PFAM); IPR036955 (G3DSA:3.30.730.GENE3D); mobidb-lite (MOBIDB_LITE); mobidb-lite (MOBIDB_LITE); mobidb-lite (MOBIDB_LITE); mobidb-lite (MOBIDB_LITE); PTHR32467:SF4 (PANTHER); PTHR32467 (PANTHER); IPR001471 (PROSITE_PROFILES); IPR016177 (SUPERFAMILY)	F:GO:0003677; F:GO:0003700; P:GO:0006355	F:DNA binding; F:DNA-binding transcription factor activity; P:regulation of transcription, DNA-templated
[INTERPRO, BLASTED]	TraesCS6A02G222200.1	176	predicted protein	1.93E-113	20	66.05						IPR007608 (PFAM); mobidb-lite (MOBIDB_LITE); PTHR33083:SF17 (PANTHER); PTHR33083 (PANTHER)	no GO terms	no GO terms
[INTERPRO, ANNOTATED]	TraesCS6A02G238300.1	185					1	P:GO:0009733	P:response to auxin			IPR003676 (PFAM); PTHR31374 (PANTHER); PTHR31374:SF112 (PANTHER)	P:GO:0009733	P:response to auxin
[INTERPRO, ANNOTATED]	TraesCS6A02G270800.1	939					3	F:GO:0004672; F:GO:0005524; P:GO:0006468	F:protein kinase activity; F:ATP binding; P:protein phosphorylation			G3DSA:3.30.200.20 (GENE3D); IPR000719 (PFAM); G3DSA:1.10.510.10 (GENE3D); mobidb-lite (MOBIDB_LITE); mobidb-lite (MOBIDB_LITE); mobidb-lite (MOBIDB_LITE); mobidb-lite (MOBIDB_LITE); mobidb-lite (MOBIDB_LITE); mobidb-lite (MOBIDB_LITE); mobidb-lite (MOBIDB_LITE); PTHR24058:SF68 (PANTHER); PTHR24058 (PANTHER); PTHR24058 (PANTHER); PTHR24058:SF68 (PANTHER); IPR017441 (PROSITE_PATTERNS); IPR008271 (P…	F:GO:0004672; F:GO:0005524; P:GO:0006468	F:protein kinase activity; F:ATP binding; P:protein phosphorylation
[INTERPRO, ANNOTATED]	TraesCS6A02G270800.10	918					3	F:GO:0004672; F:GO:0005524; P:GO:0006468	F:protein kinase activity; F:ATP binding; P:protein phosphorylation			G3DSA:1.10.510.10 (GENE3D); G3DSA:3.30.200.20 (GENE3D); IPR000719 (PFAM); mobidb-lite (MOBIDB_LITE); mobidb-lite (MOBIDB_LITE); mobidb-lite (MOBIDB_LITE); mobidb-lite (MOBIDB_LITE); mobidb-lite (MOBIDB_LITE); mobidb-lite (MOBIDB_LITE); mobidb-lite (MOBIDB_LITE); PTHR24058 (PANTHER); PTHR24058:SF68 (PANTHER); PTHR24058 (PANTHER); IPR017441 (PROSITE_PATTERNS); IPR008271 (PROSITE_PATTERNS); IPR00071…	F:GO:0004672; F:GO:0005524; P:GO:0006468	F:protein kinase activity; F:ATP binding; P:protein phosphorylation
[INTERPRO, ANNOTATED]	TraesCS6A02G273000.1	358					2	P:GO:0006355; F:GO:0046983	P:regulation of transcription, DNA-templated; F:protein dimerization activity			IPR011598 (PFAM); IPR036638 (G3DSA:4.10.280.GENE3D); mobidb-lite (MOBIDB_LITE); mobidb-lite (MOBIDB_LITE); mobidb-lite (MOBIDB_LITE); mobidb-lite (MOBIDB_LITE); PTHR12565:SF182 (PANTHER); IPR024097 (PANTHER); IPR011598 (PROSITE_PROFILES); IPR011598 (CDD); IPR036638 (SUPERFAMILY)	P:GO:0006355; F:GO:0046983	P:regulation of transcription, DNA-templated; F:protein dimerization activity
[INTERPRO, ANNOTATED]	TraesCS6A02G298100.1	349	Glutamine synthetase [Source:UniProtKB/TrEMBL;Acc:Q45NB7]				4	F:GO:0003824; F:GO:0004356; P:GO:0006542; P:GO:0006807	F:catalytic activity; F:glutamate-ammonia ligase activity; P:glutamine biosynthetic process; P:nitrogen compound metabolic process	EC:6.3.1.2	Glutamine synthetase	IPR008146 (PFAM); G3DSA:3.30.590.40 (GENE3D); IPR036651 (G3DSA:3.10.20.GENE3D); IPR008147 (PFAM); PTHR20852 (PANTHER); PTHR20852:SF59 (PANTHER); IPR027302 (PROSITE_PATTERNS); IPR027303 (PROSITE_PATTERNS); IPR036651 (SUPERFAMILY); IPR014746 (SUPERFAMILY)	F:GO:0003824; F:GO:0004356; P:GO:0006542; P:GO:0006807	F:catalytic activity; F:glutamate-ammonia ligase activity; P:glutamine biosynthetic process; P:nitrogen compound metabolic process
[INTERPRO, BLASTED]	TraesCS6A02G299900.1	53	hypothetical protein TRIUR3_27426	7.60E-27	10	68.57						mobidb-lite (MOBIDB_LITE)	no GO terms	no GO terms
[INTERPRO, BLASTED, MAPPED]	TraesCS6A02G300100.1	78	hypothetical protein BRADI_3g59860v3	2.76E-19	20	68.15	2	C:GO:0016020; C:GO:0016021	C:membrane; C:integral component of membrane			PTHR35547:SF1 (PANTHER); PTHR35547 (PANTHER)	no GO terms	no GO terms
[INTERPRO, ANNOTATED]	TraesCS6A02G306800.1	254					4	F:GO:0005506; P:GO:0008610; F:GO:0016491; P:GO:0055114	F:iron ion binding; P:lipid biosynthetic process; F:oxidoreductase activity; P:oxidation-reduction process			IPR006694 (PFAM); PTHR11863 (PANTHER); PTHR11863:SF90 (PANTHER)	F:GO:0005506; P:GO:0008610; F:GO:0016491; P:GO:0055114	F:iron ion binding; P:lipid biosynthetic process; F:oxidoreductase activity; P:oxidation-reduction process
[INTERPRO, BLASTED]	TraesCS6A02G312700.1	75	Os02g0737600	5.03E-09	4	59.34						mobidb-lite (MOBIDB_LITE); mobidb-lite (MOBIDB_LITE)	no GO terms	no GO terms
[INTERPRO, BLASTED, MAPPED, ANNOTATED]	TraesCS6A02G314100.2	188	peptidyl-prolyl cis-trans isomerase FKBP12	4.43E-126	20	92.33	4	P:GO:0000413; F:GO:0003755; C:GO:0005829; P:GO:0061077	P:protein peptidyl-prolyl isomerization; F:peptidyl-prolyl cis-trans isomerase activity; C:cytosol; P:chaperone-mediated protein folding	EC:5.2.1.8	Peptidylprolyl isomerase	G3DSA:3.10.50.40 (GENE3D); IPR001179 (PFAM); PTHR10516:SF214 (PANTHER); IPR023566 (PANTHER); IPR001179 (PROSITE_PROFILES); SSF54534 (SUPERFAMILY)	no GO terms	no GO terms
[INTERPRO, ANNOTATED]	TraesCS6A02G321100.1	96					1	F:GO:0005509	F:calcium ion binding			IPR002048 (PFAM); G3DSA:1.10.238.10 (GENE3D); PTHR44455 (PANTHER); PTHR44455:SF4 (PANTHER); IPR018247 (PROSITE_PATTERNS); IPR018247 (PROSITE_PATTERNS); IPR002048 (PROSITE_PROFILES); IPR002048 (PROSITE_PROFILES); IPR002048 (CDD); IPR011992 (SUPERFAMILY)	F:GO:0005509	F:calcium ion binding
[INTERPRO, ANNOTATED]	TraesCS6A02G335800.1	87	Ubiquitin-like protein ATG12 [Source:UniProtKB/TrEMBL;Acc:A0A341WPS0]				2	P:GO:0000045; C:GO:0005737	P:autophagosome assembly; C:cytoplasm			IPR007242 (PFAM); G3DSA:3.10.20.90 (GENE3D); IPR007242 (PANTHER); IPR029071 (SUPERFAMILY)	P:GO:0000045; C:GO:0005737	P:autophagosome assembly; C:cytoplasm
[INTERPRO, BLASTED]	TraesCS6A02G359000.2	101	hypothetical protein TRIUR3_32608	1.44E-62	1	97.03						no IPS match	no IPS match	no IPS match
[INTERPRO, ANNOTATED]	TraesCS6A02G363100.1	905					2	C:GO:0016020; C:GO:0016021	C:membrane; C:integral component of membrane			Coil (COILS); IPR026961 (PFAM); mobidb-lite (MOBIDB_LITE); mobidb-lite (MOBIDB_LITE); PTHR24177 (PANTHER); PTHR24177:SF51 (PANTHER); PTHR24177 (PANTHER); PTHR24177:SF51 (PANTHER)	no GO terms	no GO terms
[INTERPRO, ANNOTATED]	TraesCS6A02G373200.1	892	AP-1 complex subunit gamma [Source:UniProtKB/TrEMBL;Acc:A0A341WPM4]				5	C:GO:0005794; P:GO:0006886; P:GO:0016192; C:GO:0030117; C:GO:0030121	C:Golgi apparatus; P:intracellular protein transport; P:vesicle-mediated transport; C:membrane coat; C:AP-1 adaptor complex			G3DSA:2.60.40.1230 (GENE3D); IPR011989 (G3DSA:1.25.10.GENE3D); IPR017107 (PIRSF); IPR008152 (PFAM); IPR002553 (PFAM); mobidb-lite (MOBIDB_LITE); mobidb-lite (MOBIDB_LITE); PTHR22780:SF27 (PANTHER); PTHR22780:SF27 (PANTHER); PTHR22780 (PANTHER); IPR008153 (PROSITE_PROFILES); IPR013041 (SUPERFAMILY); IPR016024 (SUPERFAMILY)	C:GO:0005794; P:GO:0006886; P:GO:0016192; C:GO:0030117; C:GO:0030121	C:Golgi apparatus; P:intracellular protein transport; P:vesicle-mediated transport; C:membrane coat; C:AP-1 adaptor complex
[INTERPRO, BLASTED]	TraesCS6A02G381600.1	99	hypothetical protein TRIUR3_30105	5.95E-64	1	97.98						no IPS match	no IPS match	no IPS match
[INTERPRO, ANNOTATED]	TraesCS6A02G392600.2	284	Auxin-responsive protein [Source:UniProtKB/TrEMBL;Acc:A0A1D6A9J7]				5	F:GO:0005515; C:GO:0005634; P:GO:0006351; P:GO:0006355; P:GO:0009734	F:protein binding; C:nucleus; P:transcription, DNA-templated; P:regulation of transcription, DNA-templated; P:auxin-activated signaling pathway			G3DSA:3.10.20.90 (GENE3D); IPR033389 (PFAM); mobidb-lite (MOBIDB_LITE); mobidb-lite (MOBIDB_LITE); mobidb-lite (MOBIDB_LITE); mobidb-lite (MOBIDB_LITE); PTHR31734:SF6 (PANTHER); IPR003311 (PANTHER); IPR000270 (PROSITE_PROFILES); SSF54277 (SUPERFAMILY)	F:GO:0005515; C:GO:0005634; P:GO:0006355	F:protein binding; C:nucleus; P:regulation of transcription, DNA-templated
[INTERPRO, BLASTED]	TraesCS6B02G057300.1	95	hypothetical protein TRIUR3_34938	6.92E-53	1	93.68						no IPS match	no IPS match	no IPS match
[INTERPRO, BLASTED]	TraesCS6B02G085400.1	77	predicted protein	1.45E-29	20	71.07						mobidb-lite (MOBIDB_LITE); mobidb-lite (MOBIDB_LITE); PTHR34950:SF1 (PANTHER); PTHR34950 (PANTHER)	no GO terms	no GO terms
[INTERPRO, ANNOTATED]	TraesCS6B02G093100.1	112	Peptidyl-prolyl cis-trans isomerase [Source:UniProtKB/TrEMBL;Acc:Q93XQ6]				4	P:GO:0000413; F:GO:0003755; P:GO:0006457; F:GO:0016853	P:protein peptidyl-prolyl isomerization; F:peptidyl-prolyl cis-trans isomerase activity; P:protein folding; F:isomerase activity	EC:5.2.1.8	Peptidylprolyl isomerase	IPR002130 (PRINTS); IPR029000 (G3DSA:2.40.100.GENE3D); IPR002130 (PFAM); IPR024936 (PANTHER); PTHR11071:SF403 (PANTHER); IPR002130 (PROSITE_PROFILES); IPR029000 (SUPERFAMILY)	P:GO:0000413; F:GO:0003755	P:protein peptidyl-prolyl isomerization; F:peptidyl-prolyl cis-trans isomerase activity
[INTERPRO, BLASTED, MAPPED, ANNOTATED]	TraesCS6B02G093300.2	222	sanguinarine reductase	2.99E-142	20	81.93	4	C:GO:0009570; C:GO:0009941; F:GO:0016616; P:GO:0055114	C:chloroplast stroma; C:chloroplast envelope; F:oxidoreductase activity, acting on the CH-OH group of donors, NAD or NADP as acceptor; P:oxidation-reduction process			G3DSA:3.40.50.720 (GENE3D); IPR016040 (PFAM); mobidb-lite (MOBIDB_LITE); PTHR10366:SF384 (PANTHER); PTHR10366 (PANTHER); IPR036291 (SUPERFAMILY)	no GO terms	no GO terms
[INTERPRO, ANNOTATED]	TraesCS6B02G095100.1	67					2	F:GO:0004867; P:GO:0009611	F:serine-type endopeptidase inhibitor activity; P:response to wounding			IPR000864 (PRINTS); G3DSA:3.30.10.10 (GENE3D); IPR000864 (PFAM); IPR000864 (PANTHER); PTHR33091:SF7 (PANTHER); IPR000864 (PROSITE_PATTERNS); IPR000864 (PRODOM); IPR036354 (SUPERFAMILY)	F:GO:0004867; P:GO:0009611	F:serine-type endopeptidase inhibitor activity; P:response to wounding
[INTERPRO, ANNOTATED]	TraesCS6B02G128000.1	364					4	C:GO:0016020; P:GO:0030001; F:GO:0046873; P:GO:0055085	C:membrane; P:metal ion transport; F:metal ion transmembrane transporter activity; P:transmembrane transport			IPR003689 (PFAM); mobidb-lite (MOBIDB_LITE); mobidb-lite (MOBIDB_LITE); PTHR11040 (PANTHER); PTHR11040:SF23 (PANTHER)	C:GO:0016020; P:GO:0030001; F:GO:0046873; P:GO:0055085	C:membrane; P:metal ion transport; F:metal ion transmembrane transporter activity; P:transmembrane transport
[INTERPRO, ANNOTATED]	TraesCS6B02G148000.2	238					1	F:GO:0005515	F:protein binding			IPR019956 (PRINTS); IPR000626 (PFAM); G3DSA:3.10.20.90 (GENE3D); PTHR10666:SF242 (PANTHER); PTHR10666 (PANTHER); PTHR10666:SF242 (PANTHER); IPR019954 (PROSITE_PATTERNS); IPR019954 (PROSITE_PATTERNS); IPR019954 (PROSITE_PATTERNS); IPR000626 (PROSITE_PROFILES); IPR000626 (PROSITE_PROFILES); IPR000626 (PROSITE_PROFILES); cd01803 (CDD); cd01803 (CDD); cd01803 (CDD); IPR029071 (SUPERFAMILY); IPR029071…	F:GO:0005515	F:protein binding
[INTERPRO, ANNOTATED]	TraesCS6B02G175100.2	355					24	P:GO:0002237; P:GO:0002238; F:GO:0003677; F:GO:0003700; C:GO:0005634; P:GO:0006355; P:GO:0009409; P:GO:0009414; P:GO:0009611; P:GO:0009617; P:GO:0009620; P:GO:0009623; P:GO:0009651; P:GO:0009723; P:GO:0009737; P:GO:0009739; P:GO:0009751; P:GO:0009753; P:GO:0009938; P:GO:0010200; P:GO:0031347; F:GO:0043565; P:GO:0045892; F:GO:1990841	P:response to molecule of bacterial origin; P:response to molecule of fungal origin; F:DNA binding; F:DNA-binding transcription factor activity; C:nucleus; P:regulation of transcription, DNA-templated; P:response to cold; P:response to water deprivation; P:response to wounding; P:response to bacterium; P:response to fungus; P:response to parasitic fungus; P:response to salt stress; P:response to …			Coil (COILS); IPR036576 (G3DSA:2.20.25.GENE3D); IPR003657 (PFAM); mobidb-lite (MOBIDB_LITE); mobidb-lite (MOBIDB_LITE); mobidb-lite (MOBIDB_LITE); mobidb-lite (MOBIDB_LITE); mobidb-lite (MOBIDB_LITE); mobidb-lite (MOBIDB_LITE); PTHR31429:SF9 (PANTHER); PTHR31429 (PANTHER); IPR003657 (PROSITE_PROFILES); IPR036576 (SUPERFAMILY)	F:GO:0003700; P:GO:0006355; F:GO:0043565	F:DNA-binding transcription factor activity; P:regulation of transcription, DNA-templated; F:sequence-specific DNA binding
[INTERPRO, ANNOTATED]	TraesCS6B02G249700.1	230	GrpE protein homolog [Source:UniProtKB/TrEMBL;Acc:A0A1D6APT2]				4	F:GO:0000774; P:GO:0006457; F:GO:0042803; F:GO:0051087	F:adenyl-nucleotide exchange factor activity; P:protein folding; F:protein homodimerization activity; F:chaperone binding			IPR000740 (PRINTS); IPR000740 (PFAM); IPR009012 (G3DSA:2.30.22.GENE3D); IPR013805 (G3DSA:3.90.20.GENE3D); mobidb-lite (MOBIDB_LITE); mobidb-lite (MOBIDB_LITE); PTHR21237:SF27 (PANTHER); PTHR21237:SF27 (PANTHER); IPR000740 (PANTHER); IPR000740 (PROSITE_PATTERNS); IPR000740 (HAMAP); IPR000740 (CDD); IPR013805 (SUPERFAMILY); IPR009012 (SUPERFAMILY)	F:GO:0000774; P:GO:0006457; F:GO:0042803; F:GO:0051087	F:adenyl-nucleotide exchange factor activity; P:protein folding; F:protein homodimerization activity; F:chaperone binding
[INTERPRO, ANNOTATED]	TraesCS6B02G257000.1	243	Myb33 [Source:UniProtKB/TrEMBL;Acc:A0A182BBB2]				2	F:GO:0003677; C:GO:0005634	F:DNA binding; C:nucleus			G3DSA:1.10.10.60 (GENE3D); IPR001005 (PFAM); G3DSA:1.10.10.60 (GENE3D); mobidb-lite (MOBIDB_LITE); mobidb-lite (MOBIDB_LITE); IPR015495 (PANTHER); PTHR10641:SF695 (PANTHER); IPR017930 (PROSITE_PROFILES); IPR017930 (PROSITE_PROFILES); IPR001005 (CDD); IPR001005 (CDD); IPR009057 (SUPERFAMILY)	F:GO:0003677	F:DNA binding
[INTERPRO, BLASTED]	TraesCS6B02G270000.1	92	predicted protein	2.19E-55	20	70.04						mobidb-lite (MOBIDB_LITE); PTHR33676:SF2 (PANTHER); PTHR33676 (PANTHER)	no GO terms	no GO terms
[INTERPRO, ANNOTATED]	TraesCS6B02G314300.4	246					1	F:GO:0005096	F:GTPase activator activity			IPR001164 (PRINTS); IPR035892 (G3DSA:2.60.40.GENE3D); IPR000008 (PFAM); IPR038508 (G3DSA:3.30.40.GENE3D); IPR001164 (PFAM); PTHR23180:SF291 (PANTHER); PTHR23180 (PANTHER); IPR000008 (PROSITE_PROFILES); IPR001164 (PROSITE_PROFILES); IPR037278 (SUPERFAMILY); SSF49562 (SUPERFAMILY)	F:GO:0005096	F:GTPase activator activity
[INTERPRO, BLASTED, MAPPED, ANNOTATED]	TraesCS6B02G323000.1	57	predicted protein	1.02E-33	20	92.74	1	C:GO:0016021	C:integral component of membrane			IPR027854 (PFAM); PTHR33528:SF13 (PANTHER); IPR027854 (PANTHER)	no GO terms	no GO terms
[INTERPRO, ANNOTATED]	TraesCS6B02G351800.1	96					1	F:GO:0005509	F:calcium ion binding			IPR002048 (PFAM); G3DSA:1.10.238.10 (GENE3D); PTHR44455 (PANTHER); PTHR44455:SF4 (PANTHER); IPR002048 (PROSITE_PROFILES); IPR002048 (PROSITE_PROFILES); IPR002048 (CDD); IPR011992 (SUPERFAMILY)	F:GO:0005509	F:calcium ion binding
[INTERPRO, ANNOTATED]	TraesCS6B02G361500.1	296					1	F:GO:0002161	F:aminoacyl-tRNA editing activity	EC:3.1.1.1	Carboxylesterase	IPR036754 (G3DSA:3.90.960.GENE3D); IPR007214 (PFAM); mobidb-lite (MOBIDB_LITE); IPR040285 (PANTHER); cd04335 (CDD); IPR036754 (SUPERFAMILY)	F:GO:0002161	F:aminoacyl-tRNA editing activity
[INTERPRO, BLASTED, MAPPED, ANNOTATED]	TraesCS6B02G446700.1	82	disease resistance protein RPP13-like	3.20E-33	20	60.79	1	F:GO:0043531	F:ADP binding			PTHR43889:SF9 (PANTHER); PTHR43889 (PANTHER)	no GO terms	no GO terms
[INTERPRO, ANNOTATED]	TraesCS6B02G448900.1	365					1	F:GO:0003676	F:nucleic acid binding			PF13912 (PFAM); mobidb-lite (MOBIDB_LITE); mobidb-lite (MOBIDB_LITE); mobidb-lite (MOBIDB_LITE); mobidb-lite (MOBIDB_LITE); mobidb-lite (MOBIDB_LITE); mobidb-lite (MOBIDB_LITE); PTHR26374 (PANTHER); PTHR26374:SF329 (PANTHER); IPR013087 (PROSITE_PROFILES); IPR013087 (PROSITE_PROFILES); IPR036236 (SUPERFAMILY)	F:GO:0003676	F:nucleic acid binding
[INTERPRO, ANNOTATED]	TraesCS6D02G026200.1	269					6	F:GO:0005506; P:GO:0008610; C:GO:0016020; C:GO:0016021; F:GO:0016491; P:GO:0055114	F:iron ion binding; P:lipid biosynthetic process; C:membrane; C:integral component of membrane; F:oxidoreductase activity; P:oxidation-reduction process			IPR006694 (PFAM); PTHR11863:SF57 (PANTHER); PTHR11863 (PANTHER)	F:GO:0005506; P:GO:0008610; F:GO:0016491; P:GO:0055114	F:iron ion binding; P:lipid biosynthetic process; F:oxidoreductase activity; P:oxidation-reduction process
[INTERPRO, ANNOTATED]	TraesCS6D02G105500.1	895	26S proteasome non-ATPase regulatory subunit 2 homolog [Source:UniProtKB/TrEMBL;Acc:W5H440]				6	C:GO:0000502; C:GO:0008540; P:GO:0030163; F:GO:0030234; P:GO:0042176; P:GO:0050790	C:proteasome complex; C:proteasome regulatory particle, base subcomplex; P:protein catabolic process; F:enzyme regulator activity; P:regulation of protein catabolic process; P:regulation of catalytic activity			IPR002015 (PFAM); IPR016643 (PIRSF); IPR040892 (PFAM); IPR041433 (PFAM); IPR011989 (G3DSA:1.25.10.GENE3D); mobidb-lite (MOBIDB_LITE); mobidb-lite (MOBIDB_LITE); PTHR10943 (PANTHER); PTHR10943:SF8 (PANTHER); IPR016024 (SUPERFAMILY)	C:GO:0000502; F:GO:0030234; P:GO:0042176	C:proteasome complex; F:enzyme regulator activity; P:regulation of protein catabolic process
[INTERPRO, ANNOTATED]	TraesCS6D02G106100.1	204					2	C:GO:0016020; C:GO:0016021	C:membrane; C:integral component of membrane			IPR004864 (PFAM); PTHR31415:SF6 (PANTHER); PTHR31415 (PANTHER)	no GO terms	no GO terms
[INTERPRO, ANNOTATED]	TraesCS6D02G130600.1	109					1	P:GO:0009733	P:response to auxin			IPR003676 (PFAM); PTHR31374:SF37 (PANTHER); PTHR31374 (PANTHER)	P:GO:0009733	P:response to auxin
[INTERPRO, BLASTED, MAPPED, ANNOTATED]	TraesCS6D02G156800.1	51	hypothetical protein SETIT_9G472100v2	1.74E-13	20	80.62	2	C:GO:0005774; C:GO:0016021	C:vacuolar membrane; C:integral component of membrane			PTHR34892 (PANTHER)	no GO terms	no GO terms
[INTERPRO, BLASTED, MAPPED]	TraesCS6D02G168900.1	146	predicted protein	9.58E-97	20	62.81	4	F:GO:0004865; C:GO:0016020; C:GO:0016021; P:GO:0032515	F:protein serine/threonine phosphatase inhibitor activity; C:membrane; C:integral component of membrane; P:negative regulation of phosphoprotein phosphatase activity			mobidb-lite (MOBIDB_LITE); PTHR33564 (PANTHER); PTHR33564:SF7 (PANTHER)	no GO terms	no GO terms
[INTERPRO, ANNOTATED]	TraesCS6D02G211500.1	541	Hexosyltransferase [Source:UniProtKB/TrEMBL;Acc:A0A1D6BAU6]				4	C:GO:0016020; C:GO:0016021; F:GO:0016740; F:GO:0016757	C:membrane; C:integral component of membrane; F:transferase activity; F:transferase activity, transferring glycosyl groups			IPR002495 (PFAM); IPR029044 (G3DSA:3.90.550.GENE3D); PTHR11183 (PANTHER); PTHR11183:SF65 (PANTHER); cd02537 (CDD); IPR029044 (SUPERFAMILY)	F:GO:0016757	F:transferase activity, transferring glycosyl groups
[INTERPRO, ANNOTATED]	TraesCS6D02G217800.1	457					5	F:GO:0003677; F:GO:0003700; C:GO:0005634; P:GO:0006351; P:GO:0006355	F:DNA binding; F:DNA-binding transcription factor activity; C:nucleus; P:transcription, DNA-templated; P:regulation of transcription, DNA-templated			IPR001471 (PRINTS); IPR036955 (G3DSA:3.30.730.GENE3D); IPR001471 (PFAM); mobidb-lite (MOBIDB_LITE); mobidb-lite (MOBIDB_LITE); mobidb-lite (MOBIDB_LITE); mobidb-lite (MOBIDB_LITE); mobidb-lite (MOBIDB_LITE); mobidb-lite (MOBIDB_LITE); mobidb-lite (MOBIDB_LITE); mobidb-lite (MOBIDB_LITE); PTHR31657 (PANTHER); PTHR31657:SF7 (PANTHER); IPR001471 (PROSITE_PROFILES); IPR001471 (CDD); IPR016177 (SUPERF…	F:GO:0003677; F:GO:0003700; P:GO:0006355	F:DNA binding; F:DNA-binding transcription factor activity; P:regulation of transcription, DNA-templated
[INTERPRO, BLASTED, MAPPED, ANNOTATED]	TraesCS6D02G222700.4	279	embryogenesis-associated protein EMB8 isoform X2	0	20	88.67	1	P:GO:0044255	P:cellular lipid metabolic process			IPR029058 (G3DSA:3.40.50.GENE3D); IPR000073 (PFAM); PTHR10794:SF63 (PANTHER); PTHR10794 (PANTHER); IPR029058 (SUPERFAMILY)	no GO terms	no GO terms
[INTERPRO, ANNOTATED]	TraesCS6D02G225500.1	273					5	F:GO:0003677; F:GO:0003700; C:GO:0005634; P:GO:0006351; P:GO:0006355	F:DNA binding; F:DNA-binding transcription factor activity; C:nucleus; P:transcription, DNA-templated; P:regulation of transcription, DNA-templated			IPR001471 (PRINTS); IPR036955 (G3DSA:3.30.730.GENE3D); IPR001471 (PFAM); mobidb-lite (MOBIDB_LITE); PTHR31190:SF65 (PANTHER); PTHR31190 (PANTHER); IPR001471 (PROSITE_PROFILES); IPR001471 (CDD); IPR016177 (SUPERFAMILY)	F:GO:0003677; F:GO:0003700; P:GO:0006355	F:DNA binding; F:DNA-binding transcription factor activity; P:regulation of transcription, DNA-templated
[INTERPRO, BLASTED, MAPPED, ANNOTATED]	TraesCS6D02G240000.1	205	E3 ubiquitin-protein ligase RHA1B	1.04E-143	20	74.93	1	F:GO:0008270	F:zinc ion binding			IPR001841 (PFAM); IPR013083 (G3DSA:3.30.40.GENE3D); mobidb-lite (MOBIDB_LITE); PTHR14155:SF254 (PANTHER); PTHR14155 (PANTHER); IPR001841 (PROSITE_PROFILES); SSF57850 (SUPERFAMILY)	no GO terms	no GO terms
[INTERPRO, BLASTED]	TraesCS6D02G257100.1	131	VQ motif family protein	6.34E-20	20	59.18						IPR008889 (PFAM); mobidb-lite (MOBIDB_LITE); PTHR34777:SF3 (PANTHER); IPR039608 (PANTHER)	no GO terms	no GO terms
[INTERPRO, ANNOTATED]	TraesCS6D02G264800.1	445					1	F:GO:0005515	F:protein binding			IPR015943 (G3DSA:2.130.10.GENE3D); IPR001680 (PFAM); mobidb-lite (MOBIDB_LITE); mobidb-lite (MOBIDB_LITE); PTHR43991 (PANTHER); PTHR43991:SF4 (PANTHER); IPR017986 (PROSITE_PROFILES); IPR001680 (PROSITE_PROFILES); IPR036322 (SUPERFAMILY)	F:GO:0005515	F:protein binding
[INTERPRO, BLASTED]	TraesCS6D02G289800.1	84	predicted protein	3.01E-32	20	79.21						mobidb-lite (MOBIDB_LITE); PTHR33386:SF4 (PANTHER); PTHR33386 (PANTHER)	no GO terms	no GO terms
[INTERPRO, BLASTED, MAPPED, ANNOTATED]	TraesCS6D02G291400.1	901	formin-like protein 16	0	20	84.21	1	C:GO:0016021	C:integral component of membrane			Coil (COILS); G3DSA:1.20.58.2220 (GENE3D); IPR015425 (PFAM); G3DSA:1.20.58.2220 (GENE3D); mobidb-lite (MOBIDB_LITE); mobidb-lite (MOBIDB_LITE); mobidb-lite (MOBIDB_LITE); mobidb-lite (MOBIDB_LITE); mobidb-lite (MOBIDB_LITE); mobidb-lite (MOBIDB_LITE); mobidb-lite (MOBIDB_LITE); mobidb-lite (MOBIDB_LITE); mobidb-lite (MOBIDB_LITE); PTHR23213 (PANTHER); PTHR23213:SF239 (PANTHER); PTHR23213 (PANTHER…	no GO terms	no GO terms
[INTERPRO, BLASTED]	TraesCS6D02G345800.1	636	neurochondrin family protein	0	20	88.6						IPR008709 (PFAM); IPR008709 (PANTHER); IPR016024 (SUPERFAMILY)	no GO terms	no GO terms
[INTERPRO, ANNOTATED]	TraesCS6D02G399600.1	848					1	F:GO:0043531	F:ADP binding			Coil (COILS); PR00364 (PRINTS); IPR002182 (PFAM); G3DSA:3.40.50.300 (GENE3D); mobidb-lite (MOBIDB_LITE); PTHR43889:SF9 (PANTHER); PTHR43889 (PANTHER); IPR038005 (CDD); SSF52047 (SUPERFAMILY); IPR027417 (SUPERFAMILY)	F:GO:0043531	F:ADP binding
[INTERPRO, BLASTED]	TraesCS7A02G073000.1	86	predicted protein	7.53E-54	11	67.13						no IPS match	no IPS match	no IPS match
[INTERPRO, BLASTED]	TraesCS7A02G073100.1	86	predicted protein	7.53E-54	11	67.13						no IPS match	no IPS match	no IPS match
[INTERPRO, BLASTED]	TraesCS7A02G090300.1	56	cadmium tolerant 1	4.95E-18	20	90.23						IPR028144 (PFAM); PTHR35470 (PANTHER); PTHR35470:SF1 (PANTHER)	no GO terms	no GO terms
[INTERPRO, BLASTED, MAPPED, ANNOTATED]	TraesCS7A02G096600.2	217	predicted protein	2.92E-136	20	80.85	4	F:GO:0005198; C:GO:0009507; F:GO:0051536; P:GO:0097428	F:structural molecule activity; C:chloroplast; F:iron-sulfur cluster binding; P:protein maturation by iron-sulfur cluster transfer			IPR018962 (PFAM); mobidb-lite (MOBIDB_LITE); mobidb-lite (MOBIDB_LITE); PTHR35509:SF1 (PANTHER); PTHR35509 (PANTHER)	no GO terms	no GO terms
[INTERPRO, BLASTED, MAPPED, ANNOTATED]	TraesCS7A02G127700.3	187	F-box protein At5g67140 isoform X1	1.79E-121	20	71.08	3	F:GO:0004842; C:GO:0019005; P:GO:0031146	F:ubiquitin-protein transferase activity; C:SCF ubiquitin ligase complex; P:SCF-dependent proteasomal ubiquitin-dependent protein catabolic process			IPR032675 (G3DSA:3.80.10.GENE3D); PTHR45100 (PANTHER); SSF52047 (SUPERFAMILY)	no GO terms	no GO terms
[INTERPRO, BLASTED]	TraesCS7A02G150800.1	67	hypothetical protein TRIUR3_25963	7.69E-37	2	94.03						mobidb-lite (MOBIDB_LITE); mobidb-lite (MOBIDB_LITE)	no GO terms	no GO terms
[INTERPRO, ANNOTATED]	TraesCS7A02G175200.2	240					7	F:GO:0000977; F:GO:0003677; F:GO:0003700; C:GO:0005634; P:GO:0006355; P:GO:0045944; F:GO:0046983	F:RNA polymerase II regulatory region sequence-specific DNA binding; F:DNA binding; F:DNA-binding transcription factor activity; C:nucleus; P:regulation of transcription, DNA-templated; P:positive regulation of transcription by RNA polymerase II; F:protein dimerization activity			Coil (COILS); Coil (COILS); IPR002100 (PRINTS); IPR036879 (G3DSA:3.40.1810.GENE3D); IPR002100 (PFAM); IPR002487 (PFAM); PTHR11945 (PANTHER); PTHR11945:SF342 (PANTHER); IPR002100 (PROSITE_PATTERNS); IPR002487 (PROSITE_PROFILES); IPR002100 (PROSITE_PROFILES); IPR033896 (CDD); IPR036879 (SUPERFAMILY)	F:GO:0000977; F:GO:0003677; F:GO:0003700; C:GO:0005634; P:GO:0006355; P:GO:0045944; F:GO:0046983	F:RNA polymerase II regulatory region sequence-specific DNA binding; F:DNA binding; F:DNA-binding transcription factor activity; C:nucleus; P:regulation of transcription, DNA-templated; P:positive regulation of transcription by RNA polymerase II; F:protein dimerization activity
[INTERPRO, BLASTED, MAPPED, ANNOTATED]	TraesCS7A02G176400.1	276	predicted protein	4.10E-139	20	55.41	1	C:GO:0016021	C:integral component of membrane			IPR008480 (PFAM); mobidb-lite (MOBIDB_LITE); mobidb-lite (MOBIDB_LITE); PTHR33098 (PANTHER); PTHR33098:SF2 (PANTHER); PTHR33098:SF2 (PANTHER); PTHR33098 (PANTHER)	no GO terms	no GO terms
[INTERPRO, ANNOTATED]	TraesCS7A02G180100.1	314	Annexin [Source:UniProtKB/TrEMBL;Acc:W5HJY2]				2	F:GO:0005509; F:GO:0005544	F:calcium ion binding; F:calcium-dependent phospholipid binding			IPR009118 (PRINTS); IPR001464 (PRINTS); IPR037104 (G3DSA:1.10.220.GENE3D); IPR037104 (G3DSA:1.10.220.GENE3D); IPR018502 (PFAM); IPR037104 (G3DSA:1.10.220.GENE3D); IPR037104 (G3DSA:1.10.220.GENE3D); PTHR10502 (PANTHER); PTHR10502:SF131 (PANTHER); IPR018252 (PROSITE_PATTERNS); SSF47874 (SUPERFAMILY)	F:GO:0005509; F:GO:0005544	F:calcium ion binding; F:calcium-dependent phospholipid binding
[INTERPRO, BLASTED, MAPPED, ANNOTATED]	TraesCS7A02G201300.1	143	protein TIFY 11e-like	6.32E-89	20	77.06	4	C:GO:0005634; P:GO:0009611; P:GO:0031347; P:GO:2000022	C:nucleus; P:response to wounding; P:regulation of defense response; P:regulation of jasmonic acid mediated signaling pathway			IPR010399 (PFAM); IPR018467 (PFAM); IPR040390 (PANTHER); PTHR33077:SF15 (PANTHER); IPR010399 (PROSITE_PROFILES)	no GO terms	no GO terms
[INTERPRO, BLASTED, MAPPED, ANNOTATED]	TraesCS7A02G201400.1	139	protein TIFY 11e-like	3.20E-80	20	75.89	4	C:GO:0005634; P:GO:0009611; P:GO:0031347; P:GO:2000022	C:nucleus; P:response to wounding; P:regulation of defense response; P:regulation of jasmonic acid mediated signaling pathway			IPR010399 (PFAM); IPR018467 (PFAM); mobidb-lite (MOBIDB_LITE); PTHR33077:SF15 (PANTHER); IPR040390 (PANTHER); IPR010399 (PROSITE_PROFILES)	no GO terms	no GO terms
[INTERPRO, BLASTED, MAPPED, ANNOTATED]	TraesCS7A02G201500.1	148	protein TIFY 11e-like	2.64E-82	20	75.66	1	P:GO:0048583	P:regulation of response to stimulus			IPR010399 (PFAM); IPR018467 (PFAM); PTHR33077:SF15 (PANTHER); IPR040390 (PANTHER); IPR010399 (PROSITE_PROFILES)	no GO terms	no GO terms
[INTERPRO, BLASTED, MAPPED, ANNOTATED]	TraesCS7A02G232700.2	117	protein BOLA4, chloroplastic/mitochondrial	4.05E-73	20	70.49	3	F:GO:0005515; C:GO:0005739; C:GO:0009507	F:protein binding; C:mitochondrion; C:chloroplast			mobidb-lite (MOBIDB_LITE); mobidb-lite (MOBIDB_LITE); IPR002634 (PANTHER); PTHR12735:SF6 (PANTHER)	no GO terms	no GO terms
[INTERPRO, ANNOTATED]	TraesCS7A02G243900.3	769					2	P:GO:0006629; F:GO:0008081	P:lipid metabolic process; F:phosphoric diester hydrolase activity			IPR030395 (PFAM); IPR017946 (G3DSA:3.20.20.GENE3D); mobidb-lite (MOBIDB_LITE); mobidb-lite (MOBIDB_LITE); PTHR43620:SF6 (PANTHER); PTHR43620 (PANTHER); IPR030395 (PROSITE_PROFILES); IPR030395 (PROSITE_PROFILES); cd08604 (CDD); cd08603 (CDD); IPR017946 (SUPERFAMILY); IPR017946 (SUPERFAMILY)	P:GO:0006629; F:GO:0008081	P:lipid metabolic process; F:phosphoric diester hydrolase activity
[INTERPRO, ANNOTATED]	TraesCS7A02G266400.1	365					2	F:GO:0003700; P:GO:0006355	F:DNA-binding transcription factor activity; P:regulation of transcription, DNA-templated			Coil (COILS); Coil (COILS); IPR004827 (PFAM); G3DSA:1.20.5.170 (GENE3D); mobidb-lite (MOBIDB_LITE); mobidb-lite (MOBIDB_LITE); mobidb-lite (MOBIDB_LITE); mobidb-lite (MOBIDB_LITE); mobidb-lite (MOBIDB_LITE); PTHR13690 (PANTHER); PTHR13690:SF80 (PANTHER); IPR004827 (PROSITE_PROFILES); cd14703 (CDD); SSF57959 (SUPERFAMILY)	F:GO:0003700; P:GO:0006355	F:DNA-binding transcription factor activity; P:regulation of transcription, DNA-templated
[INTERPRO, BLASTED]	TraesCS7A02G295600.1	63	hypothetical protein TRIUR3_23583	3.03E-36	1	100						no IPS match	no IPS match	no IPS match
[INTERPRO, ANNOTATED]	TraesCS7A02G360700.2	1217	Phospholipid-transporting ATPase [Source:UniProtKB/TrEMBL;Acc:A0A341YF45]				6	F:GO:0000166; F:GO:0000287; F:GO:0005524; P:GO:0015914; C:GO:0016021; F:GO:0140326	F:nucleotide binding; F:magnesium ion binding; F:ATP binding; P:phospholipid transport; C:integral component of membrane; F:ATPase-coupled intramembrane lipid transporter activity	EC:3.6.1.3; EC:3.6.3.1; EC:3.6.1.15	Adenosinetriphosphatase; Phospholipid-translocating ATPase; Nucleoside-triphosphate phosphatase	PR00119 (PRINTS); IPR032631 (PFAM); IPR023299 (G3DSA:3.40.1110.GENE3D); IPR032630 (PFAM); IPR001757 (TIGRFAM); PF13246 (PFAM); IPR006539 (TIGRFAM); IPR023214 (G3DSA:3.40.50.GENE3D); PTHR24092:SF137 (PANTHER); IPR006539 (PANTHER); IPR018303 (PROSITE_PATTERNS); cd02073 (CDD); IPR023299 (SUPERFAMILY); IPR023298 (SUPERFAMILY); IPR036412 (SUPERFAMILY); IPR008250 (SUPERFAMILY)	F:GO:0000166; F:GO:0000287; F:GO:0005524; P:GO:0015914; C:GO:0016021; F:GO:0140326	F:nucleotide binding; F:magnesium ion binding; F:ATP binding; P:phospholipid transport; C:integral component of membrane; F:ATPase-coupled intramembrane lipid transporter activity
[INTERPRO, BLASTED]	TraesCS7A02G366700.1	355	vegetative cell wall protein gp1-like	0	6	68.73						mobidb-lite (MOBIDB_LITE); mobidb-lite (MOBIDB_LITE); mobidb-lite (MOBIDB_LITE); mobidb-lite (MOBIDB_LITE); mobidb-lite (MOBIDB_LITE)	no GO terms	no GO terms
[INTERPRO, ANNOTATED]	TraesCS7A02G383400.2	285					2	C:GO:0005622; F:GO:0008270	C:intracellular; F:zinc ion binding			G3DSA:3.30.40.200 (GENE3D); IPR000315 (PFAM); mobidb-lite (MOBIDB_LITE); mobidb-lite (MOBIDB_LITE); PTHR31832:SF11 (PANTHER); PTHR31832 (PANTHER); IPR000315 (PROSITE_PROFILES); IPR000315 (PROSITE_PROFILES); IPR000315 (CDD); IPR000315 (CDD)	F:GO:0008270	F:zinc ion binding
[INTERPRO, ANNOTATED]	TraesCS7A02G392800.1	487					4	P:GO:0000162; F:GO:0004834; P:GO:0006568; F:GO:0030170	P:tryptophan biosynthetic process; F:tryptophan synthase activity; P:tryptophan metabolic process; F:pyridoxal phosphate binding	EC:4.2.1.20	Tryptophan synthase	G3DSA:3.40.50.1100 (GENE3D); IPR023026 (PIRSF); IPR006316 (PIRSF); IPR001926 (PFAM); G3DSA:3.40.50.1100 (GENE3D); IPR006316 (TIGRFAM); IPR006316 (PANTHER); IPR023026 (HAMAP); IPR006654 (CDD); IPR036052 (SUPERFAMILY)	P:GO:0000162; F:GO:0004834; P:GO:0006568; F:GO:0030170	P:tryptophan biosynthetic process; F:tryptophan synthase activity; P:tryptophan metabolic process; F:pyridoxal phosphate binding
[INTERPRO, BLASTED]	TraesCS7A02G426200.1	128	hypothetical protein TRIUR3_16063	3.00E-07	8	76.01						mobidb-lite (MOBIDB_LITE); mobidb-lite (MOBIDB_LITE)	no GO terms	no GO terms
[INTERPRO, ANNOTATED]	TraesCS7A02G435800.4	207					1	F:GO:0046983	F:protein dimerization activity			PTHR16223 (PANTHER); PTHR16223 (PANTHER); PTHR16223:SF33 (PANTHER); IPR011598 (CDD)	F:GO:0046983	F:protein dimerization activity
[INTERPRO, ANNOTATED]	TraesCS7A02G450400.1	125					1	F:GO:0005509	F:calcium ion binding			IPR002048 (PFAM); G3DSA:1.10.238.10 (GENE3D); PTHR44180:SF5 (PANTHER); PTHR44180 (PANTHER); IPR018247 (PROSITE_PATTERNS); IPR002048 (PROSITE_PROFILES); IPR011992 (SUPERFAMILY)	F:GO:0005509	F:calcium ion binding
[INTERPRO, BLASTED, MAPPED, ANNOTATED]	TraesCS7A02G455500.1	70	protein FAR1-RELATED SEQUENCE 5-like	6.86E-41	3	96.35	1	P:GO:0006355	P:regulation of transcription, DNA-templated			mobidb-lite (MOBIDB_LITE); mobidb-lite (MOBIDB_LITE); mobidb-lite (MOBIDB_LITE)	no GO terms	no GO terms
[INTERPRO, ANNOTATED]	TraesCS7A02G508800.1	327					5	F:GO:0003677; F:GO:0003700; C:GO:0005634; P:GO:0006355; F:GO:0043565	F:DNA binding; F:DNA-binding transcription factor activity; C:nucleus; P:regulation of transcription, DNA-templated; F:sequence-specific DNA binding			Coil (COILS); IPR003657 (PFAM); IPR036576 (G3DSA:2.20.25.GENE3D); mobidb-lite (MOBIDB_LITE); mobidb-lite (MOBIDB_LITE); mobidb-lite (MOBIDB_LITE); mobidb-lite (MOBIDB_LITE); PTHR31429 (PANTHER); PTHR31429:SF33 (PANTHER); IPR003657 (PROSITE_PROFILES); IPR036576 (SUPERFAMILY)	F:GO:0003700; P:GO:0006355; F:GO:0043565	F:DNA-binding transcription factor activity; P:regulation of transcription, DNA-templated; F:sequence-specific DNA binding
[INTERPRO, ANNOTATED]	TraesCS7A02G516600.2	492					5	F:GO:0005215; C:GO:0016020; C:GO:0016021; F:GO:0022857; P:GO:0055085	F:transporter activity; C:membrane; C:integral component of membrane; F:transmembrane transporter activity; P:transmembrane transport			IPR003663 (PRINTS); G3DSA:1.20.1250.20 (GENE3D); IPR003663 (TIGRFAM); IPR005828 (PFAM); mobidb-lite (MOBIDB_LITE); mobidb-lite (MOBIDB_LITE); PTHR23503 (PANTHER); PTHR23503:SF37 (PANTHER); IPR005829 (PROSITE_PATTERNS); IPR005829 (PROSITE_PATTERNS); IPR020846 (PROSITE_PROFILES); IPR020846 (CDD); IPR036259 (SUPERFAMILY)	F:GO:0005215; C:GO:0016020; C:GO:0016021; F:GO:0022857; P:GO:0055085	F:transporter activity; C:membrane; C:integral component of membrane; F:transmembrane transporter activity; P:transmembrane transport
[INTERPRO, BLASTED, MAPPED]	TraesCS7A02G530800.1	210	Cysteine/Histidine-rich C1 domain family protein	8.33E-149	20	52.09	7	F:GO:0004697; P:GO:0006468; F:GO:0016301; P:GO:0016310; F:GO:0016740; P:GO:0035556; F:GO:0046872	F:protein kinase C activity; P:protein phosphorylation; F:kinase activity; P:phosphorylation; F:transferase activity; P:intracellular signal transduction; F:metal ion binding			G3DSA:3.30.60.90 (GENE3D); IPR004146 (PFAM); PTHR13871:SF51 (PANTHER); PTHR13871:SF51 (PANTHER); PTHR13871 (PANTHER); PTHR13871 (PANTHER); SSF57889 (SUPERFAMILY); SSF57889 (SUPERFAMILY); SSF57889 (SUPERFAMILY)	no GO terms	no GO terms
[INTERPRO, BLASTED]	TraesCS7A02G568800.1	343	predicted protein	0	20	88.41						PTHR34044 (PANTHER)	no GO terms	no GO terms
[INTERPRO, BLASTED, MAPPED, ANNOTATED]	TraesCS7B02G027400.1	72	F-box protein At5g67140 isoform X1	1.20E-38	20	90.75	4	F:GO:0004842; P:GO:0016567; C:GO:0019005; P:GO:0031146	F:ubiquitin-protein transferase activity; P:protein ubiquitination; C:SCF ubiquitin ligase complex; P:SCF-dependent proteasomal ubiquitin-dependent protein catabolic process			IPR032675 (G3DSA:3.80.10.GENE3D); PTHR45100 (PANTHER); SSF52047 (SUPERFAMILY)	no GO terms	no GO terms
[INTERPRO, ANNOTATED]	TraesCS7B02G101500.1	366					5	F:GO:0004222; P:GO:0006508; F:GO:0008237; F:GO:0008270; C:GO:0031012	F:metalloendopeptidase activity; P:proteolysis; F:metallopeptidase activity; F:zinc ion binding; C:extracellular matrix	EC:3.4.24	Acting on peptide bonds (peptidases)	IPR021190 (PRINTS); IPR001818 (PFAM); IPR002477 (PFAM); IPR021190 (PIRSF); IPR024079 (G3DSA:3.40.390.GENE3D); mobidb-lite (MOBIDB_LITE); mobidb-lite (MOBIDB_LITE); PTHR10201:SF149 (PANTHER); PTHR10201 (PANTHER); IPR033739 (CDD); IPR036365 (SUPERFAMILY); SSF55486 (SUPERFAMILY)	F:GO:0004222; P:GO:0006508; F:GO:0008237; F:GO:0008270; C:GO:0031012	F:metalloendopeptidase activity; P:proteolysis; F:metallopeptidase activity; F:zinc ion binding; C:extracellular matrix
[INTERPRO, ANNOTATED]	TraesCS7B02G101800.1	523					4	C:GO:0016020; C:GO:0016021; F:GO:0022857; P:GO:0055085	C:membrane; C:integral component of membrane; F:transmembrane transporter activity; P:transmembrane transport			G3DSA:1.20.1250.20 (GENE3D); IPR000109 (PFAM); IPR000109 (PANTHER); PTHR11654:SF82 (PANTHER); IPR036259 (SUPERFAMILY)	C:GO:0016020; F:GO:0022857; P:GO:0055085	C:membrane; F:transmembrane transporter activity; P:transmembrane transport
[INTERPRO, BLASTED, MAPPED, ANNOTATED]	TraesCS7B02G108300.1	141	protein TIFY 11e-like	1.08E-83	20	76.32	1	P:GO:0048583	P:regulation of response to stimulus			IPR018467 (PFAM); IPR010399 (PFAM); PTHR33077:SF15 (PANTHER); IPR040390 (PANTHER); IPR010399 (PROSITE_PROFILES)	no GO terms	no GO terms
[INTERPRO, ANNOTATED]	TraesCS7B02G113800.1	113	Acylphosphatase [Source:UniProtKB/TrEMBL;Acc:A0A1D6CHE8]				2	F:GO:0003998; F:GO:0016787	F:acylphosphatase activity; F:hydrolase activity	EC:3.6.1.7	Acylphosphatase	IPR001792 (PFAM); G3DSA:3.30.70.100 (GENE3D); IPR020456 (PANTHER); PTHR10029:SF19 (PANTHER); IPR017968 (PROSITE_PATTERNS); IPR001792 (PROSITE_PROFILES); IPR036046 (SUPERFAMILY)	F:GO:0003998	F:acylphosphatase activity
[INTERPRO, ANNOTATED]	TraesCS7B02G132800.1	355					7	P:GO:0000381; P:GO:0001510; C:GO:0005634; C:GO:0009506; P:GO:0010073; F:GO:0043621; P:GO:0080009	P:regulation of alternative mRNA splicing, via spliceosome; P:RNA methylation; C:nucleus; C:plasmodesma; P:meristem maintenance; F:protein self-association; P:mRNA methylation			Coil (COILS); Coil (COILS); Coil (COILS); Coil (COILS); Coil (COILS); Coil (COILS); IPR029732 (PFAM); mobidb-lite (MOBIDB_LITE); mobidb-lite (MOBIDB_LITE); mobidb-lite (MOBIDB_LITE); mobidb-lite (MOBIDB_LITE); IPR033757 (PANTHER)	P:GO:0000381; C:GO:0005634; P:GO:0080009	P:regulation of alternative mRNA splicing, via spliceosome; C:nucleus; P:mRNA methylation
[INTERPRO, BLASTED]	TraesCS7B02G150700.2	230	predicted protein	1.05E-150	20	72.58						mobidb-lite (MOBIDB_LITE); mobidb-lite (MOBIDB_LITE); mobidb-lite (MOBIDB_LITE); mobidb-lite (MOBIDB_LITE); PTHR33172:SF4 (PANTHER); PTHR33172 (PANTHER)	no GO terms	no GO terms
[INTERPRO, ANNOTATED]	TraesCS7B02G157800.2	343					4	F:GO:0016491; F:GO:0030151; P:GO:0042128; P:GO:0055114	F:oxidoreductase activity; F:molybdenum ion binding; P:nitrate assimilation; P:oxidation-reduction process			IPR008335 (PRINTS); IPR005066 (PFAM); G3DSA:2.60.40.650 (GENE3D); IPR000572 (PFAM); IPR036374 (G3DSA:3.90.420.GENE3D); PTHR19372:SF10 (PANTHER); PTHR19372 (PANTHER); cd02111 (CDD); IPR014756 (SUPERFAMILY); IPR036374 (SUPERFAMILY)	F:GO:0016491; F:GO:0030151; P:GO:0042128; P:GO:0055114	F:oxidoreductase activity; F:molybdenum ion binding; P:nitrate assimilation; P:oxidation-reduction process
[INTERPRO, ANNOTATED]	TraesCS7B02G160200.2	300					1	P:GO:0016554	P:cytidine to uridine editing			mobidb-lite (MOBIDB_LITE); mobidb-lite (MOBIDB_LITE); mobidb-lite (MOBIDB_LITE); mobidb-lite (MOBIDB_LITE); mobidb-lite (MOBIDB_LITE); PTHR31346:SF4 (PANTHER); IPR039206 (PANTHER)	P:GO:0016554	P:cytidine to uridine editing
[INTERPRO, BLASTED, MAPPED, ANNOTATED]	TraesCS7B02G177200.1	80	Methionyl-tRNA synthetase	5.93E-34	20	77.5	1	F:GO:0004812	F:aminoacyl-tRNA ligase activity			PTHR33320 (PANTHER); PTHR33320:SF7 (PANTHER)	no GO terms	no GO terms
[INTERPRO, BLASTED]	TraesCS7B02G183000.5	392	afadin- and alpha-actinin-binding protein	0	20	94.41						Coil (COILS); Coil (COILS); Coil (COILS); Coil (COILS); Coil (COILS); IPR021622 (PFAM); mobidb-lite (MOBIDB_LITE); mobidb-lite (MOBIDB_LITE); mobidb-lite (MOBIDB_LITE); mobidb-lite (MOBIDB_LITE); PTHR21736:SF12 (PANTHER); PTHR21736 (PANTHER)	no GO terms	no GO terms
[INTERPRO, BLASTED]	TraesCS7B02G245000.1	63	predicted protein	1.71E-29	3	92.06						mobidb-lite (MOBIDB_LITE)	no GO terms	no GO terms
[INTERPRO, BLASTED, MAPPED]	TraesCS7B02G262700.1	78	cysteine-rich and transmembrane domain-containing protein A-like	1.08E-46	15	74.72	1	C:GO:0016021	C:integral component of membrane			IPR028144 (PFAM); mobidb-lite (MOBIDB_LITE); PTHR31568:SF36 (PANTHER); PTHR31568 (PANTHER)	no GO terms	no GO terms
[INTERPRO, BLASTED, MAPPED]	TraesCS7B02G262800.1	78	cysteine-rich and transmembrane domain-containing protein A-like	3.54E-44	18	72.34	1	C:GO:0016021	C:integral component of membrane			IPR028144 (PFAM); mobidb-lite (MOBIDB_LITE); mobidb-lite (MOBIDB_LITE); PTHR31568 (PANTHER); PTHR31568:SF36 (PANTHER)	no GO terms	no GO terms
[INTERPRO, ANNOTATED]	TraesCS7B02G269800.1	609					6	P:GO:0006812; F:GO:0015299; C:GO:0016020; C:GO:0016021; P:GO:0055085; P:GO:1902600	P:cation transport; F:solute:proton antiporter activity; C:membrane; C:integral component of membrane; P:transmembrane transport; P:proton transmembrane transport			IPR038770 (G3DSA:1.20.1530.GENE3D); IPR006153 (PFAM); mobidb-lite (MOBIDB_LITE); PTHR16254:SF40 (PANTHER); PTHR16254 (PANTHER)	P:GO:0006812; F:GO:0015299; C:GO:0016021; P:GO:0055085	P:cation transport; F:solute:proton antiporter activity; C:integral component of membrane; P:transmembrane transport
[INTERPRO, ANNOTATED]	TraesCS7B02G299200.1	302					7	F:GO:0003700; C:GO:0005634; C:GO:0005789; P:GO:0006355; P:GO:0010200; P:GO:0030968; P:GO:0034976	F:DNA-binding transcription factor activity; C:nucleus; C:endoplasmic reticulum membrane; P:regulation of transcription, DNA-templated; P:response to chitin; P:endoplasmic reticulum unfolded protein response; P:response to endoplasmic reticulum stress			IPR004827 (PFAM); G3DSA:1.20.5.170 (GENE3D); mobidb-lite (MOBIDB_LITE); mobidb-lite (MOBIDB_LITE); mobidb-lite (MOBIDB_LITE); PTHR22952:SF375 (PANTHER); PTHR22952 (PANTHER); IPR004827 (PROSITE_PATTERNS); IPR004827 (PROSITE_PROFILES); cd14704 (CDD); SSF57959 (SUPERFAMILY)	F:GO:0003700; P:GO:0006355	F:DNA-binding transcription factor activity; P:regulation of transcription, DNA-templated
[INTERPRO, ANNOTATED]	TraesCS7B02G311400.2	530					3	C:GO:0016020; F:GO:0022857; P:GO:0055085	C:membrane; F:transmembrane transporter activity; P:transmembrane transport			IPR000109 (PFAM); PTHR11654:SF143 (PANTHER); IPR000109 (PANTHER); IPR036259 (SUPERFAMILY)	C:GO:0016020; F:GO:0022857; P:GO:0055085	C:membrane; F:transmembrane transporter activity; P:transmembrane transport
[INTERPRO, ANNOTATED]	TraesCS7B02G327800.1	402					2	C:GO:0016020; C:GO:0016021	C:membrane; C:integral component of membrane			IPR001841 (PFAM); IPR013083 (G3DSA:3.30.40.GENE3D); mobidb-lite (MOBIDB_LITE); mobidb-lite (MOBIDB_LITE); mobidb-lite (MOBIDB_LITE); PTHR14155 (PANTHER); PTHR14155:SF78 (PANTHER); IPR007110 (PROSITE_PROFILES); IPR001841 (PROSITE_PROFILES); cd16461 (CDD); SSF57850 (SUPERFAMILY)	no GO terms	no GO terms
[INTERPRO, ANNOTATED]	TraesCS7B02G350200.1	129	EF-hand Ca2+-binding protein CCD1 [Source:UniProtKB/TrEMBL;Acc:Q9LLM1]				1	F:GO:0005509	F:calcium ion binding			IPR002048 (PFAM); G3DSA:1.10.238.10 (GENE3D); PTHR44180:SF5 (PANTHER); PTHR44180 (PANTHER); IPR002048 (PROSITE_PROFILES); IPR011992 (SUPERFAMILY)	F:GO:0005509	F:calcium ion binding
[INTERPRO, ANNOTATED]	TraesCS7B02G355200.1	321					2	F:GO:0009055; P:GO:0022900	F:electron transfer activity; P:electron transport chain			IPR008972 (G3DSA:2.60.40.GENE3D); IPR003245 (PFAM); mobidb-lite (MOBIDB_LITE); mobidb-lite (MOBIDB_LITE); mobidb-lite (MOBIDB_LITE); mobidb-lite (MOBIDB_LITE); IPR039391 (PANTHER); PTHR33021:SF72 (PANTHER); IPR003245 (PRODOM); IPR003245 (PROSITE_PROFILES); cd11019 (CDD); IPR008972 (SUPERFAMILY)	F:GO:0009055	F:electron transfer activity
[INTERPRO, BLASTED]	TraesCS7B02G380400.1	110	hypothetical protein TRIUR3_03739	2.00E-13	1	93.22						mobidb-lite (MOBIDB_LITE); mobidb-lite (MOBIDB_LITE)	no GO terms	no GO terms
[INTERPRO, ANNOTATED]	TraesCS7B02G414500.1	92					1	F:GO:0016747	F:transferase activity, transferring acyl groups other than amino-acyl groups			IPR003480 (PFAM); IPR023213 (G3DSA:3.30.559.GENE3D); PTHR31896 (PANTHER); PTHR31896:SF14 (PANTHER)	F:GO:0016747	F:transferase activity, transferring acyl groups other than amino-acyl groups
[INTERPRO, ANNOTATED]	TraesCS7B02G418500.2	329					5	F:GO:0003677; F:GO:0003700; C:GO:0005634; P:GO:0006355; F:GO:0043565	F:DNA binding; F:DNA-binding transcription factor activity; C:nucleus; P:regulation of transcription, DNA-templated; F:sequence-specific DNA binding			Coil (COILS); IPR036576 (G3DSA:2.20.25.GENE3D); IPR003657 (PFAM); mobidb-lite (MOBIDB_LITE); mobidb-lite (MOBIDB_LITE); mobidb-lite (MOBIDB_LITE); PTHR31429:SF33 (PANTHER); PTHR31429 (PANTHER); IPR003657 (PROSITE_PROFILES); IPR036576 (SUPERFAMILY)	F:GO:0003700; P:GO:0006355; F:GO:0043565	F:DNA-binding transcription factor activity; P:regulation of transcription, DNA-templated; F:sequence-specific DNA binding
[INTERPRO, BLASTED]	TraesCS7B02G425800.1	107	predicted protein	6.63E-41	20	74.43						mobidb-lite (MOBIDB_LITE); PTHR33168:SF27 (PANTHER); PTHR33168 (PANTHER)	no GO terms	no GO terms
[INTERPRO, BLASTED, MAPPED, ANNOTATED]	TraesCS7B02G432600.1	39	uncharacterized protein LOC109764768	3.15E-17	20	84	1	P:GO:0048367	P:shoot system development			IPR012552 (PFAM); PTHR33102 (PANTHER); PTHR33102:SF11 (PANTHER)	no GO terms	no GO terms
[INTERPRO, BLASTED]	TraesCS7B02G454000.2	194	cell wall protein IFF6-like isoform X2	1.33E-85	6	70.88						mobidb-lite (MOBIDB_LITE); mobidb-lite (MOBIDB_LITE); mobidb-lite (MOBIDB_LITE)	no GO terms	no GO terms
[INTERPRO, BLASTED]	TraesCS7B02G454000.3	154	cell wall protein IFF6-like isoform X2	7.03E-62	6	63.63						mobidb-lite (MOBIDB_LITE); mobidb-lite (MOBIDB_LITE); mobidb-lite (MOBIDB_LITE)	no GO terms	no GO terms
[INTERPRO, BLASTED]	TraesCS7D02G055600.1	214	predicted protein	5.00E-144	20	67.71						PTHR32246:SF26 (PANTHER); PTHR32246 (PANTHER)	no GO terms	no GO terms
[INTERPRO, BLASTED]	TraesCS7D02G067800.1	79	predicted protein	5.88E-37	20	68.98						mobidb-lite (MOBIDB_LITE); mobidb-lite (MOBIDB_LITE); PTHR33641 (PANTHER); PTHR33641:SF1 (PANTHER)	no GO terms	no GO terms
[INTERPRO, BLASTED]	TraesCS7D02G068100.1	86	predicted protein	4.95E-45	11	66.26						mobidb-lite (MOBIDB_LITE); mobidb-lite (MOBIDB_LITE)	no GO terms	no GO terms
[INTERPRO, BLASTED]	TraesCS7D02G068200.1	82	predicted protein	3.89E-36	11	64.77						no IPS match	no IPS match	no IPS match
[INTERPRO, BLASTED]	TraesCS7D02G085500.1	55	cadmium tolerant 1	2.83E-20	20	92.79						IPR028144 (PFAM); PTHR35470:SF1 (PANTHER); PTHR35470 (PANTHER)	no GO terms	no GO terms
[INTERPRO, BLASTED]	TraesCS7D02G086600.1	55	cadmium tolerant 1	4.15E-30	20	92.88						IPR028144 (PFAM); PTHR35470:SF1 (PANTHER); PTHR35470 (PANTHER)	no GO terms	no GO terms
[INTERPRO, ANNOTATED]	TraesCS7D02G106200.1	280					1	F:GO:0043531	F:ADP binding			Coil (COILS); IPR041118 (PFAM); IPR002182 (PFAM); G3DSA:3.40.50.300 (GENE3D); PTHR43889:SF25 (PANTHER); PTHR43889 (PANTHER); IPR038005 (CDD); IPR027417 (SUPERFAMILY)	F:GO:0043531	F:ADP binding
[INTERPRO, ANNOTATED]	TraesCS7D02G117100.1	136	Histone H3 [Source:UniProtKB/TrEMBL;Acc:A0A077RTJ8]				5	C:GO:0000786; F:GO:0003677; C:GO:0005634; C:GO:0005694; F:GO:0046982	C:nucleosome; F:DNA binding; C:nucleus; C:chromosome; F:protein heterodimerization activity			IPR000164 (PRINTS); IPR009072 (G3DSA:1.10.20.GENE3D); IPR007125 (PFAM); mobidb-lite (MOBIDB_LITE); PTHR11426:SF163 (PANTHER); IPR000164 (PANTHER); IPR000164 (PROSITE_PATTERNS); IPR000164 (PROSITE_PATTERNS); IPR009072 (SUPERFAMILY)	C:GO:0000786; F:GO:0003677; F:GO:0046982	C:nucleosome; F:DNA binding; F:protein heterodimerization activity
[INTERPRO, ANNOTATED]	TraesCS7D02G132800.1	50	40S ribosomal protein S30 [Source:UniProtKB/TrEMBL;Acc:A0A341YSG5]				4	F:GO:0003735; C:GO:0005622; C:GO:0005840; P:GO:0006412	F:structural constituent of ribosome; C:intracellular; C:ribosome; P:translation			IPR006846 (PFAM); mobidb-lite (MOBIDB_LITE); PTHR12650 (PANTHER); PTHR12650:SF15 (PANTHER)	F:GO:0003735; C:GO:0005622; C:GO:0005840; P:GO:0006412	F:structural constituent of ribosome; C:intracellular; C:ribosome; P:translation
[INTERPRO, ANNOTATED]	TraesCS7D02G135800.3	150					2	F:GO:0032542; P:GO:0055114	F:sulfiredoxin activity; P:oxidation-reduction process	EC:1.8.98.2	Sulfiredoxin	G3DSA:3.90.1530.10 (GENE3D); IPR003115 (PFAM); IPR016692 (PANTHER); cd16395 (CDD); IPR036086 (SUPERFAMILY)	F:GO:0032542; P:GO:0055114	F:sulfiredoxin activity; P:oxidation-reduction process
[INTERPRO, ANNOTATED]	TraesCS7D02G144400.1	329					7	F:GO:0003824; F:GO:0004721; F:GO:0004722; P:GO:0006470; F:GO:0016787; F:GO:0043169; F:GO:0046872	F:catalytic activity; F:phosphoprotein phosphatase activity; F:protein serine/threonine phosphatase activity; P:protein dephosphorylation; F:hydrolase activity; F:cation binding; F:metal ion binding	EC:3.1.3.16	Protein-serine/threonine phosphatase	IPR001932 (PFAM); IPR036457 (G3DSA:3.60.40.GENE3D); IPR015655 (PANTHER); PTHR13832:SF531 (PANTHER); IPR001932 (PROSITE_PROFILES); IPR001932 (CDD); IPR036457 (SUPERFAMILY)	F:GO:0003824; F:GO:0004722; P:GO:0006470	F:catalytic activity; F:protein serine/threonine phosphatase activity; P:protein dephosphorylation
[INTERPRO, BLASTED, MAPPED, ANNOTATED]	TraesCS7D02G169800.1	1366	Putative PHD-finger domain containing protein family	0	20	78.82	1	F:GO:0046872	F:metal ion binding			Coil (COILS); Coil (COILS); PF13831 (PFAM); IPR013083 (G3DSA:3.30.40.GENE3D); IPR013083 (G3DSA:3.30.40.GENE3D); PF13832 (PFAM); mobidb-lite (MOBIDB_LITE); mobidb-lite (MOBIDB_LITE); mobidb-lite (MOBIDB_LITE); mobidb-lite (MOBIDB_LITE); mobidb-lite (MOBIDB_LITE); mobidb-lite (MOBIDB_LITE); mobidb-lite (MOBIDB_LITE); mobidb-lite (MOBIDB_LITE); PTHR13793 (PANTHER); PTHR13793:SF96 (PANTHER); PTHR1379…	no GO terms	no GO terms
[INTERPRO, ANNOTATED]	TraesCS7D02G177700.1	275					2	C:GO:0016020; C:GO:0016021	C:membrane; C:integral component of membrane			IPR008480 (PFAM); PTHR33098:SF2 (PANTHER); PTHR33098 (PANTHER); PTHR33098 (PANTHER)	no GO terms	no GO terms
[INTERPRO, ANNOTATED]	TraesCS7D02G181600.1	314	Annexin [Source:UniProtKB/TrEMBL;Acc:A0A1D6CVU9]				2	F:GO:0005509; F:GO:0005544	F:calcium ion binding; F:calcium-dependent phospholipid binding			IPR009118 (PRINTS); IPR001464 (PRINTS); IPR037104 (G3DSA:1.10.220.GENE3D); IPR037104 (G3DSA:1.10.220.GENE3D); IPR037104 (G3DSA:1.10.220.GENE3D); IPR018502 (PFAM); IPR037104 (G3DSA:1.10.220.GENE3D); PTHR10502 (PANTHER); PTHR10502:SF131 (PANTHER); IPR018252 (PROSITE_PATTERNS); SSF47874 (SUPERFAMILY)	F:GO:0005509; F:GO:0005544	F:calcium ion binding; F:calcium-dependent phospholipid binding
[INTERPRO, BLASTED, MAPPED]	TraesCS7D02G189200.1	155	lactoylglutathione lyase	4.74E-107	18	58.91	1	F:GO:0016829	F:lyase activity			mobidb-lite (MOBIDB_LITE); mobidb-lite (MOBIDB_LITE); mobidb-lite (MOBIDB_LITE)	no GO terms	no GO terms
[INTERPRO, BLASTED, MAPPED, ANNOTATED]	TraesCS7D02G204600.1	147	protein TIFY 11e-like	4.50E-100	20	77.16	1	P:GO:0048583	P:regulation of response to stimulus			IPR010399 (PFAM); IPR018467 (PFAM); IPR040390 (PANTHER); PTHR33077:SF15 (PANTHER); IPR010399 (PROSITE_PROFILES)	no GO terms	no GO terms
[INTERPRO, BLASTED, MAPPED, ANNOTATED]	TraesCS7D02G204700.1	147	protein TIFY 11e-like	1.90E-99	20	79.09	4	C:GO:0005634; P:GO:0009611; P:GO:0031347; P:GO:2000022	C:nucleus; P:response to wounding; P:regulation of defense response; P:regulation of jasmonic acid mediated signaling pathway			IPR018467 (PFAM); IPR010399 (PFAM); IPR040390 (PANTHER); PTHR33077:SF15 (PANTHER); IPR010399 (PROSITE_PROFILES)	no GO terms	no GO terms
[INTERPRO, BLASTED, MAPPED, ANNOTATED]	TraesCS7D02G227400.1	381	UPF0061 protein azo1574	0	20	96.08	3	P:GO:0009414; C:GO:0009534; C:GO:0009570	P:response to water deprivation; C:chloroplast thylakoid; C:chloroplast stroma			IPR003846 (PFAM); mobidb-lite (MOBIDB_LITE); IPR003846 (PANTHER)	no GO terms	no GO terms
[INTERPRO, ANNOTATED]	TraesCS7D02G250600.1	364					4	C:GO:0016020; C:GO:0016021; F:GO:0022857; P:GO:0055085	C:membrane; C:integral component of membrane; F:transmembrane transporter activity; P:transmembrane transport			IPR002067 (PRINTS); IPR023395 (G3DSA:1.50.40.GENE3D); IPR018108 (PFAM); IPR040062 (PANTHER); PTHR24089:SF631 (PANTHER); IPR018108 (PROSITE_PROFILES); IPR018108 (PROSITE_PROFILES); IPR018108 (PROSITE_PROFILES); IPR023395 (SUPERFAMILY)	F:GO:0022857; P:GO:0055085	F:transmembrane transporter activity; P:transmembrane transport
[INTERPRO, ANNOTATED]	TraesCS7D02G254200.2	91					4	F:GO:0003735; C:GO:0005622; C:GO:0005840; P:GO:0006412	F:structural constituent of ribosome; C:intracellular; C:ribosome; P:translation			IPR001515 (PFAM); IPR001515 (PANTHER); IPR001515 (PRODOM); IPR001515 (CDD); IPR036351 (SUPERFAMILY)	F:GO:0003735; C:GO:0005622; C:GO:0005840; P:GO:0006412	F:structural constituent of ribosome; C:intracellular; C:ribosome; P:translation
[INTERPRO, ANNOTATED]	TraesCS7D02G283400.3	728					3	F:GO:0003676; F:GO:0003723; P:GO:0006397	F:nucleic acid binding; F:RNA binding; P:mRNA processing			Coil (COILS); Coil (COILS); Coil (COILS); IPR012677 (G3DSA:3.30.70.GENE3D); G3DSA:1.20.1390.10 (GENE3D); IPR000504 (PFAM); IPR002483 (PFAM); mobidb-lite (MOBIDB_LITE); mobidb-lite (MOBIDB_LITE); mobidb-lite (MOBIDB_LITE); mobidb-lite (MOBIDB_LITE); mobidb-lite (MOBIDB_LITE); mobidb-lite (MOBIDB_LITE); mobidb-lite (MOBIDB_LITE); mobidb-lite (MOBIDB_LITE); mobidb-lite (MOBIDB_LITE); mobidb-lite (MO…	F:GO:0003676; P:GO:0006397	F:nucleic acid binding; P:mRNA processing
[INTERPRO, ANNOTATED]	TraesCS7D02G303700.1	357	RING-type E3 ubiquitin transferase [Source:UniProtKB/TrEMBL;Acc:A0A1D6CM54]				2	F:GO:0004842; P:GO:0016567	F:ubiquitin-protein transferase activity; P:protein ubiquitination			IPR013083 (G3DSA:3.30.40.GENE3D); IPR011989 (G3DSA:1.25.10.GENE3D); IPR003613 (PFAM); PTHR23315 (PANTHER); PTHR23315:SF112 (PANTHER); IPR003613 (PROSITE_PROFILES); cd16664 (CDD); IPR016024 (SUPERFAMILY); SSF57850 (SUPERFAMILY)	F:GO:0004842; P:GO:0016567	F:ubiquitin-protein transferase activity; P:protein ubiquitination
[INTERPRO, BLASTED, MAPPED, ANNOTATED]	TraesCS7D02G350700.2	272	SOUL heme-binding protein-like	0	20	82.26	4	P:GO:0006979; C:GO:0009535; C:GO:0009941; F:GO:0020037	P:response to oxidative stress; C:chloroplast thylakoid membrane; C:chloroplast envelope; F:heme binding			IPR018790 (PFAM); PTHR11220:SF50 (PANTHER); IPR006917 (PANTHER); IPR011256 (SUPERFAMILY)	no GO terms	no GO terms
[INTERPRO, BLASTED, MAPPED]	TraesCS7D02G354200.1	75	predicted protein	2.41E-42	18	62.42	2	C:GO:0016020; C:GO:0016021	C:membrane; C:integral component of membrane			PD865005 (PRODOM)	no GO terms	no GO terms
[INTERPRO, ANNOTATED]	TraesCS7D02G382200.2	272					2	C:GO:0016020; C:GO:0016021	C:membrane; C:integral component of membrane			PTHR33625:SF4 (PANTHER); PTHR33625 (PANTHER)	no GO terms	no GO terms
[INTERPRO, ANNOTATED]	TraesCS7D02G384300.1	80					1	P:GO:0010227	P:floral organ abscission			IPR039639 (PANTHER)	P:GO:0010227	P:floral organ abscission
[INTERPRO, BLASTED]	TraesCS7D02G394900.1	101	hypothetical protein TRIUR3_27007	4.68E-61	1	96						no IPS match	no IPS match	no IPS match
[INTERPRO, BLASTED]	TraesCS7D02G410000.1	160	predicted protein	8.53E-112	20	67.76						mobidb-lite (MOBIDB_LITE); mobidb-lite (MOBIDB_LITE); mobidb-lite (MOBIDB_LITE); PTHR34278 (PANTHER); PTHR34278:SF2 (PANTHER)	no GO terms	no GO terms
[INTERPRO, ANNOTATED]	TraesCS7D02G414300.3	885					3	P:GO:0006541; P:GO:0009058; P:GO:0009396	P:glutamine metabolic process; P:biosynthetic process; P:folic acid-containing compound biosynthetic process			PR00097 (PRINTS); PR00099 (PRINTS); PR00096 (PRINTS); IPR017926 (PFAM); IPR005801 (G3DSA:3.60.120.GENE3D); IPR005802 (TIGRFAM); IPR006805 (PFAM); IPR015890 (PFAM); mobidb-lite (MOBIDB_LITE); mobidb-lite (MOBIDB_LITE); mobidb-lite (MOBIDB_LITE); PTHR11236:SF18 (PANTHER); PTHR11236 (PANTHER); IPR017926 (PROSITE_PROFILES); cd01743 (CDD); IPR029062 (SUPERFAMILY); IPR005801 (SUPERFAMILY)	P:GO:0009058; P:GO:0009396	P:biosynthetic process; P:folic acid-containing compound biosynthetic process
[INTERPRO, ANNOTATED]	TraesCS7D02G438100.2	587					3	F:GO:0005509; F:GO:0016491; P:GO:0055114	F:calcium ion binding; F:oxidoreductase activity; P:oxidation-reduction process			PR00368 (PRINTS); G3DSA:3.50.50.100 (GENE3D); IPR023753 (PFAM); PTHR43706 (PANTHER); PTHR43706:SF3 (PANTHER); IPR018247 (PROSITE_PATTERNS); IPR002048 (PROSITE_PROFILES); IPR011992 (SUPERFAMILY); IPR036188 (SUPERFAMILY); IPR036188 (SUPERFAMILY)	F:GO:0005509; F:GO:0016491; P:GO:0055114	F:calcium ion binding; F:oxidoreductase activity; P:oxidation-reduction process
[INTERPRO, ANNOTATED]	TraesCS7D02G449900.1	726	Auxin response factor [Source:UniProtKB/TrEMBL;Acc:A0A1D6CN46]				5	F:GO:0003677; F:GO:0005515; C:GO:0005634; P:GO:0006355; P:GO:0009725	F:DNA binding; F:protein binding; C:nucleus; P:regulation of transcription, DNA-templated; P:response to hormone			IPR015300 (G3DSA:2.40.330.GENE3D); IPR003340 (PFAM); IPR033389 (PFAM); IPR010525 (PFAM); G3DSA:2.30.30.1040 (GENE3D); G3DSA:3.10.20.90 (GENE3D); mobidb-lite (MOBIDB_LITE); mobidb-lite (MOBIDB_LITE); mobidb-lite (MOBIDB_LITE); mobidb-lite (MOBIDB_LITE); PTHR31384 (PANTHER); PTHR31384:SF22 (PANTHER); IPR003340 (PROSITE_PROFILES); IPR000270 (PROSITE_PROFILES); SSF54277 (SUPERFAMILY); IPR015300 (SUPE…	F:GO:0003677; F:GO:0005515; C:GO:0005634; P:GO:0006355; P:GO:0009725	F:DNA binding; F:protein binding; C:nucleus; P:regulation of transcription, DNA-templated; P:response to hormone
[INTERPRO, ANNOTATED]	TraesCS7D02G455800.1	94					1	P:GO:0009733	P:response to auxin			IPR003676 (PFAM); PTHR31374 (PANTHER); PTHR31374:SF24 (PANTHER)	P:GO:0009733	P:response to auxin
[INTERPRO, BLASTED, MAPPED]	TraesCS7D02G472100.1	245	NADP-specific glutamate dehydrogenase	2.89E-163	20	63.01	3	C:GO:0016020; C:GO:0016021; P:GO:0080167	C:membrane; C:integral component of membrane; P:response to karrikin			PTHR37244 (PANTHER)	no GO terms	no GO terms
[INTERPRO, ANNOTATED]	TraesCS7D02G493000.1	392					2	F:GO:0003824; F:GO:0050662	F:catalytic activity; F:coenzyme binding			IPR001509 (PFAM); G3DSA:3.40.50.720 (GENE3D); PTHR10366 (PANTHER); PTHR10366:SF339 (PANTHER); IPR036291 (SUPERFAMILY)	F:GO:0003824; F:GO:0050662	F:catalytic activity; F:coenzyme binding
[INTERPRO, BLASTED, MAPPED, ANNOTATED]	TraesCS7D02G495200.1	153	chaperone protein dnaJ 8, chloroplastic	1.69E-102	20	73.06	4	C:GO:0005737; P:GO:0042026; F:GO:0051082; P:GO:0051085	C:cytoplasm; P:protein refolding; F:unfolded protein binding; P:chaperone cofactor-dependent protein refolding			Coil (COILS); IPR001623 (PRINTS); IPR001623 (PFAM); IPR036869 (G3DSA:1.10.287.GENE3D); PTHR24074:SF12 (PANTHER); PTHR24074 (PANTHER); IPR001623 (PROSITE_PROFILES); IPR001623 (CDD); IPR036869 (SUPERFAMILY)	no GO terms	no GO terms
[INTERPRO, BLASTED]	TraesCS7D02G504000.1	104	predicted protein	7.58E-69	20	74.66						mobidb-lite (MOBIDB_LITE); mobidb-lite (MOBIDB_LITE); PTHR33168:SF27 (PANTHER); PTHR33168 (PANTHER)	no GO terms	no GO terms
[INTERPRO, ANNOTATED]	TraesCS7D02G504600.1	344					1	F:GO:0016758	F:transferase activity, transferring hexosyl groups			G3DSA:3.40.50.2000 (GENE3D); G3DSA:3.40.50.2000 (GENE3D); IPR002213 (PFAM); PTHR11926 (PANTHER); PTHR11926:SF255 (PANTHER); SSF53756 (SUPERFAMILY)	F:GO:0016758	F:transferase activity, transferring hexosyl groups
[INTERPRO, ANNOTATED]	TraesCS7D02G524300.1	524					2	F:GO:0004190; P:GO:0006508	F:aspartic-type endopeptidase activity; P:proteolysis	EC:3.4.23	Acting on peptide bonds (peptidases)	IPR001461 (PRINTS); IPR021109 (G3DSA:2.40.70.GENE3D); IPR032799 (PFAM); IPR032861 (PFAM); IPR021109 (G3DSA:2.40.70.GENE3D); mobidb-lite (MOBIDB_LITE); IPR001461 (PANTHER); PTHR13683:SF232 (PANTHER); IPR001969 (PROSITE_PATTERNS); IPR001969 (PROSITE_PATTERNS); IPR033121 (PROSITE_PROFILES); IPR021109 (SUPERFAMILY)	F:GO:0004190; P:GO:0006508	F:aspartic-type endopeptidase activity; P:proteolysis
[INTERPRO, ANNOTATED]	TraesCS7D02G536900.1	310					3	F:GO:0016491; F:GO:0046872; P:GO:0055114	F:oxidoreductase activity; F:metal ion binding; P:oxidation-reduction process			PR00682 (PRINTS); IPR005123 (PFAM); IPR026992 (PFAM); IPR027443 (G3DSA:2.60.120.GENE3D); PTHR10209 (PANTHER); PTHR10209:SF214 (PANTHER); IPR005123 (PROSITE_PROFILES); SSF51197 (SUPERFAMILY)	F:GO:0016491; P:GO:0055114	F:oxidoreductase activity; P:oxidation-reduction process
[INTERPRO, ANNOTATED]	TraesCS7D02G538200.2	973					1	F:GO:0043531	F:ADP binding			Coil (COILS); Coil (COILS); PR00364 (PRINTS); G3DSA:3.40.50.300 (GENE3D); IPR002182 (PFAM); IPR032675 (G3DSA:3.80.10.GENE3D); G3DSA:1.10.8.430 (GENE3D); IPR041118 (PFAM); PTHR43889 (PANTHER); PTHR43889:SF34 (PANTHER); IPR038005 (CDD); SSF52058 (SUPERFAMILY); IPR027417 (SUPERFAMILY)	F:GO:0043531	F:ADP binding
[INTERPRO, ANNOTATED]	TraesCSU02G009000.1	482	Glycosyltransferase [Source:UniProtKB/TrEMBL;Acc:A0A1D5TKK3]				3	F:GO:0016740; F:GO:0016757; F:GO:0016758	F:transferase activity; F:transferase activity, transferring glycosyl groups; F:transferase activity, transferring hexosyl groups			G3DSA:3.40.50.2000 (GENE3D); G3DSA:3.40.50.2000 (GENE3D); IPR002213 (PFAM); PTHR11926 (PANTHER); PTHR11926:SF261 (PANTHER); IPR035595 (PROSITE_PATTERNS); SSF53756 (SUPERFAMILY)	F:GO:0016758	F:transferase activity, transferring hexosyl groups
[INTERPRO, BLASTED]	TraesCSU02G011800.1	136	hypothetical protein TRIUR3_34143	3.65E-89	1	97.76						mobidb-lite (MOBIDB_LITE); mobidb-lite (MOBIDB_LITE); mobidb-lite (MOBIDB_LITE)	no GO terms	no GO terms
[INTERPRO, ANNOTATED]	TraesCSU02G049500.1	71					3	F:GO:0004867; P:GO:0009611; P:GO:0010951	F:serine-type endopeptidase inhibitor activity; P:response to wounding; P:negative regulation of endopeptidase activity			IPR000864 (PRINTS); G3DSA:3.30.10.10 (GENE3D); IPR000864 (PFAM); PTHR33091:SF28 (PANTHER); IPR000864 (PANTHER); IPR000864 (PRODOM); IPR036354 (SUPERFAMILY)	F:GO:0004867; P:GO:0009611	F:serine-type endopeptidase inhibitor activity; P:response to wounding
[INTERPRO, BLASTED]	TraesCSU02G087100.1	106	predicted protein	1.70E-36	20	73.59						mobidb-lite (MOBIDB_LITE); PTHR33168 (PANTHER); PTHR33168:SF27 (PANTHER)	no GO terms	no GO terms
[INTERPRO, BLASTED]	TraesCSU02G092900.1	85	hypothetical protein TRIUR3_04085	1.38E-53	1	96.47						no IPS match	no IPS match	no IPS match
[INTERPRO, ANNOTATED]	TraesCSU02G198000.1	175	Dirigent protein [Source:UniProtKB/TrEMBL;Acc:A0A341ZF53]				2	C:GO:0005576; C:GO:0048046	C:extracellular region; C:apoplast			IPR004265 (PFAM); PTHR21495:SF65 (PANTHER); PTHR21495 (PANTHER)	no GO terms	no GO terms
[INTERPRO, ANNOTATED]	TraesCSU02G224100.1	377					2	F:GO:0005509; F:GO:0030247	F:calcium ion binding; F:polysaccharide binding			IPR001881 (PFAM); IPR025287 (PFAM); G3DSA:2.10.25.10 (GENE3D); PTHR27005 (PANTHER); PTHR27005:SF26 (PANTHER); IPR018097 (PROSITE_PATTERNS); IPR000152 (PROSITE_PATTERNS); IPR000742 (PROSITE_PROFILES); cd00054 (CDD); SSF57196 (SUPERFAMILY)	F:GO:0005509; F:GO:0030247	F:calcium ion binding; F:polysaccharide binding
