# Supplementary material for: Insights into the resistance of a synthetically-derived wheat to Septoria tritici blotch disease: less is more
Source: BMC Plant Biol. 2020 Sep 3;20:407. doi: 10.1186/s12870-020-02612-z (PMC7469286; doi:10.1186/s12870-020-02612-z)
Supplement: Supplementary file 4 — Additional file 4. Gene expression data for genes within this study that correspond to differentially expressed probes from the published microarray of Brennan et al. [25]. [file 12870_2020_2612_MOESM4_ESM.csv]

ID	LFC	Condition	Data	Pair
TraesCS3A02G221900.2	-2.669237037	Stigg 6	RNAseq	1
TaAffx.117638.2.S1_at	1.076344783	GA_8	Microarray	1
TraesCS3A02G535100.1	-2.982210093	Stigg 6	RNAseq	2
Ta.12834.1.S1_s_at	1.145249714	GA_12	Microarray	2
TraesCS3B02G565500.1	16.59181704	Stigg 6	RNAseq	3
TraesCS3B02G565500.1	45.72320055	Stigg 48	RNAseq	3
TraesCS3B02G565500.1	46.28671144	Longbow 48	RNAseq	3
Ta.8319.1.A1_at	3.876473023	ST_12	Microarray	3
TraesCS4D02G063500.1	15.96580339	Stigg 6	RNAseq	4
TraesCS4D02G063500.1	43.62924229	Stigg 24	RNAseq	4
TraesCS4D02G063500.1	44.54001216	Longbow 6	RNAseq	4
TraesCS4D02G063500.1	46.29144782	Longbow 24	RNAseq	4
TraesCS4D02G063500.1	47.38163139	Longbow 96	RNAseq	4
Ta.8517.1.S1_at	2.93562075	GA_12	Microarray	4
TraesCS7D02G504600.1	-6.596374437	Stigg 6	RNAseq	5
Ta.22353.1.S1_at	1.022250595	GA_12	Microarray	5
TraesCSU02G198000.1	17.08292851	Stigg 6	RNAseq	6
TraesCSU02G198000.1	-45.81163776	Longbow 6	RNAseq	6
TraesCSU02G198000.1	-43.31419495	Longbow 96	RNAseq	6
Ta.22687.1.A1_at	2.945979717	GA_24	Microarray	6
Ta.22687.1.A1_at	2.510592974	GA_12	Microarray	6
Ta.22687.1.A1_at	2.052842738	ST_8	Microarray	6
TraesCSU02G198000.1	17.08292851	Stigg 6	RNAseq	7
TraesCSU02G198000.1	-45.81163776	Longbow 6	RNAseq	7
TraesCSU02G198000.1	-43.31419495	Longbow 96	RNAseq	7
Ta.22687.2.S1_at	2.438692385	GA_24	Microarray	7
Ta.22687.2.S1_at	1.711203791	GA_12	Microarray	7
TraesCS5A02G401200.1	2.890597139	Stigg 48	RNAseq	8
Ta.29449.1.S1_s_at	2.33046504	GA_8	Microarray	8
TraesCS5B02G462200.1	3.710200406	Stigg 48	RNAseq	9
TaAffx.15880.1.S1_at	3.373587361	GA_24	Microarray	9
TaAffx.15880.1.S1_at	2.425563349	GA_12	Microarray	9
TaAffx.15880.1.S1_at	2.160487621	ST_8	Microarray	9
TraesCS6D02G026200.1	5.963153969	Stigg 48	RNAseq	10
Ta.27279.1.S1_at	1.494019836	GA_12	Microarray	10
TraesCS7A02G073000.1	7.372821588	Stigg 48	RNAseq	11
Ta.15207.1.S1_at	3.850236196	GA_24	Microarray	11
Ta.15207.1.S1_at	1.870091765	GA_12	Microarray	11
Ta.15207.1.S1_at	4.304015319	GA_8	Microarray	11
TraesCS7B02G350200.1	3.261391567	Stigg 48	RNAseq	12
Ta.2882.1.S1_s_at	2.500024691	GA_24	Microarray	12
Ta.2882.1.S1_s_at	2.082389436	GA_8	Microarray	12
TraesCS7D02G384300.1	32.59040292	Stigg 48	RNAseq	13
TraesCS7D02G384300.1	28.39570927	Longbow 6	RNAseq	13
TraesCS7D02G384300.1	31.00550021	Longbow 24	RNAseq	13
TaAffx.112202.1.S1_s_at	1.287647963	GA_12	Microarray	13
TraesCSU02G009000.1	3.690071711	Stigg 48	RNAseq	14
Ta.23340.1.S1_at	2.064705947	GA_12	Microarray	14
Ta.23340.1.S1_at	2.203947231	GA_8	Microarray	14
Ta.23340.1.S1_at	2.740939057	ST_8	Microarray	14
TraesCSU02G049500.1	-40.01671069	Stigg 48	RNAseq	15
TraesCSU02G049500.1	-43.04845383	Stigg 96	RNAseq	15
TraesCSU02G049500.1	-39.77514235	Longbow 6	RNAseq	15
TraesCSU02G049500.1	42.37521945	Longbow 24	RNAseq	15
Ta.24632.1.S1_a_at	4.327874999	GA_12	Microarray	15
TraesCSU02G049500.1	-40.01671069	Stigg 48	RNAseq	16
TraesCSU02G049500.1	-43.04845383	Stigg 96	RNAseq	16
TraesCSU02G049500.1	-39.77514235	Longbow 6	RNAseq	16
TraesCSU02G049500.1	42.37521945	Longbow 24	RNAseq	16
Ta.24632.1.S1_at	4.397841386	GA_12	Microarray	16
TraesCSU02G049500.1	-40.01671069	Stigg 48	RNAseq	17
TraesCSU02G049500.1	-43.04845383	Stigg 96	RNAseq	17
TraesCSU02G049500.1	-39.77514235	Longbow 6	RNAseq	17
TraesCSU02G049500.1	42.37521945	Longbow 24	RNAseq	17
Ta.24632.1.S1_x_at	3.992998078	GA_12	Microarray	17
TraesCS7A02G180100.1	1.322527504	Stigg 96	RNAseq	18
Ta.14590.2.S1_at	1.856231192	GA_12	Microarray	18
TraesCS7D02G181600.1	2.008901681	Stigg 96	RNAseq	19
Ta.14590.1.S1_a_at	2.30630211	GA_12	Microarray	19
TraesCS7D02G181600.1	2.008901681	Stigg 96	RNAseq	20
Ta.14590.1.S1_at	1.713695398	GA_12	Microarray	20
TraesCS7D02G181600.1	2.008901681	Stigg 96	RNAseq	21
Ta.14590.1.S1_x_at	1.7216448	GA_12	Microarray	21
TraesCS7D02G181600.1	2.008901681	Stigg 96	RNAseq	22
Ta.14590.3.S1_at	1.918389917	GA_12	Microarray	22
TraesCS7A02G516600.2	-21.7519342	Longbow 6	RNAseq	23
TraesCS7A02G516600.2	20.26795205	Longbow 48	RNAseq	23
Ta.5718.2.S1_a_at	-2.174764497	ST_8	Microarray	23
TraesCS1A02G265700.1	8.343421634	Longbow 24	RNAseq	24
Ta.21267.1.S1_s_at	4.739389809	ST_12	Microarray	24
TraesCS2B02G603600.1	4.257954528	Longbow 24	RNAseq	25
TaAffx.33753.1.S1_at	2.316060149	GA_12	Microarray	25
TaAffx.33753.1.S1_at	2.974009313	GA_8	Microarray	25
TraesCS2D02G597200.1	3.788905701	Longbow 24	RNAseq	26
TaAffx.33753.2.S1_s_at	2.190611079	GA_12	Microarray	26
TraesCS3A02G347500.1	3.692623908	Longbow 24	RNAseq	27
Ta.8348.1.A1_x_at	1.263303385	GA_24	Microarray	27
TraesCS5A02G057500.2	21.07064911	Longbow 24	RNAseq	28
TaAffx.18447.1.S1_at	-3.739737731	GA_24	Microarray	28
TraesCS5A02G057500.2	21.07064911	Longbow 24	RNAseq	29
TaAffx.18447.5.S1_s_at	-3.193672194	GA_24	Microarray	29
TaAffx.18447.5.S1_s_at	-1.60231892	GA_12	Microarray	29
TraesCS5A02G381700.1	20.03272464	Longbow 24	RNAseq	30
TaAffx.80544.1.S1_s_at	-2.139159389	GA_24	Microarray	30
TaAffx.80544.1.S1_s_at	2.454110436	GA_8	Microarray	30
TraesCS6B02G175100.2	5.057274235	Longbow 24	RNAseq	31
Ta.4678.2.S1_at	2.143089675	GA_24	Microarray	31
TraesCS6B02G257000.1	7.189766606	Longbow 24	RNAseq	32
TaAffx.81130.1.S1_at	1.751393358	GA_24	Microarray	32
TaAffx.81130.1.S1_at	1.936460007	ST_12	Microarray	32
TraesCS6D02G168900.1	6.191935396	Longbow 24	RNAseq	33
Ta.28010.1.S1_s_at	2.186122615	GA_12	Microarray	33
TraesCS2A02G438200.1	3.531843737	Longbow 48	RNAseq	34
Ta.10549.2.A1_at	3.796624595	GA_24	Microarray	34
TraesCS2A02G438200.1	3.531843737	Longbow 48	RNAseq	35
TaAffx.121853.1.S1_at	2.433882286	GA_24	Microarray	35
TraesCS2A02G438200.1	3.531843737	Longbow 48	RNAseq	36
TaAffx.121853.1.S1_x_at	2.197198444	GA_24	Microarray	36
TraesCS3A02G438800.1	2.329830303	Longbow 48	RNAseq	37
TraesCS3A02G438800.1	2.5941433	Longbow 96	RNAseq	37
TaAffx.16900.1.A1_at	1.595484738	GA_12	Microarray	37
TaAffx.16900.1.A1_at	1.567148155	GA_8	Microarray	37
TraesCS3B02G526700.1	4.537609645	Longbow 48	RNAseq	38
Ta.22427.1.A1_x_at	2.053573272	GA_12	Microarray	38
TraesCS4A02G033600.1	2.528792239	Longbow 48	RNAseq	39
TaAffx.108218.2.S1_at	1.256465848	GA_12	Microarray	39
TraesCS5A02G229000.1	3.807738134	Longbow 48	RNAseq	40
Ta.11016.1.S1_at	1.846353022	GA_12	Microarray	40
TraesCS1A02G186700.1	2.985160552	Longbow 96	RNAseq	41
Ta.14483.1.S1_x_at	2.01153379	GA_12	Microarray	41
Ta.14483.1.S1_x_at	1.559321291	ST_8	Microarray	41
TraesCS1A02G361100.1	1.169939008	Longbow 96	RNAseq	42
Ta.23101.1.S1_at	1.717659899	GA_24	Microarray	42
Ta.23101.1.S1_at	1.395529306	GA_12	Microarray	42
TraesCS2A02G188600.1	2.262519938	Longbow 96	RNAseq	43
TaAffx.109477.1.S1_at	1.3444152	GA_12	Microarray	43
TraesCS2A02G188600.1	2.262519938	Longbow 96	RNAseq	44
TaAffx.109477.1.S1_x_at	1.30116752	GA_12	Microarray	44
TraesCS2B02G369100.1	2.501039774	Longbow 96	RNAseq	45
Ta.224.1.S1_at	1.994109789	GA_12	Microarray	45
TraesCS3A02G354800.1	1.779367798	Longbow 96	RNAseq	46
TaAffx.12271.1.S1_at	2.213966965	GA_24	Microarray	46
TaAffx.12271.1.S1_at	2.152986143	GA_12	Microarray	46
TaAffx.12271.1.S1_at	1.834250394	ST_8	Microarray	46
TraesCS3B02G246000.1	-0.768092822	Longbow 96	RNAseq	47
Ta.8661.2.S1_a_at	-2.648480188	GA_12	Microarray	47
TraesCS3B02G246000.1	-0.768092822	Longbow 96	RNAseq	48
Ta.8661.2.S1_at	-1.019351707	GA_12	Microarray	48
TraesCS4B02G092200.1	2.554093092	Longbow 96	RNAseq	49
TaAffx.128570.1.S1_at	1.419464929	GA_12	Microarray	49
TraesCS4B02G356800.1	1.472333861	Longbow 96	RNAseq	50
Ta.21591.1.A1_s_at	2.001790562	GA_12	Microarray	50
Ta.21591.1.A1_s_at	1.995569586	ST_8	Microarray	50
TraesCS4D02G350500.1	2.363239737	Longbow 96	RNAseq	51
Ta.9765.1.S1_at	2.77476476	GA_12	Microarray	51
TraesCS4D02G350500.1	2.363239737	Longbow 96	RNAseq	52
Ta.9765.1.S1_x_at	2.569457847	GA_12	Microarray	52
Ta.9765.1.S1_x_at	2.133991241	ST_8	Microarray	52
TraesCS4D02G350500.1	2.363239737	Longbow 96	RNAseq	53
TaAffx.82312.1.S1_s_at	2.303787984	GA_12	Microarray	53
TraesCS5A02G004600.1	6.47127684	Longbow 96	RNAseq	54
Ta.8390.1.S1_at	3.12352964	GA_12	Microarray	54
TraesCS5D02G044100.1	-5.466325881	Longbow 96	RNAseq	55
Ta.408.3.S1_at	-2.90107826	GA_12	Microarray	55
TraesCS6A02G196500.2	-7.92959724	Longbow 96	RNAseq	56
Ta.11785.1.A1_at	1.303984474	ST_12	Microarray	56
TraesCS7B02G262700.1	6.889210785	Longbow 96	RNAseq	57
Ta.19368.1.S1_at	3.273901124	GA_12	Microarray	57
TraesCS7B02G355200.1	2.054553238	Longbow 96	RNAseq	58
Ta.351.1.S1_at	1.387997851	GA_12	Microarray	58
