# Supplementary material for: Insights into the resistance of a synthetically-derived wheat to Septoria tritici blotch disease: less is more
Source: BMC Plant Biol. 2020 Sep 3;20:407. doi: 10.1186/s12870-020-02612-z (PMC7469286; doi:10.1186/s12870-020-02612-z)
Supplement: Supplementary file 5 — Additional file 5. Gene expression data for defence related transcription factors that were up-regulated in the STB-susceptible cultivar Longbow. [file 12870_2020_2612_MOESM5_ESM.csv]

Gene	log2FoldChange	Cultivar	Timepoint	Description (BLASTp)	Max Score	Total Score	Query Cover	E value	Per. Ident
TraesCS3A02G347500.1	3.692623908	Longbow	24	putative WRKY transcription factor 33 [Triticum urartu]	1150	1150	100%	0	99.64%
TraesCS3B02G379200.1	3.628474597	Longbow	24	putative WRKY transcription factor 33 [Triticum urartu]	1107	1107	100%	0	96.62%
TraesCS3D02G341100.1	3.201248483	Longbow	24	WRKY transcription factor WRKY24-like [Aegilops tauschii subsp. tauschii]	1151	1151	100%	0	100.00%
				putative WRKY transcription factor 33 [Triticum urartu]	983	983	100%	0	95.06%
TraesCS6A02G146900.1	4.745644579	Longbow	24	WRKY80 transcription factor [Triticum aestivum]	724	724	100%	0	100.00%
TraesCS6B02G175100.2	5.057274235	Longbow	24	WRKY transcription factor 33-2 [Triticum aestivum]	731	731	100%	0	99.44%
TraesCS6D02G130600.1	6.960620402	Longbow	24	auxin-responsive protein SAUR71-like [Aegilops tauschii subsp. tauschii]	206	206	100%	8.00E-67	92.37%
