# Supplementary material for: Insights into the resistance of a synthetically-derived wheat to Septoria tritici blotch disease: less is more
Source: BMC Plant Biol. 2020 Sep 3;20:407. doi: 10.1186/s12870-020-02612-z (PMC7469286; doi:10.1186/s12870-020-02612-z)
Supplement: Supplementary file 6 — Additional file 6. Module assignment of genes within the cv. Longbow-specific gene networks. [file 12870_2020_2612_MOESM6_ESM.csv]

Gene	Module_Longbow
TraesCS1A02G007900.1	0
TraesCS1A02G008600.1	0
TraesCS1A02G011200.1	0
TraesCS1A02G011500.1	0
TraesCS1A02G012900.1	0
TraesCS1A02G015400.1	0
TraesCS1A02G022600.1	0
TraesCS1A02G035500.2	0
TraesCS1A02G039200.1	0
TraesCS1A02G048600.1	0
TraesCS1A02G051100.1	0
TraesCS1A02G066100.1	0
TraesCS1A02G075100.1	0
TraesCS1A02G076300.1	0
TraesCS1A02G076400.2	0
TraesCS1A02G081100.1	0
TraesCS1A02G086600.1	0
TraesCS1A02G090300.1	0
TraesCS1A02G095700.1	0
TraesCS1A02G099500.2	0
TraesCS1A02G101900.1	0
TraesCS1A02G102900.1	0
TraesCS1A02G111600.1	0
TraesCS1A02G123500.1	0
TraesCS1A02G127100.1	0
TraesCS1A02G127100.2	0
TraesCS1A02G133800.4	0
TraesCS1A02G136000.1	0
TraesCS1A02G137000.2	0
TraesCS1A02G142800.4	0
TraesCS1A02G145100.1	0
TraesCS1A02G146200.1	0
TraesCS1A02G149100.1	0
TraesCS1A02G151100.1	0
TraesCS1A02G162600.1	0
TraesCS1A02G164200.6	0
TraesCS1A02G167400.2	0
TraesCS1A02G169900.1	0
TraesCS1A02G170400.3	0
TraesCS1A02G175600.1	0
TraesCS1A02G179300.1	0
TraesCS1A02G180500.2	0
TraesCS1A02G180500.3	0
TraesCS1A02G181700.1	0
TraesCS1A02G185500.1	0
TraesCS1A02G185900.4	0
TraesCS1A02G187600.2	0
TraesCS1A02G196100.1	0
TraesCS1A02G197000.1	0
TraesCS1A02G198700.2	0
TraesCS1A02G199900.1	0
TraesCS1A02G200900.2	0
TraesCS1A02G207100.1	0
TraesCS1A02G207700.1	0
TraesCS1A02G210300.1	0
TraesCS1A02G210500.1	0
TraesCS1A02G216100.1	0
TraesCS1A02G220200.1	0
TraesCS1A02G223000.1	0
TraesCS1A02G228600.1	0
TraesCS1A02G235100.1	0
TraesCS1A02G235300.1	0
TraesCS1A02G237100.1	0
TraesCS1A02G245200.1	0
TraesCS1A02G245700.1	0
TraesCS1A02G247200.1	0
TraesCS1A02G249400.4	0
TraesCS1A02G249400.5	0
TraesCS1A02G260500.2	0
TraesCS1A02G261600.1	0
TraesCS1A02G268200.1	0
TraesCS1A02G270900.1	0
TraesCS1A02G276400.2	0
TraesCS1A02G297600.1	0
TraesCS1A02G308000.1	0
TraesCS1A02G314400.2	0
TraesCS1A02G319500.1	0
TraesCS1A02G338600.1	0
TraesCS1A02G340100.1	0
TraesCS1A02G341500.1	0
TraesCS1A02G348900.2	0
TraesCS1A02G349100.1	0
TraesCS1A02G349300.1	0
TraesCS1A02G350800.1	0
TraesCS1A02G356500.1	0
TraesCS1A02G358300.1	0
TraesCS1A02G361300.1	0
TraesCS1A02G362600.1	0
TraesCS1A02G368200.1	0
TraesCS1A02G379400.1	0
TraesCS1A02G382100.1	0
TraesCS1A02G387400.1	0
TraesCS1A02G390300.1	0
TraesCS1A02G391000.1	0
TraesCS1A02G392500.1	0
TraesCS1A02G398100.1	0
TraesCS1A02G402000.1	0
TraesCS1A02G403900.2	0
TraesCS1A02G407000.1	0
TraesCS1A02G407200.1	0
TraesCS1A02G411700.1	0
TraesCS1A02G413500.1	0
TraesCS1A02G416500.1	0
TraesCS1A02G419800.1	0
TraesCS1A02G425200.1	0
TraesCS1A02G428400.2	0
TraesCS1A02G428600.1	0
TraesCS1A02G430500.1	0
TraesCS1A02G437700.1	0
TraesCS1A02G443200.2	0
TraesCS1B02G000400.1	0
TraesCS1B02G000800.3	0
TraesCS1B02G004800.1	0
TraesCS1B02G005100.4	0
TraesCS1B02G006800.1	0
TraesCS1B02G008600.1	0
TraesCS1B02G009900.1	0
TraesCS1B02G021300.3	0
TraesCS1B02G023300.1	0
TraesCS1B02G033200.1	0
TraesCS1B02G036700.1	0
TraesCS1B02G037400.1	0
TraesCS1B02G040000.1	0
TraesCS1B02G040700.1	0
TraesCS1B02G042400.1	0
TraesCS1B02G043200.2	0
TraesCS1B02G044200.1	0
TraesCS1B02G049300.1	0
TraesCS1B02G055100.1	0
TraesCS1B02G055100.2	0
TraesCS1B02G065700.1	0
TraesCS1B02G065700.2	0
TraesCS1B02G071200.1	0
TraesCS1B02G073100.1	0
TraesCS1B02G078600.1	0
TraesCS1B02G081800.1	0
TraesCS1B02G095500.1	0
TraesCS1B02G098300.1	0
TraesCS1B02G101800.2	0
TraesCS1B02G104200.1	0
TraesCS1B02G106700.1	0
TraesCS1B02G108500.2	0
TraesCS1B02G109000.1	0
TraesCS1B02G112200.1	0
TraesCS1B02G113300.1	0
TraesCS1B02G119300.3	0
TraesCS1B02G119400.1	0
TraesCS1B02G121600.3	0
TraesCS1B02G123000.1	0
TraesCS1B02G123600.3	0
TraesCS1B02G145500.1	0
TraesCS1B02G146900.3	0
TraesCS1B02G147500.2	0
TraesCS1B02G149700.2	0
TraesCS1B02G153600.1	0
TraesCS1B02G156100.1	0
TraesCS1B02G160900.1	0
TraesCS1B02G164300.2	0
TraesCS1B02G166000.2	0
TraesCS1B02G169800.1	0
TraesCS1B02G173700.1	0
TraesCS1B02G176600.1	0
TraesCS1B02G178700.1	0
TraesCS1B02G179709.1	0
TraesCS1B02G180900.2	0
TraesCS1B02G182200.1	0
TraesCS1B02G182300.1	0
TraesCS1B02G185400.1	0
TraesCS1B02G187100.3	0
TraesCS1B02G190400.5	0
TraesCS1B02G195600.1	0
TraesCS1B02G197100.1	0
TraesCS1B02G202100.2	0
TraesCS1B02G214000.1	0
TraesCS1B02G218200.1	0
TraesCS1B02G218700.1	0
TraesCS1B02G222100.1	0
TraesCS1B02G229100.2	0
TraesCS1B02G229900.1	0
TraesCS1B02G230900.1	0
TraesCS1B02G236300.1	0
TraesCS1B02G237200.2	0
TraesCS1B02G244500.1	0
TraesCS1B02G248800.3	0
TraesCS1B02G250600.2	0
TraesCS1B02G261400.1	0
TraesCS1B02G262400.1	0
TraesCS1B02G266800.2	0
TraesCS1B02G269600.2	0
TraesCS1B02G270100.1	0
TraesCS1B02G270900.1	0
TraesCS1B02G270900.2	0
TraesCS1B02G272000.2	0
TraesCS1B02G297000.1	0
TraesCS1B02G297000.3	0
TraesCS1B02G298300.1	0
TraesCS1B02G308300.1	0
TraesCS1B02G309100.1	0
TraesCS1B02G313500.1	0
TraesCS1B02G318000.1	0
TraesCS1B02G318800.2	0
TraesCS1B02G319400.2	0
TraesCS1B02G323700.2	0
TraesCS1B02G325000.1	0
TraesCS1B02G327300.2	0
TraesCS1B02G328200.1	0
TraesCS1B02G333400.1	0
TraesCS1B02G340300.1	0
TraesCS1B02G346900.1	0
TraesCS1B02G354700.1	0
TraesCS1B02G363000.1	0
TraesCS1B02G364700.1	0
TraesCS1B02G365200.1	0
TraesCS1B02G367200.1	0
TraesCS1B02G368600.1	0
TraesCS1B02G374100.2	0
TraesCS1B02G375300.1	0
TraesCS1B02G377300.1	0
TraesCS1B02G378900.1	0
TraesCS1B02G381300.1	0
TraesCS1B02G392500.1	0
TraesCS1B02G396400.1	0
TraesCS1B02G401600.3	0
TraesCS1B02G412800.1	0
TraesCS1B02G416800.1	0
TraesCS1B02G425300.1	0
TraesCS1B02G428000.1	0
TraesCS1B02G439600.3	0
TraesCS1B02G450700.2	0
TraesCS1B02G454900.1	0
TraesCS1B02G465100.1	0
TraesCS1B02G471700.1	0
TraesCS1B02G476700.1	0
TraesCS1B02G479300.2	0
TraesCS1D02G004800.1	0
TraesCS1D02G004900.3	0
TraesCS1D02G006000.1	0
TraesCS1D02G016700.1	0
TraesCS1D02G016983.1	0
TraesCS1D02G024300.1	0
TraesCS1D02G029100.1	0
TraesCS1D02G030800.1	0
TraesCS1D02G031200.1	0
TraesCS1D02G034800.1	0
TraesCS1D02G048200.1	0
TraesCS1D02G050300.1	0
TraesCS1D02G051300.1	0
TraesCS1D02G056900.1	0
TraesCS1D02G065500.1	0
TraesCS1D02G066200.1	0
TraesCS1D02G066700.1	0
TraesCS1D02G066900.1	0
TraesCS1D02G071900.1	0
TraesCS1D02G077800.1	0
TraesCS1D02G078900.1	0
TraesCS1D02G084700.2	0
TraesCS1D02G093000.1	0
TraesCS1D02G099500.1	0
TraesCS1D02G102600.1	0
TraesCS1D02G103400.1	0
TraesCS1D02G105200.1	0
TraesCS1D02G106800.1	0
TraesCS1D02G107400.1	0
TraesCS1D02G111000.3	0
TraesCS1D02G111100.1	0
TraesCS1D02G115900.2	0
TraesCS1D02G120800.1	0
TraesCS1D02G121400.1	0
TraesCS1D02G123100.1	0
TraesCS1D02G124200.2	0
TraesCS1D02G127500.1	0
TraesCS1D02G128200.1	0
TraesCS1D02G130400.2	0
TraesCS1D02G131200.3	0
TraesCS1D02G134800.1	0
TraesCS1D02G146000.2	0
TraesCS1D02G154800.1	0
TraesCS1D02G168800.8	0
TraesCS1D02G172900.1	0
TraesCS1D02G176800.2	0
TraesCS1D02G185000.2	0
TraesCS1D02G186300.1	0
TraesCS1D02G190900.1	0
TraesCS1D02G191600.1	0
TraesCS1D02G192400.1	0
TraesCS1D02G192800.4	0
TraesCS1D02G194300.1	0
TraesCS1D02G194300.2	0
TraesCS1D02G202400.1	0
TraesCS1D02G204300.2	0
TraesCS1D02G206000.2	0
TraesCS1D02G209900.1	0
TraesCS1D02G210000.2	0
TraesCS1D02G210600.2	0
TraesCS1D02G221700.2	0
TraesCS1D02G223600.1	0
TraesCS1D02G223900.1	0
TraesCS1D02G223900.2	0
TraesCS1D02G226700.1	0
TraesCS1D02G226700.2	0
TraesCS1D02G234100.1	0
TraesCS1D02G235200.2	0
TraesCS1D02G242100.1	0
TraesCS1D02G243200.1	0
TraesCS1D02G247900.1	0
TraesCS1D02G251200.1	0
TraesCS1D02G259600.1	0
TraesCS1D02G260800.1	0
TraesCS1D02G263500.1	0
TraesCS1D02G264400.1	0
TraesCS1D02G265200.6	0
TraesCS1D02G266700.1	0
TraesCS1D02G266900.1	0
TraesCS1D02G273800.1	0
TraesCS1D02G278300.4	0
TraesCS1D02G279200.1	0
TraesCS1D02G279800.1	0
TraesCS1D02G287300.2	0
TraesCS1D02G289200.1	0
TraesCS1D02G294900.1	0
TraesCS1D02G296200.1	0
TraesCS1D02G308821.1	0
TraesCS1D02G317500.1	0
TraesCS1D02G322900.1	0
TraesCS1D02G329700.2	0
TraesCS1D02G339700.1	0
TraesCS1D02G344700.2	0
TraesCS1D02G349200.1	0
TraesCS1D02G349600.1	0
TraesCS1D02G356900.3	0
TraesCS1D02G358200.1	0
TraesCS1D02G364400.1	0
TraesCS1D02G366600.1	0
TraesCS1D02G367100.1	0
TraesCS1D02G369000.1	0
TraesCS1D02G375500.2	0
TraesCS1D02G379500.1	0
TraesCS1D02G384800.1	0
TraesCS1D02G385300.1	0
TraesCS1D02G386700.1	0
TraesCS1D02G387000.1	0
TraesCS1D02G396100.1	0
TraesCS1D02G396300.3	0
TraesCS1D02G398000.1	0
TraesCS1D02G404200.1	0
TraesCS1D02G405800.4	0
TraesCS1D02G413600.1	0
TraesCS1D02G415800.1	0
TraesCS1D02G422800.3	0
TraesCS1D02G428000.1	0
TraesCS1D02G431800.1	0
TraesCS1D02G435500.1	0
TraesCS1D02G435700.1	0
TraesCS1D02G440600.1	0
TraesCS1D02G441100.4	0
TraesCS1D02G444500.1	0
TraesCS1D02G445100.1	0
TraesCS1D02G447400.1	0
TraesCS1D02G449900.1	0
TraesCS2A02G001100.1	0
TraesCS2A02G006900.1	0
TraesCS2A02G023400.1	0
TraesCS2A02G028900.1	0
TraesCS2A02G031200.1	0
TraesCS2A02G054300.1	0
TraesCS2A02G067900.2	0
TraesCS2A02G068900.1	0
TraesCS2A02G074300.1	0
TraesCS2A02G074500.1	0
TraesCS2A02G098400.2	0
TraesCS2A02G104100.1	0
TraesCS2A02G111400.1	0
TraesCS2A02G119000.1	0
TraesCS2A02G120000.1	0
TraesCS2A02G124000.1	0
TraesCS2A02G126400.1	0
TraesCS2A02G127300.2	0
TraesCS2A02G129600.5	0
TraesCS2A02G136200.1	0
TraesCS2A02G137400.1	0
TraesCS2A02G141100.1	0
TraesCS2A02G147100.1	0
TraesCS2A02G154900.1	0
TraesCS2A02G157500.1	0
TraesCS2A02G158900.2	0
TraesCS2A02G160000.1	0
TraesCS2A02G162300.1	0
TraesCS2A02G165400.1	0
TraesCS2A02G168600.2	0
TraesCS2A02G168800.1	0
TraesCS2A02G175800.1	0
TraesCS2A02G176600.1	0
TraesCS2A02G181700.1	0
TraesCS2A02G186100.1	0
TraesCS2A02G186400.1	0
TraesCS2A02G187600.2	0
TraesCS2A02G202400.1	0
TraesCS2A02G204600.1	0
TraesCS2A02G208200.1	0
TraesCS2A02G208300.3	0
TraesCS2A02G210100.1	0
TraesCS2A02G216300.1	0
TraesCS2A02G216500.1	0
TraesCS2A02G217500.1	0
TraesCS2A02G218300.1	0
TraesCS2A02G223000.4	0
TraesCS2A02G225000.1	0
TraesCS2A02G227400.1	0
TraesCS2A02G230500.1	0
TraesCS2A02G230600.1	0
TraesCS2A02G233800.3	0
TraesCS2A02G239500.6	0
TraesCS2A02G239800.1	0
TraesCS2A02G239900.1	0
TraesCS2A02G241200.1	0
TraesCS2A02G243600.1	0
TraesCS2A02G245300.1	0
TraesCS2A02G246700.3	0
TraesCS2A02G252700.2	0
TraesCS2A02G254800.1	0
TraesCS2A02G255785.1	0
TraesCS2A02G274200.2	0
TraesCS2A02G283800.1	0
TraesCS2A02G283800.2	0
TraesCS2A02G289700.1	0
TraesCS2A02G297100.1	0
TraesCS2A02G300800.1	0
TraesCS2A02G302800.3	0
TraesCS2A02G303700.1	0
TraesCS2A02G316800.1	0
TraesCS2A02G317100.1	0
TraesCS2A02G323700.1	0
TraesCS2A02G327600.2	0
TraesCS2A02G330100.2	0
TraesCS2A02G331100.1	0
TraesCS2A02G335400.2	0
TraesCS2A02G335400.3	0
TraesCS2A02G339100.1	0
TraesCS2A02G339600.1	0
TraesCS2A02G352100.1	0
TraesCS2A02G362600.1	0
TraesCS2A02G364700.1	0
TraesCS2A02G369700.1	0
TraesCS2A02G369900.1	0
TraesCS2A02G372200.2	0
TraesCS2A02G372500.1	0
TraesCS2A02G373200.1	0
TraesCS2A02G374300.2	0
TraesCS2A02G374800.2	0
TraesCS2A02G375900.2	0
TraesCS2A02G383300.1	0
TraesCS2A02G385100.1	0
TraesCS2A02G387100.1	0
TraesCS2A02G390300.3	0
TraesCS2A02G395700.1	0
TraesCS2A02G397300.2	0
TraesCS2A02G408200.1	0
TraesCS2A02G410800.2	0
TraesCS2A02G414700.1	0
TraesCS2A02G417700.1	0
TraesCS2A02G419800.2	0
TraesCS2A02G425400.4	0
TraesCS2A02G428000.3	0
TraesCS2A02G428200.1	0
TraesCS2A02G428400.1	0
TraesCS2A02G428700.1	0
TraesCS2A02G438100.2	0
TraesCS2A02G442000.1	0
TraesCS2A02G448600.1	0
TraesCS2A02G451400.1	0
TraesCS2A02G452100.2	0
TraesCS2A02G455200.1	0
TraesCS2A02G464700.1	0
TraesCS2A02G469300.2	0
TraesCS2A02G480700.1	0
TraesCS2A02G483600.1	0
TraesCS2A02G486200.1	0
TraesCS2A02G488700.1	0
TraesCS2A02G489800.1	0
TraesCS2A02G494700.1	0
TraesCS2A02G494700.2	0
TraesCS2A02G494800.1	0
TraesCS2A02G496900.1	0
TraesCS2A02G497000.1	0
TraesCS2A02G500100.1	0
TraesCS2A02G500400.2	0
TraesCS2A02G504900.1	0
TraesCS2A02G505900.1	0
TraesCS2A02G519800.1	0
TraesCS2A02G521300.4	0
TraesCS2A02G521400.1	0
TraesCS2A02G528700.2	0
TraesCS2A02G532800.2	0
TraesCS2A02G534500.1	0
TraesCS2A02G536500.2	0
TraesCS2A02G537200.1	0
TraesCS2A02G543900.1	0
TraesCS2A02G544500.3	0
TraesCS2A02G544700.1	0
TraesCS2A02G545200.1	0
TraesCS2A02G557700.1	0
TraesCS2A02G561200.1	0
TraesCS2A02G561600.1	0
TraesCS2A02G563400.2	0
TraesCS2A02G565800.2	0
TraesCS2A02G568700.1	0
TraesCS2A02G571900.1	0
TraesCS2A02G582600.1	0
TraesCS2A02G587000.1	0
TraesCS2A02G587100.1	0
TraesCS2A02G588000.2	0
TraesCS2B02G000300.1	0
TraesCS2B02G007500.1	0
TraesCS2B02G008800.1	0
TraesCS2B02G012600.1	0
TraesCS2B02G013800.1	0
TraesCS2B02G016000.1	0
TraesCS2B02G022500.1	0
TraesCS2B02G038500.1	0
TraesCS2B02G039900.2	0
TraesCS2B02G051500.1	0
TraesCS2B02G052100.1	0
TraesCS2B02G053500.1	0
TraesCS2B02G058000.3	0
TraesCS2B02G058100.2	0
TraesCS2B02G059900.1	0
TraesCS2B02G078900.1	0
TraesCS2B02G080400.1	0
TraesCS2B02G082300.1	0
TraesCS2B02G095300.1	0
TraesCS2B02G113200.3	0
TraesCS2B02G114400.1	0
TraesCS2B02G115500.1	0
TraesCS2B02G117700.2	0
TraesCS2B02G119400.3	0
TraesCS2B02G130000.1	0
TraesCS2B02G130600.1	0
TraesCS2B02G132200.1	0
TraesCS2B02G132900.1	0
TraesCS2B02G137400.2	0
TraesCS2B02G137400.8	0
TraesCS2B02G143900.1	0
TraesCS2B02G146900.1	0
TraesCS2B02G155100.2	0
TraesCS2B02G158000.1	0
TraesCS2B02G163300.3	0
TraesCS2B02G163800.2	0
TraesCS2B02G170600.1	0
TraesCS2B02G171200.1	0
TraesCS2B02G185500.1	0
TraesCS2B02G188700.2	0
TraesCS2B02G192600.1	0
TraesCS2B02G197600.1	0
TraesCS2B02G198500.2	0
TraesCS2B02G203300.1	0
TraesCS2B02G207500.1	0
TraesCS2B02G218000.1	0
TraesCS2B02G221400.1	0
TraesCS2B02G221500.1	0
TraesCS2B02G222000.2	0
TraesCS2B02G222200.1	0
TraesCS2B02G222600.1	0
TraesCS2B02G225800.3	0
TraesCS2B02G229800.1	0
TraesCS2B02G230600.5	0
TraesCS2B02G234800.3	0
TraesCS2B02G245800.1	0
TraesCS2B02G246900.4	0
TraesCS2B02G249600.2	0
TraesCS2B02G252100.1	0
TraesCS2B02G256100.3	0
TraesCS2B02G257000.1	0
TraesCS2B02G259000.4	0
TraesCS2B02G259500.2	0
TraesCS2B02G261700.1	0
TraesCS2B02G263100.1	0
TraesCS2B02G263300.1	0
TraesCS2B02G266400.2	0
TraesCS2B02G270800.1	0
TraesCS2B02G275400.1	0
TraesCS2B02G275900.1	0
TraesCS2B02G281400.1	0
TraesCS2B02G281600.1	0
TraesCS2B02G284400.2	0
TraesCS2B02G284400.3	0
TraesCS2B02G289100.1	0
TraesCS2B02G290800.4	0
TraesCS2B02G299700.1	0
TraesCS2B02G300200.3	0
TraesCS2B02G301000.2	0
TraesCS2B02G304300.3	0
TraesCS2B02G304600.2	0
TraesCS2B02G304800.1	0
TraesCS2B02G305800.5	0
TraesCS2B02G305800.8	0
TraesCS2B02G308000.2	0
TraesCS2B02G310400.1	0
TraesCS2B02G316300.1	0
TraesCS2B02G318500.2	0
TraesCS2B02G324200.2	0
TraesCS2B02G324900.1	0
TraesCS2B02G325600.7	0
TraesCS2B02G330600.1	0
TraesCS2B02G332500.1	0
TraesCS2B02G339300.1	0
TraesCS2B02G345700.1	0
TraesCS2B02G345800.1	0
TraesCS2B02G347400.1	0
TraesCS2B02G348200.2	0
TraesCS2B02G364100.1	0
TraesCS2B02G364900.1	0
TraesCS2B02G366000.2	0
TraesCS2B02G368500.1	0
TraesCS2B02G392400.1	0
TraesCS2B02G392800.2	0
TraesCS2B02G401600.2	0
TraesCS2B02G402400.2	0
TraesCS2B02G404300.1	0
TraesCS2B02G407900.1	0
TraesCS2B02G408600.1	0
TraesCS2B02G412200.1	0
TraesCS2B02G416000.1	0
TraesCS2B02G420500.1	0
TraesCS2B02G427000.1	0
TraesCS2B02G427600.1	0
TraesCS2B02G431300.1	0
TraesCS2B02G435600.1	0
TraesCS2B02G447000.1	0
TraesCS2B02G450700.1	0
TraesCS2B02G456500.1	0
TraesCS2B02G459800.2	0
TraesCS2B02G463500.3	0
TraesCS2B02G464500.2	0
TraesCS2B02G472500.1	0
TraesCS2B02G479000.3	0
TraesCS2B02G487200.1	0
TraesCS2B02G488100.1	0
TraesCS2B02G488800.2	0
TraesCS2B02G490500.1	0
TraesCS2B02G490700.1	0
TraesCS2B02G492200.2	0
TraesCS2B02G508900.3	0
TraesCS2B02G520400.1	0
TraesCS2B02G522900.2	0
TraesCS2B02G524200.1	0
TraesCS2B02G524400.1	0
TraesCS2B02G526200.1	0
TraesCS2B02G535600.1	0
TraesCS2B02G542700.1	0
TraesCS2B02G547400.2	0
TraesCS2B02G548400.1	0
TraesCS2B02G550500.1	0
TraesCS2B02G550800.1	0
TraesCS2B02G555700.1	0
TraesCS2B02G559400.1	0
TraesCS2B02G561400.1	0
TraesCS2B02G574500.1	0
TraesCS2B02G576300.1	0
TraesCS2B02G577800.1	0
TraesCS2B02G578500.1	0
TraesCS2B02G578600.1	0
TraesCS2B02G584200.1	0
TraesCS2B02G586300.1	0
TraesCS2B02G586700.2	0
TraesCS2B02G590800.1	0
TraesCS2B02G595500.1	0
TraesCS2B02G599600.1	0
TraesCS2B02G609200.1	0
TraesCS2B02G610200.2	0
TraesCS2B02G610500.1	0
TraesCS2B02G611900.2	0
TraesCS2B02G617500.1	0
TraesCS2B02G622700.4	0
TraesCS2B02G626100.1	0
TraesCS2D02G009900.1	0
TraesCS2D02G038300.1	0
TraesCS2D02G041000.1	0
TraesCS2D02G045500.1	0
TraesCS2D02G049000.1	0
TraesCS2D02G049400.1	0
TraesCS2D02G055100.1	0
TraesCS2D02G057300.1	0
TraesCS2D02G060000.1	0
TraesCS2D02G067500.1	0
TraesCS2D02G069300.1	0
TraesCS2D02G078000.1	0
TraesCS2D02G082500.1	0
TraesCS2D02G082900.2	0
TraesCS2D02G085800.1	0
TraesCS2D02G098100.2	0
TraesCS2D02G105400.2	0
TraesCS2D02G111500.1	0
TraesCS2D02G112300.1	0
TraesCS2D02G113400.1	0
TraesCS2D02G114500.4	0
TraesCS2D02G117700.1	0
TraesCS2D02G129600.5	0
TraesCS2D02G132100.1	0
TraesCS2D02G141500.1	0
TraesCS2D02G142500.2	0
TraesCS2D02G144500.2	0
TraesCS2D02G144900.1	0
TraesCS2D02G150700.1	0
TraesCS2D02G164000.1	0
TraesCS2D02G180300.1	0
TraesCS2D02G190700.1	0
TraesCS2D02G198100.4	0
TraesCS2D02G204300.1	0
TraesCS2D02G213100.3	0
TraesCS2D02G215000.1	0
TraesCS2D02G215000.3	0
TraesCS2D02G217400.5	0
TraesCS2D02G220700.1	0
TraesCS2D02G226900.2	0
TraesCS2D02G226900.7	0
TraesCS2D02G229000.1	0
TraesCS2D02G229500.1	0
TraesCS2D02G233900.1	0
TraesCS2D02G234900.2	0
TraesCS2D02G237200.1	0
TraesCS2D02G237300.3	0
TraesCS2D02G239800.2	0
TraesCS2D02G241300.3	0
TraesCS2D02G242500.1	0
TraesCS2D02G242900.1	0
TraesCS2D02G245900.1	0
TraesCS2D02G246100.2	0
TraesCS2D02G248200.9	0
TraesCS2D02G249000.1	0
TraesCS2D02G249100.2	0
TraesCS2D02G254800.1	0
TraesCS2D02G259400.1	0
TraesCS2D02G260500.2	0
TraesCS2D02G260600.1	0
TraesCS2D02G274100.2	0
TraesCS2D02G274200.2	0
TraesCS2D02G278300.2	0
TraesCS2D02G285900.2	0
TraesCS2D02G287200.2	0
TraesCS2D02G287600.1	0
TraesCS2D02G287700.1	0
TraesCS2D02G292200.2	0
TraesCS2D02G294100.1	0
TraesCS2D02G296400.1	0
TraesCS2D02G301500.4	0
TraesCS2D02G302200.2	0
TraesCS2D02G307000.5	0
TraesCS2D02G314100.1	0
TraesCS2D02G319700.2	0
TraesCS2D02G320100.2	0
TraesCS2D02G326800.1	0
TraesCS2D02G334700.4	0
TraesCS2D02G341500.1	0
TraesCS2D02G346700.1	0
TraesCS2D02G352300.1	0
TraesCS2D02G360000.2	0
TraesCS2D02G362000.3	0
TraesCS2D02G362200.1	0
TraesCS2D02G369600.5	0
TraesCS2D02G372400.1	0
TraesCS2D02G376200.1	0
TraesCS2D02G383500.1	0
TraesCS2D02G399600.1	0
TraesCS2D02G400200.1	0
TraesCS2D02G403500.1	0
TraesCS2D02G404800.2	0
TraesCS2D02G407100.1	0
TraesCS2D02G408200.1	0
TraesCS2D02G423300.1	0
TraesCS2D02G424300.1	0
TraesCS2D02G426600.2	0
TraesCS2D02G427700.2	0
TraesCS2D02G434300.1	0
TraesCS2D02G439600.1	0
TraesCS2D02G441600.1	0
TraesCS2D02G443200.1	0
TraesCS2D02G443300.2	0
TraesCS2D02G446800.1	0
TraesCS2D02G474000.1	0
TraesCS2D02G474700.1	0
TraesCS2D02G474900.1	0
TraesCS2D02G479500.1	0
TraesCS2D02G481600.2	0
TraesCS2D02G489000.1	0
TraesCS2D02G492600.2	0
TraesCS2D02G494900.2	0
TraesCS2D02G496000.1	0
TraesCS2D02G496800.1	0
TraesCS2D02G505400.1	0
TraesCS2D02G511600.1	0
TraesCS2D02G513500.2	0
TraesCS2D02G513700.1	0
TraesCS2D02G516000.3	0
TraesCS2D02G518900.1	0
TraesCS2D02G521200.1	0
TraesCS2D02G531400.1	0
TraesCS2D02G537700.8	0
TraesCS2D02G545500.2	0
TraesCS2D02G547500.1	0
TraesCS2D02G548600.2	0
TraesCS2D02G549200.2	0
TraesCS2D02G551900.1	0
TraesCS2D02G553000.2	0
TraesCS2D02G557100.1	0
TraesCS2D02G578500.1	0
TraesCS2D02G581600.1	0
TraesCS2D02G587500.1	0
TraesCS2D02G588900.1	0
TraesCS2D02G594500.1	0
TraesCS3A02G009200.2	0
TraesCS3A02G016300.1	0
TraesCS3A02G017200.1	0
TraesCS3A02G026800.3	0
TraesCS3A02G038400.1	0
TraesCS3A02G045600.1	0
TraesCS3A02G048700.7	0
TraesCS3A02G050211.1	0
TraesCS3A02G055300.2	0
TraesCS3A02G064600.1	0
TraesCS3A02G066000.1	0
TraesCS3A02G072500.1	0
TraesCS3A02G075000.1	0
TraesCS3A02G075100.1	0
TraesCS3A02G084600.1	0
TraesCS3A02G085300.1	0
TraesCS3A02G085400.2	0
TraesCS3A02G087800.2	0
TraesCS3A02G098900.1	0
TraesCS3A02G100400.3	0
TraesCS3A02G105800.1	0
TraesCS3A02G107000.1	0
TraesCS3A02G107400.2	0
TraesCS3A02G109000.1	0
TraesCS3A02G114400.1	0
TraesCS3A02G116200.1	0
TraesCS3A02G120900.4	0
TraesCS3A02G123100.2	0
TraesCS3A02G123100.4	0
TraesCS3A02G127800.2	0
TraesCS3A02G134900.1	0
TraesCS3A02G143200.1	0
TraesCS3A02G143500.1	0
TraesCS3A02G147500.1	0
TraesCS3A02G150100.3	0
TraesCS3A02G150200.1	0
TraesCS3A02G158500.2	0
TraesCS3A02G158700.2	0
TraesCS3A02G162600.1	0
TraesCS3A02G164600.3	0
TraesCS3A02G166002.1	0
TraesCS3A02G169800.1	0
TraesCS3A02G173600.1	0
TraesCS3A02G178200.1	0
TraesCS3A02G178800.1	0
TraesCS3A02G182800.1	0
TraesCS3A02G182800.2	0
TraesCS3A02G188900.1	0
TraesCS3A02G190300.14	0
TraesCS3A02G190300.9	0
TraesCS3A02G192900.1	0
TraesCS3A02G194100.1	0
TraesCS3A02G197600.2	0
TraesCS3A02G197700.7	0
TraesCS3A02G199400.12	0
TraesCS3A02G199600.2	0
TraesCS3A02G202200.2	0
TraesCS3A02G204700.1	0
TraesCS3A02G205900.1	0
TraesCS3A02G208200.2	0
TraesCS3A02G210300.2	0
TraesCS3A02G215400.2	0
TraesCS3A02G221700.2	0
TraesCS3A02G222600.1	0
TraesCS3A02G225200.2	0
TraesCS3A02G230200.1	0
TraesCS3A02G244000.1	0
TraesCS3A02G251000.6	0
TraesCS3A02G255000.6	0
TraesCS3A02G262700.1	0
TraesCS3A02G262700.11	0
TraesCS3A02G269400.1	0
TraesCS3A02G278700.4	0
TraesCS3A02G283000.1	0
TraesCS3A02G284700.2	0
TraesCS3A02G286100.1	0
TraesCS3A02G286700.1	0
TraesCS3A02G288200.3	0
TraesCS3A02G288400.1	0
TraesCS3A02G288900.4	0
TraesCS3A02G289000.1	0
TraesCS3A02G291700.1	0
TraesCS3A02G293300.3	0
TraesCS3A02G294700.3	0
TraesCS3A02G295400.1	0
TraesCS3A02G296100.1	0
TraesCS3A02G296500.2	0
TraesCS3A02G297000.1	0
TraesCS3A02G297400.2	0
TraesCS3A02G298400.1	0
TraesCS3A02G298700.2	0
TraesCS3A02G301000.1	0
TraesCS3A02G306400.1	0
TraesCS3A02G317600.1	0
TraesCS3A02G320200.3	0
TraesCS3A02G338900.1	0
TraesCS3A02G339300.1	0
TraesCS3A02G339900.1	0
TraesCS3A02G347300.1	0
TraesCS3A02G347600.1	0
TraesCS3A02G350100.2	0
TraesCS3A02G351100.1	0
TraesCS3A02G351200.1	0
TraesCS3A02G352100.1	0
TraesCS3A02G352200.1	0
TraesCS3A02G355800.2	0
TraesCS3A02G356600.1	0
TraesCS3A02G358000.1	0
TraesCS3A02G366500.1	0
TraesCS3A02G367100.1	0
TraesCS3A02G367700.1	0
TraesCS3A02G370600.1	0
TraesCS3A02G371000.1	0
TraesCS3A02G375200.4	0
TraesCS3A02G376300.1	0
TraesCS3A02G379900.1	0
TraesCS3A02G380700.1	0
TraesCS3A02G380700.3	0
TraesCS3A02G382000.1	0
TraesCS3A02G383000.1	0
TraesCS3A02G383600.1	0
TraesCS3A02G383900.1	0
TraesCS3A02G386100.3	0
TraesCS3A02G386300.1	0
TraesCS3A02G386800.1	0
TraesCS3A02G388000.1	0
TraesCS3A02G388300.2	0
TraesCS3A02G395400.3	0
TraesCS3A02G395700.2	0
TraesCS3A02G398400.2	0
TraesCS3A02G399700.2	0
TraesCS3A02G401600.1	0
TraesCS3A02G406100.2	0
TraesCS3A02G406400.1	0
TraesCS3A02G408500.2	0
TraesCS3A02G408800.3	0
TraesCS3A02G410800.1	0
TraesCS3A02G412300.1	0
TraesCS3A02G417600.2	0
TraesCS3A02G419600.1	0
TraesCS3A02G421600.1	0
TraesCS3A02G425300.1	0
TraesCS3A02G431800.1	0
TraesCS3A02G434400.1	0
TraesCS3A02G438400.1	0
TraesCS3A02G440600.1	0
TraesCS3A02G445200.1	0
TraesCS3A02G449300.3	0
TraesCS3A02G473700.1	0
TraesCS3A02G476100.2	0
TraesCS3A02G486400.1	0
TraesCS3A02G499100.1	0
TraesCS3A02G511400.1	0
TraesCS3A02G511700.1	0
TraesCS3A02G523600.1	0
TraesCS3A02G523800.1	0
TraesCS3A02G525300.1	0
TraesCS3A02G533200.1	0
TraesCS3A02G539200.1	0
TraesCS3A02G539700.1	0
TraesCS3B02G000100.1	0
TraesCS3B02G015300.1	0
TraesCS3B02G017200.1	0
TraesCS3B02G022600.1	0
TraesCS3B02G027700.1	0
TraesCS3B02G028700.2	0
TraesCS3B02G033000.1	0
TraesCS3B02G034500.3	0
TraesCS3B02G034500.4	0
TraesCS3B02G048400.1	0
TraesCS3B02G052900.1	0
TraesCS3B02G061200.1	0
TraesCS3B02G067600.1	0
TraesCS3B02G070600.2	0
TraesCS3B02G074000.1	0
TraesCS3B02G074900.1	0
TraesCS3B02G077900.2	0
TraesCS3B02G079300.1	0
TraesCS3B02G087400.2	0
TraesCS3B02G091100.2	0
TraesCS3B02G095500.1	0
TraesCS3B02G128900.1	0
TraesCS3B02G129200.1	0
TraesCS3B02G129800.5	0
TraesCS3B02G130200.1	0
TraesCS3B02G140900.2	0
TraesCS3B02G141400.6	0
TraesCS3B02G141400.7	0
TraesCS3B02G145500.1	0
TraesCS3B02G150200.1	0
TraesCS3B02G157000.1	0
TraesCS3B02G157500.2	0
TraesCS3B02G161800.3	0
TraesCS3B02G163500.1	0
TraesCS3B02G169400.1	0
TraesCS3B02G177500.2	0
TraesCS3B02G181100.2	0
TraesCS3B02G191100.2	0
TraesCS3B02G192100.1	0
TraesCS3B02G192900.1	0
TraesCS3B02G198000.1	0
TraesCS3B02G204200.5	0
TraesCS3B02G206500.2	0
TraesCS3B02G210800.2	0
TraesCS3B02G213200.1	0
TraesCS3B02G220300.1	0
TraesCS3B02G227200.1	0
TraesCS3B02G227700.1	0
TraesCS3B02G230600.6	0
TraesCS3B02G231500.1	0
TraesCS3B02G235100.1	0
TraesCS3B02G241100.1	0
TraesCS3B02G244600.1	0
TraesCS3B02G244700.2	0
TraesCS3B02G245600.1	0
TraesCS3B02G247800.2	0
TraesCS3B02G250000.3	0
TraesCS3B02G250400.1	0
TraesCS3B02G255400.1	0
TraesCS3B02G264000.1	0
TraesCS3B02G265600.1	0
TraesCS3B02G266400.1	0
TraesCS3B02G273600.3	0
TraesCS3B02G273900.1	0
TraesCS3B02G278600.1	0
TraesCS3B02G280200.1	0
TraesCS3B02G281500.2	0
TraesCS3B02G287000.6	0
TraesCS3B02G287400.1	0
TraesCS3B02G288900.2	0
TraesCS3B02G290300.1	0
TraesCS3B02G290500.1	0
TraesCS3B02G291000.2	0
TraesCS3B02G312900.1	0
TraesCS3B02G318700.3	0
TraesCS3B02G322600.2	0
TraesCS3B02G324200.1	0
TraesCS3B02G324700.1	0
TraesCS3B02G326100.1	0
TraesCS3B02G327100.1	0
TraesCS3B02G330700.1	0
TraesCS3B02G343200.1	0
TraesCS3B02G358900.1	0
TraesCS3B02G359700.1	0
TraesCS3B02G369700.1	0
TraesCS3B02G376300.1	0
TraesCS3B02G376400.2	0
TraesCS3B02G379500.3	0
TraesCS3B02G382700.1	0
TraesCS3B02G382800.1	0
TraesCS3B02G390000.1	0
TraesCS3B02G395300.2	0
TraesCS3B02G401200.3	0
TraesCS3B02G403600.1	0
TraesCS3B02G412600.1	0
TraesCS3B02G416200.2	0
TraesCS3B02G427100.1	0
TraesCS3B02G433200.1	0
TraesCS3B02G435900.2	0
TraesCS3B02G437300.1	0
TraesCS3B02G439100.1	0
TraesCS3B02G443500.1	0
TraesCS3B02G447200.1	0
TraesCS3B02G448500.1	0
TraesCS3B02G450100.1	0
TraesCS3B02G451500.1	0
TraesCS3B02G451500.2	0
TraesCS3B02G452600.1	0
TraesCS3B02G452800.4	0
TraesCS3B02G455600.1	0
TraesCS3B02G464800.1	0
TraesCS3B02G465100.1	0
TraesCS3B02G469200.1	0
TraesCS3B02G475400.3	0
TraesCS3B02G477700.1	0
TraesCS3B02G492300.1	0
TraesCS3B02G497300.1	0
TraesCS3B02G497900.1	0
TraesCS3B02G501200.1	0
TraesCS3B02G503600.1	0
TraesCS3B02G505600.1	0
TraesCS3B02G512500.1	0
TraesCS3B02G516900.1	0
TraesCS3B02G519900.1	0
TraesCS3B02G534400.1	0
TraesCS3B02G549400.2	0
TraesCS3B02G552800.1	0
TraesCS3B02G607600.1	0
TraesCS3B02G610100.2	0
TraesCS3D02G002500.1	0
TraesCS3D02G004200.1	0
TraesCS3D02G005400.2	0
TraesCS3D02G007600.1	0
TraesCS3D02G008500.2	0
TraesCS3D02G009600.1	0
TraesCS3D02G009700.1	0
TraesCS3D02G018500.1	0
TraesCS3D02G026700.1	0
TraesCS3D02G030600.1	0
TraesCS3D02G032000.3	0
TraesCS3D02G034700.1	0
TraesCS3D02G035100.1	0
TraesCS3D02G038100.1	0
TraesCS3D02G042900.1	0
TraesCS3D02G043000.1	0
TraesCS3D02G046000.3	0
TraesCS3D02G046300.1	0
TraesCS3D02G067600.3	0
TraesCS3D02G068900.3	0
TraesCS3D02G070200.7	0
TraesCS3D02G072400.1	0
TraesCS3D02G075800.1	0
TraesCS3D02G080600.2	0
TraesCS3D02G082100.1	0
TraesCS3D02G088100.1	0
TraesCS3D02G089100.2	0
TraesCS3D02G091000.2	0
TraesCS3D02G092500.2	0
TraesCS3D02G092800.2	0
TraesCS3D02G097200.1	0
TraesCS3D02G097400.3	0
TraesCS3D02G099600.7	0
TraesCS3D02G099900.1	0
TraesCS3D02G105600.1	0
TraesCS3D02G118500.1	0
TraesCS3D02G120500.2	0
TraesCS3D02G120800.2	0
TraesCS3D02G125100.1	0
TraesCS3D02G136300.1	0
TraesCS3D02G138500.1	0
TraesCS3D02G139000.1	0
TraesCS3D02G144100.1	0
TraesCS3D02G144100.2	0
TraesCS3D02G152000.1	0
TraesCS3D02G155100.1	0
TraesCS3D02G157700.2	0
TraesCS3D02G160600.2	0
TraesCS3D02G181600.1	0
TraesCS3D02G183500.1	0
TraesCS3D02G198900.1	0
TraesCS3D02G199200.1	0
TraesCS3D02G202600.2	0
TraesCS3D02G202700.1	0
TraesCS3D02G203000.4	0
TraesCS3D02G210100.2	0
TraesCS3D02G210900.2	0
TraesCS3D02G211400.2	0
TraesCS3D02G212400.1	0
TraesCS3D02G213200.2	0
TraesCS3D02G214100.4	0
TraesCS3D02G215900.1	0
TraesCS3D02G216300.3	0
TraesCS3D02G222900.1	0
TraesCS3D02G222900.2	0
TraesCS3D02G229500.1	0
TraesCS3D02G229600.2	0
TraesCS3D02G232800.2	0
TraesCS3D02G233700.1	0
TraesCS3D02G236500.2	0
TraesCS3D02G236600.1	0
TraesCS3D02G242300.1	0
TraesCS3D02G242300.2	0
TraesCS3D02G244200.1	0
TraesCS3D02G252400.1	0
TraesCS3D02G257000.1	0
TraesCS3D02G261100.1	0
TraesCS3D02G262600.10	0
TraesCS3D02G265000.1	0
TraesCS3D02G273900.4	0
TraesCS3D02G273900.5	0
TraesCS3D02G281700.2	0
TraesCS3D02G285300.2	0
TraesCS3D02G290100.2	0
TraesCS3D02G295600.1	0
TraesCS3D02G300400.1	0
TraesCS3D02G309900.2	0
TraesCS3D02G314200.1	0
TraesCS3D02G317300.6	0
TraesCS3D02G317300.7	0
TraesCS3D02G350700.1	0
TraesCS3D02G352300.1	0
TraesCS3D02G355400.4	0
TraesCS3D02G358100.1	0
TraesCS3D02G362700.1	0
TraesCS3D02G362900.6	0
TraesCS3D02G376500.2	0
TraesCS3D02G376500.4	0
TraesCS3D02G389000.3	0
TraesCS3D02G391800.1	0
TraesCS3D02G400600.1	0
TraesCS3D02G403400.1	0
TraesCS3D02G409900.3	0
TraesCS3D02G410000.2	0
TraesCS3D02G410300.2	0
TraesCS3D02G411200.4	0
TraesCS3D02G411200.5	0
TraesCS3D02G412100.1	0
TraesCS3D02G412100.3	0
TraesCS3D02G413200.2	0
TraesCS3D02G415900.1	0
TraesCS3D02G418400.3	0
TraesCS3D02G423600.1	0
TraesCS3D02G425500.1	0
TraesCS3D02G455000.3	0
TraesCS3D02G457500.2	0
TraesCS3D02G462600.6	0
TraesCS3D02G464500.1	0
TraesCS3D02G469100.2	0
TraesCS3D02G480700.1	0
TraesCS3D02G481200.1	0
TraesCS3D02G485800.1	0
TraesCS3D02G495000.1	0
TraesCS3D02G495700.1	0
TraesCS3D02G497100.1	0
TraesCS3D02G497400.1	0
TraesCS3D02G503300.1	0
TraesCS3D02G504500.1	0
TraesCS3D02G506500.3	0
TraesCS3D02G508100.1	0
TraesCS3D02G513200.1	0
TraesCS3D02G514900.2	0
TraesCS3D02G532400.1	0
TraesCS3D02G543900.2	0
TraesCS4A02G008500.1	0
TraesCS4A02G008700.7	0
TraesCS4A02G013200.2	0
TraesCS4A02G014500.1	0
TraesCS4A02G021400.1	0
TraesCS4A02G032800.2	0
TraesCS4A02G033400.1	0
TraesCS4A02G034800.1	0
TraesCS4A02G035500.1	0
TraesCS4A02G036600.1	0
TraesCS4A02G044900.1	0
TraesCS4A02G047100.1	0
TraesCS4A02G048900.1	0
TraesCS4A02G050400.2	0
TraesCS4A02G051800.1	0
TraesCS4A02G055500.1	0
TraesCS4A02G064700.3	0
TraesCS4A02G066300.1	0
TraesCS4A02G067100.1	0
TraesCS4A02G067500.1	0
TraesCS4A02G069200.1	0
TraesCS4A02G078000.1	0
TraesCS4A02G082700.1	0
TraesCS4A02G083300.3	0
TraesCS4A02G084600.1	0
TraesCS4A02G085900.1	0
TraesCS4A02G087600.2	0
TraesCS4A02G100000.1	0
TraesCS4A02G102200.2	0
TraesCS4A02G112800.2	0
TraesCS4A02G113900.1	0
TraesCS4A02G115300.1	0
TraesCS4A02G118100.1	0
TraesCS4A02G125600.4	0
TraesCS4A02G128000.4	0
TraesCS4A02G129000.2	0
TraesCS4A02G131700.5	0
TraesCS4A02G132000.1	0
TraesCS4A02G138600.1	0
TraesCS4A02G139300.1	0
TraesCS4A02G139700.1	0
TraesCS4A02G141500.1	0
TraesCS4A02G143300.1	0
TraesCS4A02G144600.1	0
TraesCS4A02G151800.4	0
TraesCS4A02G163000.1	0
TraesCS4A02G164700.1	0
TraesCS4A02G171700.1	0
TraesCS4A02G172300.1	0
TraesCS4A02G172800.2	0
TraesCS4A02G176700.1	0
TraesCS4A02G178800.2	0
TraesCS4A02G184000.1	0
TraesCS4A02G188200.2	0
TraesCS4A02G192300.1	0
TraesCS4A02G195800.1	0
TraesCS4A02G198600.1	0
TraesCS4A02G202500.1	0
TraesCS4A02G208600.1	0
TraesCS4A02G209300.1	0
TraesCS4A02G218000.4	0
TraesCS4A02G221300.1	0
TraesCS4A02G230600.2	0
TraesCS4A02G232500.2	0
TraesCS4A02G238400.1	0
TraesCS4A02G239600.1	0
TraesCS4A02G240200.1	0
TraesCS4A02G241200.2	0
TraesCS4A02G243500.1	0
TraesCS4A02G248300.1	0
TraesCS4A02G253600.2	0
TraesCS4A02G254100.3	0
TraesCS4A02G256000.1	0
TraesCS4A02G256200.3	0
TraesCS4A02G261900.1	0
TraesCS4A02G264300.1	0
TraesCS4A02G267600.1	0
TraesCS4A02G272900.1	0
TraesCS4A02G277700.1	0
TraesCS4A02G278300.1	0
TraesCS4A02G294800.2	0
TraesCS4A02G297300.1	0
TraesCS4A02G298500.1	0
TraesCS4A02G304500.2	0
TraesCS4A02G311800.1	0
TraesCS4A02G317300.1	0
TraesCS4A02G317800.3	0
TraesCS4A02G322300.1	0
TraesCS4A02G325200.1	0
TraesCS4A02G325200.2	0
TraesCS4A02G325700.1	0
TraesCS4A02G328300.1	0
TraesCS4A02G335400.1	0
TraesCS4A02G338500.1	0
TraesCS4A02G346700.1	0
TraesCS4A02G357300.4	0
TraesCS4A02G358600.1	0
TraesCS4A02G359000.1	0
TraesCS4A02G363500.1	0
TraesCS4A02G364300.2	0
TraesCS4A02G380600.1	0
TraesCS4A02G386100.3	0
TraesCS4A02G391600.1	0
TraesCS4A02G396500.1	0
TraesCS4A02G396700.2	0
TraesCS4A02G399400.1	0
TraesCS4A02G402600.1	0
TraesCS4A02G408600.1	0
TraesCS4A02G410100.1	0
TraesCS4A02G421800.1	0
TraesCS4A02G426100.1	0
TraesCS4A02G439400.1	0
TraesCS4A02G445000.2	0
TraesCS4A02G448700.1	0
TraesCS4A02G449300.1	0
TraesCS4A02G454400.1	0
TraesCS4A02G463300.1	0
TraesCS4A02G469500.1	0
TraesCS4A02G473500.1	0
TraesCS4A02G474900.2	0
TraesCS4A02G478400.1	0
TraesCS4A02G478700.1	0
TraesCS4A02G479400.1	0
TraesCS4A02G493100.1	0
TraesCS4B02G000100.1	0
TraesCS4B02G000600.2	0
TraesCS4B02G002600.1	0
TraesCS4B02G018600.1	0
TraesCS4B02G023400.1	0
TraesCS4B02G028200.1	0
TraesCS4B02G030000.1	0
TraesCS4B02G038400.1	0
TraesCS4B02G038700.1	0
TraesCS4B02G042200.2	0
TraesCS4B02G047500.1	0
TraesCS4B02G050400.1	0
TraesCS4B02G062300.1	0
TraesCS4B02G063800.1	0
TraesCS4B02G069700.1	0
TraesCS4B02G070500.2	0
TraesCS4B02G070500.3	0
TraesCS4B02G071800.2	0
TraesCS4B02G079600.2	0
TraesCS4B02G084300.1	0
TraesCS4B02G084700.16	0
TraesCS4B02G086000.1	0
TraesCS4B02G088800.3	0
TraesCS4B02G090100.3	0
TraesCS4B02G091000.3	0
TraesCS4B02G096900.1	0
TraesCS4B02G100300.1	0
TraesCS4B02G104600.2	0
TraesCS4B02G106900.1	0
TraesCS4B02G111700.1	0
TraesCS4B02G115900.1	0
TraesCS4B02G117100.1	0
TraesCS4B02G117900.1	0
TraesCS4B02G119000.1	0
TraesCS4B02G119600.2	0
TraesCS4B02G122000.1	0
TraesCS4B02G124600.2	0
TraesCS4B02G127200.1	0
TraesCS4B02G127400.1	0
TraesCS4B02G127400.2	0
TraesCS4B02G131600.1	0
TraesCS4B02G133500.1	0
TraesCS4B02G135600.1	0
TraesCS4B02G136000.2	0
TraesCS4B02G136100.1	0
TraesCS4B02G142400.1	0
TraesCS4B02G145200.1	0
TraesCS4B02G145600.1	0
TraesCS4B02G149200.2	0
TraesCS4B02G151500.1	0
TraesCS4B02G151600.1	0
TraesCS4B02G151600.2	0
TraesCS4B02G154500.1	0
TraesCS4B02G165000.5	0
TraesCS4B02G165700.3	0
TraesCS4B02G166500.3	0
TraesCS4B02G168800.1	0
TraesCS4B02G169500.3	0
TraesCS4B02G171700.1	0
TraesCS4B02G173200.1	0
TraesCS4B02G176900.2	0
TraesCS4B02G180100.2	0
TraesCS4B02G181700.2	0
TraesCS4B02G181700.3	0
TraesCS4B02G181800.1	0
TraesCS4B02G182800.1	0
TraesCS4B02G184900.1	0
TraesCS4B02G185200.1	0
TraesCS4B02G185800.1	0
TraesCS4B02G189300.1	0
TraesCS4B02G201100.1	0
TraesCS4B02G204000.1	0
TraesCS4B02G208600.3	0
TraesCS4B02G210700.2	0
TraesCS4B02G211700.1	0
TraesCS4B02G220900.2	0
TraesCS4B02G232500.1	0
TraesCS4B02G234400.1	0
TraesCS4B02G240200.1	0
TraesCS4B02G240300.1	0
TraesCS4B02G242600.2	0
TraesCS4B02G250500.1	0
TraesCS4B02G251200.1	0
TraesCS4B02G253300.2	0
TraesCS4B02G253300.3	0
TraesCS4B02G255900.2	0
TraesCS4B02G260400.1	0
TraesCS4B02G261200.1	0
TraesCS4B02G267000.1	0
TraesCS4B02G273100.1	0
TraesCS4B02G273800.1	0
TraesCS4B02G275100.1	0
TraesCS4B02G277500.1	0
TraesCS4B02G287200.1	0
TraesCS4B02G290600.1	0
TraesCS4B02G300300.1	0
TraesCS4B02G300600.1	0
TraesCS4B02G306700.1	0
TraesCS4B02G308000.2	0
TraesCS4B02G308000.5	0
TraesCS4B02G309800.1	0
TraesCS4B02G319200.1	0
TraesCS4B02G322200.1	0
TraesCS4B02G324500.1	0
TraesCS4B02G326100.1	0
TraesCS4B02G331500.1	0
TraesCS4B02G332300.2	0
TraesCS4B02G342500.1	0
TraesCS4B02G343800.1	0
TraesCS4B02G351600.1	0
TraesCS4B02G353000.1	0
TraesCS4B02G353700.2	0
TraesCS4B02G356100.1	0
TraesCS4B02G356700.1	0
TraesCS4B02G357900.1	0
TraesCS4B02G361400.1	0
TraesCS4B02G364500.1	0
TraesCS4B02G365200.1	0
TraesCS4B02G374100.1	0
TraesCS4B02G383400.1	0
TraesCS4B02G395200.1	0
TraesCS4B02G397400.2	0
TraesCS4D02G003000.2	0
TraesCS4D02G013800.1	0
TraesCS4D02G017300.1	0
TraesCS4D02G017900.1	0
TraesCS4D02G020100.2	0
TraesCS4D02G023600.1	0
TraesCS4D02G025000.1	0
TraesCS4D02G029800.1	0
TraesCS4D02G030100.1	0
TraesCS4D02G038100.1	0
TraesCS4D02G043500.2	0
TraesCS4D02G045800.1	0
TraesCS4D02G046600.1	0
TraesCS4D02G049600.1	0
TraesCS4D02G050400.3	0
TraesCS4D02G053400.2	0
TraesCS4D02G055500.1	0
TraesCS4D02G057800.1	0
TraesCS4D02G057800.2	0
TraesCS4D02G060100.1	0
TraesCS4D02G068400.1	0
TraesCS4D02G070200.1	0
TraesCS4D02G075900.1	0
TraesCS4D02G076700.1	0
TraesCS4D02G077700.1	0
TraesCS4D02G081800.3	0
TraesCS4D02G082800.1	0
TraesCS4D02G088100.1	0
TraesCS4D02G093900.2	0
TraesCS4D02G097000.1	0
TraesCS4D02G101400.1	0
TraesCS4D02G104700.2	0
TraesCS4D02G111200.2	0
TraesCS4D02G111700.1	0
TraesCS4D02G112100.4	0
TraesCS4D02G113500.1	0
TraesCS4D02G114200.2	0
TraesCS4D02G116000.2	0
TraesCS4D02G118800.2	0
TraesCS4D02G119300.1	0
TraesCS4D02G127000.1	0
TraesCS4D02G128700.5	0
TraesCS4D02G130100.1	0
TraesCS4D02G132400.1	0
TraesCS4D02G142200.5	0
TraesCS4D02G143400.1	0
TraesCS4D02G143800.2	0
TraesCS4D02G144400.2	0
TraesCS4D02G147400.1	0
TraesCS4D02G150600.1	0
TraesCS4D02G154600.2	0
TraesCS4D02G155900.2	0
TraesCS4D02G158300.1	0
TraesCS4D02G159600.2	0
TraesCS4D02G160500.1	0
TraesCS4D02G165100.1	0
TraesCS4D02G168700.1	0
TraesCS4D02G173900.4	0
TraesCS4D02G175400.1	0
TraesCS4D02G176800.1	0
TraesCS4D02G182000.1	0
TraesCS4D02G183400.2	0
TraesCS4D02G199900.5	0
TraesCS4D02G201900.4	0
TraesCS4D02G204000.1	0
TraesCS4D02G212800.1	0
TraesCS4D02G221800.1	0
TraesCS4D02G225700.1	0
TraesCS4D02G230100.1	0
TraesCS4D02G230800.1	0
TraesCS4D02G233800.1	0
TraesCS4D02G235800.1	0
TraesCS4D02G239000.1	0
TraesCS4D02G240200.2	0
TraesCS4D02G240600.2	0
TraesCS4D02G243800.1	0
TraesCS4D02G244900.1	0
TraesCS4D02G247000.4	0
TraesCS4D02G248900.1	0
TraesCS4D02G264000.1	0
TraesCS4D02G269100.1	0
TraesCS4D02G271600.2	0
TraesCS4D02G272800.1	0
TraesCS4D02G273700.1	0
TraesCS4D02G280700.1	0
TraesCS4D02G281100.1	0
TraesCS4D02G284900.1	0
TraesCS4D02G286000.1	0
TraesCS4D02G288000.2	0
TraesCS4D02G292900.3	0
TraesCS4D02G297800.6	0
TraesCS4D02G308600.1	0
TraesCS4D02G310300.1	0
TraesCS4D02G315800.1	0
TraesCS4D02G317000.3	0
TraesCS4D02G321300.1	0
TraesCS4D02G326000.1	0
TraesCS4D02G336100.2	0
TraesCS4D02G339000.1	0
TraesCS4D02G340400.1	0
TraesCS4D02G341600.1	0
TraesCS4D02G344000.1	0
TraesCS4D02G344000.2	0
TraesCS4D02G363100.1	0
TraesCS5A02G003800.1	0
TraesCS5A02G005500.6	0
TraesCS5A02G008100.1	0
TraesCS5A02G010200.1	0
TraesCS5A02G017400.1	0
TraesCS5A02G019700.2	0
TraesCS5A02G020800.1	0
TraesCS5A02G025200.1	0
TraesCS5A02G025700.1	0
TraesCS5A02G031200.1	0
TraesCS5A02G041400.1	0
TraesCS5A02G043300.2	0
TraesCS5A02G049200.4	0
TraesCS5A02G050400.1	0
TraesCS5A02G050800.1	0
TraesCS5A02G058400.3	0
TraesCS5A02G060300.2	0
TraesCS5A02G063200.6	0
TraesCS5A02G066800.1	0
TraesCS5A02G075300.1	0
TraesCS5A02G075900.2	0
TraesCS5A02G078100.2	0
TraesCS5A02G079500.1	0
TraesCS5A02G079600.2	0
TraesCS5A02G080200.1	0
TraesCS5A02G081200.1	0
TraesCS5A02G081800.2	0
TraesCS5A02G081800.3	0
TraesCS5A02G086400.1	0
TraesCS5A02G086400.2	0
TraesCS5A02G089300.1	0
TraesCS5A02G091000.2	0
TraesCS5A02G091200.2	0
TraesCS5A02G098000.2	0
TraesCS5A02G100100.2	0
TraesCS5A02G101100.1	0
TraesCS5A02G110900.1	0
TraesCS5A02G113200.1	0
TraesCS5A02G114800.1	0
TraesCS5A02G118300.3	0
TraesCS5A02G121100.2	0
TraesCS5A02G121100.3	0
TraesCS5A02G130100.1	0
TraesCS5A02G130300.1	0
TraesCS5A02G134200.1	0
TraesCS5A02G137600.1	0
TraesCS5A02G141000.1	0
TraesCS5A02G141300.1	0
TraesCS5A02G141400.1	0
TraesCS5A02G141600.1	0
TraesCS5A02G143800.2	0
TraesCS5A02G145300.1	0
TraesCS5A02G145900.1	0
TraesCS5A02G147300.1	0
TraesCS5A02G147600.1	0
TraesCS5A02G149400.2	0
TraesCS5A02G152200.1	0
TraesCS5A02G153900.4	0
TraesCS5A02G160500.1	0
TraesCS5A02G164000.1	0
TraesCS5A02G165900.1	0
TraesCS5A02G173100.2	0
TraesCS5A02G173100.3	0
TraesCS5A02G179200.1	0
TraesCS5A02G179900.1	0
TraesCS5A02G180000.1	0
TraesCS5A02G180400.1	0
TraesCS5A02G182300.3	0
TraesCS5A02G189900.1	0
TraesCS5A02G190600.2	0
TraesCS5A02G194100.1	0
TraesCS5A02G194100.2	0
TraesCS5A02G195900.1	0
TraesCS5A02G200100.1	0
TraesCS5A02G202000.2	0
TraesCS5A02G202400.1	0
TraesCS5A02G204000.1	0
TraesCS5A02G205800.2	0
TraesCS5A02G207700.1	0
TraesCS5A02G217100.1	0
TraesCS5A02G221200.1	0
TraesCS5A02G222000.2	0
TraesCS5A02G223100.1	0
TraesCS5A02G227500.2	0
TraesCS5A02G228500.1	0
TraesCS5A02G230700.1	0
TraesCS5A02G233700.1	0
TraesCS5A02G239500.1	0
TraesCS5A02G246600.1	0
TraesCS5A02G246700.1	0
TraesCS5A02G247300.4	0
TraesCS5A02G248800.1	0
TraesCS5A02G251495.1	0
TraesCS5A02G253900.2	0
TraesCS5A02G257600.1	0
TraesCS5A02G259300.1	0
TraesCS5A02G260600.1	0
TraesCS5A02G263200.1	0
TraesCS5A02G274400.1	0
TraesCS5A02G285000.1	0
TraesCS5A02G290600.1	0
TraesCS5A02G291400.1	0
TraesCS5A02G292900.2	0
TraesCS5A02G293200.1	0
TraesCS5A02G296000.1	0
TraesCS5A02G299800.1	0
TraesCS5A02G301800.2	0
TraesCS5A02G306000.1	0
TraesCS5A02G315100.1	0
TraesCS5A02G321200.2	0
TraesCS5A02G326500.1	0
TraesCS5A02G327800.1	0
TraesCS5A02G327800.2	0
TraesCS5A02G330000.1	0
TraesCS5A02G332100.1	0
TraesCS5A02G338400.2	0
TraesCS5A02G340800.1	0
TraesCS5A02G341900.1	0
TraesCS5A02G342100.1	0
TraesCS5A02G347200.1	0
TraesCS5A02G359600.1	0
TraesCS5A02G361500.3	0
TraesCS5A02G362100.3	0
TraesCS5A02G363700.1	0
TraesCS5A02G366000.4	0
TraesCS5A02G367800.1	0
TraesCS5A02G368000.1	0
TraesCS5A02G369500.1	0
TraesCS5A02G370300.1	0
TraesCS5A02G371500.1	0
TraesCS5A02G374000.1	0
TraesCS5A02G381800.1	0
TraesCS5A02G384700.1	0
TraesCS5A02G388500.1	0
TraesCS5A02G391700.2	0
TraesCS5A02G396300.3	0
TraesCS5A02G400100.1	0
TraesCS5A02G402100.2	0
TraesCS5A02G403500.1	0
TraesCS5A02G404800.2	0
TraesCS5A02G405900.1	0
TraesCS5A02G407700.1	0
TraesCS5A02G414300.2	0
TraesCS5A02G420500.1	0
TraesCS5A02G423400.1	0
TraesCS5A02G425200.1	0
TraesCS5A02G436600.1	0
TraesCS5A02G440700.1	0
TraesCS5A02G442400.1	0
TraesCS5A02G444600.1	0
TraesCS5A02G447500.1	0
TraesCS5A02G448600.4	0
TraesCS5A02G449000.1	0
TraesCS5A02G452200.1	0
TraesCS5A02G487400.1	0
TraesCS5A02G495300.1	0
TraesCS5A02G496400.1	0
TraesCS5A02G497000.1	0
TraesCS5A02G497200.1	0
TraesCS5A02G497600.1	0
TraesCS5A02G501700.1	0
TraesCS5A02G523900.3	0
TraesCS5A02G525100.1	0
TraesCS5A02G526600.1	0
TraesCS5A02G528500.1	0
TraesCS5A02G531100.1	0
TraesCS5A02G532800.1	0
TraesCS5A02G547700.1	0
TraesCS5B02G002600.1	0
TraesCS5B02G006800.1	0
TraesCS5B02G006900.1	0
TraesCS5B02G008600.2	0
TraesCS5B02G012600.1	0
TraesCS5B02G013800.1	0
TraesCS5B02G031700.1	0
TraesCS5B02G038700.1	0
TraesCS5B02G043400.1	0
TraesCS5B02G048200.1	0
TraesCS5B02G053700.1	0
TraesCS5B02G064600.1	0
TraesCS5B02G067200.2	0
TraesCS5B02G069800.1	0
TraesCS5B02G072500.1	0
TraesCS5B02G073500.3	0
TraesCS5B02G075600.1	0
TraesCS5B02G079800.2	0
TraesCS5B02G080800.1	0
TraesCS5B02G081100.1	0
TraesCS5B02G082400.1	0
TraesCS5B02G088400.1	0
TraesCS5B02G089000.2	0
TraesCS5B02G089500.1	0
TraesCS5B02G089900.1	0
TraesCS5B02G093600.3	0
TraesCS5B02G096100.1	0
TraesCS5B02G098300.2	0
TraesCS5B02G104600.1	0
TraesCS5B02G104900.1	0
TraesCS5B02G108600.1	0
TraesCS5B02G111000.12	0
TraesCS5B02G111200.2	0
TraesCS5B02G112600.1	0
TraesCS5B02G113000.1	0
TraesCS5B02G114000.1	0
TraesCS5B02G114100.1	0
TraesCS5B02G115400.1	0
TraesCS5B02G116900.3	0
TraesCS5B02G120700.1	0
TraesCS5B02G122600.1	0
TraesCS5B02G122900.2	0
TraesCS5B02G129000.2	0
TraesCS5B02G131800.2	0
TraesCS5B02G139600.2	0
TraesCS5B02G139900.1	0
TraesCS5B02G139900.2	0
TraesCS5B02G141600.1	0
TraesCS5B02G141800.1	0
TraesCS5B02G143200.1	0
TraesCS5B02G143500.1	0
TraesCS5B02G153900.2	0
TraesCS5B02G155300.1	0
TraesCS5B02G155300.3	0
TraesCS5B02G163600.2	0
TraesCS5B02G165800.3	0
TraesCS5B02G169900.2	0
TraesCS5B02G176000.1	0
TraesCS5B02G176600.1	0
TraesCS5B02G178900.1	0
TraesCS5B02G181100.1	0
TraesCS5B02G182600.1	0
TraesCS5B02G182800.5	0
TraesCS5B02G185800.1	0
TraesCS5B02G185900.1	0
TraesCS5B02G189200.1	0
TraesCS5B02G190500.1	0
TraesCS5B02G192200.1	0
TraesCS5B02G193300.2	0
TraesCS5B02G197400.1	0
TraesCS5B02G198400.1	0
TraesCS5B02G200800.1	0
TraesCS5B02G206200.1	0
TraesCS5B02G207100.1	0
TraesCS5B02G212800.3	0
TraesCS5B02G214200.1	0
TraesCS5B02G214500.1	0
TraesCS5B02G227100.1	0
TraesCS5B02G228300.2	0
TraesCS5B02G229200.1	0
TraesCS5B02G239100.1	0
TraesCS5B02G240400.1	0
TraesCS5B02G248200.1	0
TraesCS5B02G249300.2	0
TraesCS5B02G258900.1	0
TraesCS5B02G259100.1	0
TraesCS5B02G272300.1	0
TraesCS5B02G275700.1	0
TraesCS5B02G277100.1	0
TraesCS5B02G277300.1	0
TraesCS5B02G280200.1	0
TraesCS5B02G280600.1	0
TraesCS5B02G281800.1	0
TraesCS5B02G282800.1	0
TraesCS5B02G290900.1	0
TraesCS5B02G295200.6	0
TraesCS5B02G295900.1	0
TraesCS5B02G296900.2	0
TraesCS5B02G308800.1	0
TraesCS5B02G318600.1	0
TraesCS5B02G321700.1	0
TraesCS5B02G324500.1	0
TraesCS5B02G325300.1	0
TraesCS5B02G331800.1	0
TraesCS5B02G347800.1	0
TraesCS5B02G351400.1	0
TraesCS5B02G356600.1	0
TraesCS5B02G358000.1	0
TraesCS5B02G361800.1	0
TraesCS5B02G364900.4	0
TraesCS5B02G367100.2	0
TraesCS5B02G387500.1	0
TraesCS5B02G389200.1	0
TraesCS5B02G390000.1	0
TraesCS5B02G394600.1	0
TraesCS5B02G401200.1	0
TraesCS5B02G409800.1	0
TraesCS5B02G416400.1	0
TraesCS5B02G417300.1	0
TraesCS5B02G419800.2	0
TraesCS5B02G425300.1	0
TraesCS5B02G431100.2	0
TraesCS5B02G433700.1	0
TraesCS5B02G436200.1	0
TraesCS5B02G440100.1	0
TraesCS5B02G446000.2	0
TraesCS5B02G446800.1	0
TraesCS5B02G446900.1	0
TraesCS5B02G447100.1	0
TraesCS5B02G452100.1	0
TraesCS5B02G459400.1	0
TraesCS5B02G459900.1	0
TraesCS5B02G460100.1	0
TraesCS5B02G460200.1	0
TraesCS5B02G461200.1	0
TraesCS5B02G464700.1	0
TraesCS5B02G465200.1	0
TraesCS5B02G474400.1	0
TraesCS5B02G489700.1	0
TraesCS5B02G489700.2	0
TraesCS5B02G491600.2	0
TraesCS5B02G497600.1	0
TraesCS5B02G499900.2	0
TraesCS5B02G502500.1	0
TraesCS5B02G506300.2	0
TraesCS5B02G509100.1	0
TraesCS5B02G510400.1	0
TraesCS5B02G515400.1	0
TraesCS5B02G519200.1	0
TraesCS5B02G523600.1	0
TraesCS5B02G524400.1	0
TraesCS5B02G538100.1	0
TraesCS5B02G542700.3	0
TraesCS5B02G545300.1	0
TraesCS5B02G545700.2	0
TraesCS5B02G546000.1	0
TraesCS5B02G546100.1	0
TraesCS5B02G555000.1	0
TraesCS5B02G555700.1	0
TraesCS5B02G557600.1	0
TraesCS5B02G560100.1	0
TraesCS5B02G563900.1	0
TraesCS5B02G565100.6	0
TraesCS5D02G007100.2	0
TraesCS5D02G009700.1	0
TraesCS5D02G014600.1	0
TraesCS5D02G015300.1	0
TraesCS5D02G021200.1	0
TraesCS5D02G021200.2	0
TraesCS5D02G023100.6	0
TraesCS5D02G024100.3	0
TraesCS5D02G027200.1	0
TraesCS5D02G032600.2	0
TraesCS5D02G034700.1	0
TraesCS5D02G038200.1	0
TraesCS5D02G047800.1	0
TraesCS5D02G049400.2	0
TraesCS5D02G051000.1	0
TraesCS5D02G054500.1	0
TraesCS5D02G054600.1	0
TraesCS5D02G056900.1	0
TraesCS5D02G057000.1	0
TraesCS5D02G062600.1	0
TraesCS5D02G062800.2	0
TraesCS5D02G067900.1	0
TraesCS5D02G069700.2	0
TraesCS5D02G072000.1	0
TraesCS5D02G077600.1	0
TraesCS5D02G082400.1	0
TraesCS5D02G084300.1	0
TraesCS5D02G086200.1	0
TraesCS5D02G088300.3	0
TraesCS5D02G090000.1	0
TraesCS5D02G091900.1	0
TraesCS5D02G093000.1	0
TraesCS5D02G097700.1	0
TraesCS5D02G101900.2	0
TraesCS5D02G102100.1	0
TraesCS5D02G102900.1	0
TraesCS5D02G103300.2	0
TraesCS5D02G103900.4	0
TraesCS5D02G110800.1	0
TraesCS5D02G111600.4	0
TraesCS5D02G111600.5	0
TraesCS5D02G111800.2	0
TraesCS5D02G114900.1	0
TraesCS5D02G119300.1	0
TraesCS5D02G120400.1	0
TraesCS5D02G123400.4	0
TraesCS5D02G126800.2	0
TraesCS5D02G128700.1	0
TraesCS5D02G131100.1	0
TraesCS5D02G131800.1	0
TraesCS5D02G139500.1	0
TraesCS5D02G140400.2	0
TraesCS5D02G143400.1	0
TraesCS5D02G143608.1	0
TraesCS5D02G149700.1	0
TraesCS5D02G151100.1	0
TraesCS5D02G151100.2	0
TraesCS5D02G155700.3	0
TraesCS5D02G162000.1	0
TraesCS5D02G163900.2	0
TraesCS5D02G164300.1	0
TraesCS5D02G172800.1	0
TraesCS5D02G177500.1	0
TraesCS5D02G181400.1	0
TraesCS5D02G188500.1	0
TraesCS5D02G193900.1	0
TraesCS5D02G198700.1	0
TraesCS5D02G209200.2	0
TraesCS5D02G209900.2	0
TraesCS5D02G210500.1	0
TraesCS5D02G212200.1	0
TraesCS5D02G220400.1	0
TraesCS5D02G221100.1	0
TraesCS5D02G228000.1	0
TraesCS5D02G234000.2	0
TraesCS5D02G242400.2	0
TraesCS5D02G251300.1	0
TraesCS5D02G253600.1	0
TraesCS5D02G258200.1	0
TraesCS5D02G261900.2	0
TraesCS5D02G271200.1	0
TraesCS5D02G272200.1	0
TraesCS5D02G278700.1	0
TraesCS5D02G278700.2	0
TraesCS5D02G280600.1	0
TraesCS5D02G285200.2	0
[truncated: 92,708 more rows]
