# Supplementary material for: Insights into the resistance of a synthetically-derived wheat to Septoria tritici blotch disease: less is more
Source: BMC Plant Biol. 2020 Sep 3;20:407. doi: 10.1186/s12870-020-02612-z (PMC7469286; doi:10.1186/s12870-020-02612-z)
Supplement: Supplementary file 7 — Additional file 7. Module assignment of genes within the cv. Stigg-specific gene networks. [file 12870_2020_2612_MOESM7_ESM.csv]

Gene	Module_Stigg
Mycgr3T44591	0
Mycgr3T45560	0
Mycgr3T74252	0
Mycgr3T86961	0
TraesCS1A02G010700.1	0
TraesCS1A02G012000.1	0
TraesCS1A02G017000.1	0
TraesCS1A02G018400.1	0
TraesCS1A02G022600.1	0
TraesCS1A02G023400.2	0
TraesCS1A02G038500.1	0
TraesCS1A02G042900.1	0
TraesCS1A02G049700.1	0
TraesCS1A02G050400.1	0
TraesCS1A02G051800.1	0
TraesCS1A02G054400.3	0
TraesCS1A02G055600.1	0
TraesCS1A02G058000.1	0
TraesCS1A02G058200.1	0
TraesCS1A02G064800.2	0
TraesCS1A02G064900.2	0
TraesCS1A02G069800.1	0
TraesCS1A02G074100.1	0
TraesCS1A02G076000.1	0
TraesCS1A02G078300.1	0
TraesCS1A02G080100.1	0
TraesCS1A02G081100.1	0
TraesCS1A02G087700.1	0
TraesCS1A02G089700.1	0
TraesCS1A02G090500.1	0
TraesCS1A02G091900.1	0
TraesCS1A02G093200.1	0
TraesCS1A02G094700.1	0
TraesCS1A02G095000.1	0
TraesCS1A02G099500.2	0
TraesCS1A02G099600.2	0
TraesCS1A02G101900.1	0
TraesCS1A02G111600.2	0
TraesCS1A02G116000.1	0
TraesCS1A02G117100.1	0
TraesCS1A02G118900.1	0
TraesCS1A02G120700.1	0
TraesCS1A02G124300.3	0
TraesCS1A02G132300.1	0
TraesCS1A02G133500.5	0
TraesCS1A02G133800.3	0
TraesCS1A02G133800.4	0
TraesCS1A02G137200.5	0
TraesCS1A02G141700.2	0
TraesCS1A02G144000.1	0
TraesCS1A02G152500.1	0
TraesCS1A02G154500.1	0
TraesCS1A02G164200.1	0
TraesCS1A02G164200.6	0
TraesCS1A02G165900.2	0
TraesCS1A02G166000.1	0
TraesCS1A02G170100.1	0
TraesCS1A02G170800.3	0
TraesCS1A02G171700.1	0
TraesCS1A02G176000.1	0
TraesCS1A02G176900.1	0
TraesCS1A02G180800.2	0
TraesCS1A02G180900.1	0
TraesCS1A02G181600.1	0
TraesCS1A02G189100.2	0
TraesCS1A02G191500.1	0
TraesCS1A02G191700.1	0
TraesCS1A02G192400.1	0
TraesCS1A02G193700.1	0
TraesCS1A02G197600.1	0
TraesCS1A02G199600.1	0
TraesCS1A02G203100.2	0
TraesCS1A02G209600.1	0
TraesCS1A02G210500.1	0
TraesCS1A02G217400.1	0
TraesCS1A02G238000.1	0
TraesCS1A02G241600.1	0
TraesCS1A02G243200.2	0
TraesCS1A02G245800.1	0
TraesCS1A02G252200.1	0
TraesCS1A02G253000.1	0
TraesCS1A02G256100.1	0
TraesCS1A02G260600.1	0
TraesCS1A02G263800.1	0
TraesCS1A02G266600.1	0
TraesCS1A02G270600.1	0
TraesCS1A02G271400.1	0
TraesCS1A02G272900.3	0
TraesCS1A02G278000.3	0
TraesCS1A02G279500.2	0
TraesCS1A02G282700.2	0
TraesCS1A02G283200.1	0
TraesCS1A02G285500.1	0
TraesCS1A02G287600.2	0
TraesCS1A02G288400.2	0
TraesCS1A02G291000.1	0
TraesCS1A02G295400.1	0
TraesCS1A02G299900.1	0
TraesCS1A02G302900.1	0
TraesCS1A02G314400.1	0
TraesCS1A02G321000.1	0
TraesCS1A02G324800.3	0
TraesCS1A02G327900.1	0
TraesCS1A02G330800.1	0
TraesCS1A02G331400.2	0
TraesCS1A02G333600.1	0
TraesCS1A02G334800.1	0
TraesCS1A02G343000.2	0
TraesCS1A02G345300.1	0
TraesCS1A02G353500.1	0
TraesCS1A02G355500.1	0
TraesCS1A02G355600.1	0
TraesCS1A02G360000.1	0
TraesCS1A02G360500.1	0
TraesCS1A02G361400.1	0
TraesCS1A02G361800.2	0
TraesCS1A02G362800.1	0
TraesCS1A02G364500.2	0
TraesCS1A02G365400.1	0
TraesCS1A02G368100.1	0
TraesCS1A02G371800.1	0
TraesCS1A02G374000.1	0
TraesCS1A02G377800.1	0
TraesCS1A02G379800.1	0
TraesCS1A02G382900.1	0
TraesCS1A02G382900.2	0
TraesCS1A02G384000.1	0
TraesCS1A02G402200.2	0
TraesCS1A02G409600.7	0
TraesCS1A02G411500.2	0
TraesCS1A02G422800.2	0
TraesCS1A02G430700.1	0
TraesCS1A02G439800.2	0
TraesCS1A02G440900.1	0
TraesCS1A02G441600.4	0
TraesCS1A02G441800.2	0
TraesCS1A02G444800.1	0
TraesCS1B02G001800.2	0
TraesCS1B02G005100.3	0
TraesCS1B02G005100.4	0
TraesCS1B02G021200.1	0
TraesCS1B02G021300.3	0
TraesCS1B02G026400.1	0
TraesCS1B02G032600.1	0
TraesCS1B02G035500.1	0
TraesCS1B02G039400.1	0
TraesCS1B02G040700.1	0
TraesCS1B02G044200.2	0
TraesCS1B02G048500.2	0
TraesCS1B02G057800.3	0
TraesCS1B02G059300.1	0
TraesCS1B02G075900.1	0
TraesCS1B02G080700.3	0
TraesCS1B02G081400.1	0
TraesCS1B02G088500.1	0
TraesCS1B02G095300.1	0
TraesCS1B02G095700.2	0
TraesCS1B02G099700.1	0
TraesCS1B02G100300.3	0
TraesCS1B02G101200.2	0
TraesCS1B02G105200.1	0
TraesCS1B02G106500.1	0
TraesCS1B02G107600.1	0
TraesCS1B02G117000.2	0
TraesCS1B02G123300.1	0
TraesCS1B02G124200.1	0
TraesCS1B02G130800.2	0
TraesCS1B02G137300.1	0
TraesCS1B02G138400.1	0
TraesCS1B02G152000.1	0
TraesCS1B02G153100.1	0
TraesCS1B02G153200.1	0
TraesCS1B02G153600.7	0
TraesCS1B02G155700.5	0
TraesCS1B02G160500.1	0
TraesCS1B02G163400.2	0
TraesCS1B02G169400.5	0
TraesCS1B02G169400.6	0
TraesCS1B02G177300.2	0
TraesCS1B02G179200.2	0
TraesCS1B02G180500.1	0
TraesCS1B02G180900.3	0
TraesCS1B02G181000.1	0
TraesCS1B02G186800.1	0
TraesCS1B02G199000.1	0
TraesCS1B02G200000.2	0
TraesCS1B02G206900.1	0
TraesCS1B02G207100.1	0
TraesCS1B02G209000.1	0
TraesCS1B02G210300.2	0
TraesCS1B02G210800.1	0
TraesCS1B02G214000.1	0
TraesCS1B02G220600.1	0
TraesCS1B02G221300.1	0
TraesCS1B02G222000.1	0
TraesCS1B02G226700.1	0
TraesCS1B02G227400.1	0
TraesCS1B02G228500.1	0
TraesCS1B02G230900.1	0
TraesCS1B02G240300.1	0
TraesCS1B02G242500.1	0
TraesCS1B02G245000.1	0
TraesCS1B02G246100.1	0
TraesCS1B02G248200.1	0
TraesCS1B02G249300.1	0
TraesCS1B02G251200.2	0
TraesCS1B02G262600.1	0
TraesCS1B02G266700.1	0
TraesCS1B02G267200.1	0
TraesCS1B02G269200.1	0
TraesCS1B02G272000.2	0
TraesCS1B02G275300.1	0
TraesCS1B02G281500.1	0
TraesCS1B02G281700.1	0
TraesCS1B02G283500.1	0
TraesCS1B02G283500.2	0
TraesCS1B02G290600.1	0
TraesCS1B02G291400.1	0
TraesCS1B02G293500.1	0
TraesCS1B02G295900.1	0
TraesCS1B02G296500.1	0
TraesCS1B02G296700.1	0
TraesCS1B02G297000.4	0
TraesCS1B02G297000.6	0
TraesCS1B02G310800.1	0
TraesCS1B02G311700.1	0
TraesCS1B02G314400.1	0
TraesCS1B02G320500.1	0
TraesCS1B02G328500.1	0
TraesCS1B02G333100.1	0
TraesCS1B02G334600.5	0
TraesCS1B02G334800.1	0
TraesCS1B02G342000.2	0
TraesCS1B02G342700.1	0
TraesCS1B02G346200.1	0
TraesCS1B02G353200.1	0
TraesCS1B02G357600.1	0
TraesCS1B02G359100.1	0
TraesCS1B02G375000.2	0
TraesCS1B02G376300.1	0
TraesCS1B02G378400.1	0
TraesCS1B02G379600.1	0
TraesCS1B02G382700.2	0
TraesCS1B02G387600.1	0
TraesCS1B02G393200.1	0
TraesCS1B02G393900.1	0
TraesCS1B02G401200.1	0
TraesCS1B02G416800.1	0
TraesCS1B02G419900.1	0
TraesCS1B02G420800.1	0
TraesCS1B02G426400.1	0
TraesCS1B02G439200.1	0
TraesCS1B02G439800.2	0
TraesCS1B02G442000.1	0
TraesCS1B02G443500.1	0
TraesCS1B02G445300.2	0
TraesCS1B02G447700.1	0
TraesCS1B02G448400.1	0
TraesCS1B02G451000.1	0
TraesCS1B02G458900.1	0
TraesCS1B02G466000.1	0
TraesCS1B02G467400.5	0
TraesCS1B02G471400.1	0
TraesCS1B02G474800.2	0
TraesCS1B02G479100.1	0
TraesCS1B02G480400.1	0
TraesCS1D02G002300.2	0
TraesCS1D02G002900.1	0
TraesCS1D02G003800.1	0
TraesCS1D02G005800.1	0
TraesCS1D02G009300.1	0
TraesCS1D02G010200.1	0
TraesCS1D02G012000.1	0
TraesCS1D02G013700.1	0
TraesCS1D02G016700.1	0
TraesCS1D02G017600.1	0
TraesCS1D02G026700.1	0
TraesCS1D02G032100.1	0
TraesCS1D02G043000.2	0
TraesCS1D02G044700.1	0
TraesCS1D02G045100.3	0
TraesCS1D02G049200.1	0
TraesCS1D02G051000.1	0
TraesCS1D02G057400.1	0
TraesCS1D02G057800.1	0
TraesCS1D02G058400.1	0
TraesCS1D02G064200.1	0
TraesCS1D02G066700.4	0
TraesCS1D02G071400.1	0
TraesCS1D02G090000.3	0
TraesCS1D02G095100.1	0
TraesCS1D02G096200.1	0
TraesCS1D02G098500.1	0
TraesCS1D02G099600.4	0
TraesCS1D02G103400.1	0
TraesCS1D02G103700.1	0
TraesCS1D02G113700.2	0
TraesCS1D02G115900.3	0
TraesCS1D02G117800.1	0
TraesCS1D02G120800.1	0
TraesCS1D02G121400.2	0
TraesCS1D02G122500.5	0
TraesCS1D02G127200.2	0
TraesCS1D02G130500.1	0
TraesCS1D02G133000.1	0
TraesCS1D02G134100.3	0
TraesCS1D02G139800.3	0
TraesCS1D02G140400.2	0
TraesCS1D02G141600.3	0
TraesCS1D02G148800.3	0
TraesCS1D02G151400.1	0
TraesCS1D02G163700.1	0
TraesCS1D02G164400.1	0
TraesCS1D02G172700.1	0
TraesCS1D02G186800.2	0
TraesCS1D02G187000.1	0
TraesCS1D02G194300.3	0
TraesCS1D02G199500.1	0
TraesCS1D02G201100.2	0
TraesCS1D02G209400.1	0
TraesCS1D02G209900.1	0
TraesCS1D02G212500.1	0
TraesCS1D02G214900.1	0
TraesCS1D02G216100.1	0
TraesCS1D02G217400.1	0
TraesCS1D02G222000.1	0
TraesCS1D02G222400.1	0
TraesCS1D02G223600.2	0
TraesCS1D02G226700.2	0
TraesCS1D02G228400.1	0
TraesCS1D02G231500.1	0
TraesCS1D02G231700.1	0
TraesCS1D02G232300.2	0
TraesCS1D02G234200.1	0
TraesCS1D02G240200.2	0
TraesCS1D02G241300.1	0
TraesCS1D02G245500.1	0
TraesCS1D02G247300.2	0
TraesCS1D02G262100.2	0
TraesCS1D02G266100.1	0
TraesCS1D02G268300.1	0
TraesCS1D02G269200.4	0
TraesCS1D02G270900.1	0
TraesCS1D02G277100.2	0
TraesCS1D02G283000.1	0
TraesCS1D02G286200.1	0
TraesCS1D02G292400.2	0
TraesCS1D02G294000.1	0
TraesCS1D02G299200.1	0
TraesCS1D02G303400.1	0
TraesCS1D02G305100.2	0
TraesCS1D02G312300.1	0
TraesCS1D02G312400.1	0
TraesCS1D02G316600.1	0
TraesCS1D02G317900.1	0
TraesCS1D02G322400.2	0
TraesCS1D02G333000.1	0
TraesCS1D02G334300.1	0
TraesCS1D02G335400.1	0
TraesCS1D02G341900.1	0
TraesCS1D02G350600.2	0
TraesCS1D02G350700.1	0
TraesCS1D02G352300.2	0
TraesCS1D02G356700.1	0
TraesCS1D02G369900.1	0
TraesCS1D02G371100.1	0
TraesCS1D02G386700.2	0
TraesCS1D02G388200.1	0
TraesCS1D02G388700.1	0
TraesCS1D02G392600.1	0
TraesCS1D02G394700.1	0
TraesCS1D02G409800.2	0
TraesCS1D02G419400.2	0
TraesCS1D02G419800.1	0
TraesCS1D02G422600.1	0
TraesCS1D02G425000.1	0
TraesCS1D02G437400.1	0
TraesCS1D02G439400.1	0
TraesCS1D02G445800.1	0
TraesCS1D02G447700.2	0
TraesCS1D02G453900.3	0
TraesCS2A02G001000.1	0
TraesCS2A02G004100.1	0
TraesCS2A02G004200.1	0
TraesCS2A02G006900.1	0
TraesCS2A02G013500.1	0
TraesCS2A02G013600.2	0
TraesCS2A02G014500.1	0
TraesCS2A02G023900.1	0
TraesCS2A02G039700.1	0
TraesCS2A02G039700.2	0
TraesCS2A02G046900.1	0
TraesCS2A02G049800.1	0
TraesCS2A02G065100.3	0
TraesCS2A02G079400.1	0
TraesCS2A02G079700.2	0
TraesCS2A02G081500.1	0
TraesCS2A02G090400.1	0
TraesCS2A02G091900.1	0
TraesCS2A02G092400.1	0
TraesCS2A02G097900.2	0
TraesCS2A02G099200.2	0
TraesCS2A02G103500.1	0
TraesCS2A02G104100.1	0
TraesCS2A02G117800.2	0
TraesCS2A02G120800.1	0
TraesCS2A02G124600.1	0
TraesCS2A02G125700.1	0
TraesCS2A02G132400.3	0
TraesCS2A02G132900.4	0
TraesCS2A02G136200.1	0
TraesCS2A02G151600.1	0
TraesCS2A02G153200.1	0
TraesCS2A02G161900.1	0
TraesCS2A02G168600.1	0
TraesCS2A02G173100.1	0
TraesCS2A02G182300.1	0
TraesCS2A02G183200.1	0
TraesCS2A02G185800.1	0
TraesCS2A02G187500.1	0
TraesCS2A02G195600.1	0
TraesCS2A02G199400.3	0
TraesCS2A02G200200.3	0
TraesCS2A02G204500.1	0
TraesCS2A02G209300.1	0
TraesCS2A02G213508.2	0
TraesCS2A02G215800.1	0
TraesCS2A02G215800.3	0
TraesCS2A02G217700.1	0
TraesCS2A02G219300.2	0
TraesCS2A02G221200.6	0
TraesCS2A02G233200.1	0
TraesCS2A02G233400.1	0
TraesCS2A02G237800.1	0
TraesCS2A02G238600.2	0
TraesCS2A02G238800.2	0
TraesCS2A02G241700.1	0
TraesCS2A02G249000.1	0
TraesCS2A02G252100.1	0
TraesCS2A02G252900.1	0
TraesCS2A02G254400.1	0
TraesCS2A02G255785.1	0
TraesCS2A02G255800.3	0
TraesCS2A02G271300.1	0
TraesCS2A02G271400.1	0
TraesCS2A02G275300.2	0
TraesCS2A02G277100.1	0
TraesCS2A02G278800.1	0
TraesCS2A02G281200.1	0
TraesCS2A02G281800.1	0
TraesCS2A02G283600.1	0
TraesCS2A02G283800.1	0
TraesCS2A02G283800.4	0
TraesCS2A02G287900.5	0
TraesCS2A02G288000.1	0
TraesCS2A02G300300.1	0
TraesCS2A02G302200.4	0
TraesCS2A02G303300.2	0
TraesCS2A02G304400.1	0
TraesCS2A02G305500.1	0
TraesCS2A02G310100.1	0
TraesCS2A02G324600.1	0
TraesCS2A02G328800.1	0
TraesCS2A02G332100.1	0
TraesCS2A02G335700.1	0
TraesCS2A02G338000.1	0
TraesCS2A02G341100.1	0
TraesCS2A02G352800.3	0
TraesCS2A02G354300.1	0
TraesCS2A02G360300.3	0
TraesCS2A02G361900.1	0
TraesCS2A02G367400.1	0
TraesCS2A02G368500.3	0
TraesCS2A02G372700.1	0
TraesCS2A02G373100.1	0
TraesCS2A02G373900.1	0
TraesCS2A02G374300.2	0
TraesCS2A02G377400.1	0
TraesCS2A02G382000.2	0
TraesCS2A02G382000.3	0
TraesCS2A02G385700.1	0
TraesCS2A02G385900.1	0
TraesCS2A02G386100.3	0
TraesCS2A02G386700.1	0
TraesCS2A02G387100.1	0
TraesCS2A02G391700.2	0
TraesCS2A02G392800.1	0
TraesCS2A02G400900.1	0
TraesCS2A02G405000.1	0
TraesCS2A02G405500.1	0
TraesCS2A02G407400.1	0
TraesCS2A02G408500.1	0
TraesCS2A02G415600.2	0
TraesCS2A02G416500.2	0
TraesCS2A02G420200.2	0
TraesCS2A02G423000.1	0
TraesCS2A02G426200.2	0
TraesCS2A02G428400.1	0
TraesCS2A02G428500.1	0
TraesCS2A02G439000.1	0
TraesCS2A02G442800.1	0
TraesCS2A02G449100.1	0
TraesCS2A02G455000.2	0
TraesCS2A02G457100.1	0
TraesCS2A02G466100.1	0
TraesCS2A02G476100.1	0
TraesCS2A02G483500.1	0
TraesCS2A02G484800.3	0
TraesCS2A02G489800.1	0
TraesCS2A02G492400.1	0
TraesCS2A02G492400.2	0
TraesCS2A02G496100.5	0
TraesCS2A02G497100.1	0
TraesCS2A02G504000.1	0
TraesCS2A02G509100.1	0
TraesCS2A02G509300.1	0
TraesCS2A02G510500.1	0
TraesCS2A02G521300.2	0
TraesCS2A02G521300.4	0
TraesCS2A02G527900.1	0
TraesCS2A02G531100.1	0
TraesCS2A02G536300.3	0
TraesCS2A02G537400.1	0
TraesCS2A02G542800.1	0
TraesCS2A02G545400.1	0
TraesCS2A02G549100.1	0
TraesCS2A02G552900.2	0
TraesCS2A02G555400.1	0
TraesCS2A02G555500.1	0
TraesCS2A02G558800.1	0
TraesCS2A02G564000.1	0
TraesCS2A02G567000.1	0
TraesCS2A02G580000.1	0
TraesCS2A02G590000.1	0
TraesCS2A02G591700.1	0
TraesCS2A02G593700.1	0
TraesCS2B02G010100.1	0
TraesCS2B02G010200.2	0
TraesCS2B02G030300.2	0
TraesCS2B02G030600.1	0
TraesCS2B02G038400.1	0
TraesCS2B02G042100.1	0
TraesCS2B02G046600.1	0
TraesCS2B02G046800.1	0
TraesCS2B02G047100.1	0
TraesCS2B02G048300.1	0
TraesCS2B02G049400.1	0
TraesCS2B02G051600.2	0
TraesCS2B02G052000.1	0
TraesCS2B02G058100.2	0
TraesCS2B02G061600.1	0
TraesCS2B02G065500.1	0
TraesCS2B02G073400.1	0
TraesCS2B02G074700.1	0
TraesCS2B02G082300.1	0
TraesCS2B02G083700.1	0
TraesCS2B02G087600.1	0
TraesCS2B02G103100.1	0
TraesCS2B02G108100.1	0
TraesCS2B02G110800.2	0
TraesCS2B02G115200.1	0
TraesCS2B02G120700.1	0
TraesCS2B02G121400.1	0
TraesCS2B02G123100.2	0
TraesCS2B02G132900.2	0
TraesCS2B02G144300.6	0
TraesCS2B02G160400.1	0
TraesCS2B02G160500.1	0
TraesCS2B02G163100.1	0
TraesCS2B02G163300.3	0
TraesCS2B02G166100.3	0
TraesCS2B02G183400.1	0
TraesCS2B02G190400.1	0
TraesCS2B02G190700.1	0
TraesCS2B02G197900.1	0
TraesCS2B02G199600.1	0
TraesCS2B02G211800.1	0
TraesCS2B02G219500.1	0
TraesCS2B02G220000.1	0
TraesCS2B02G225800.4	0
TraesCS2B02G227400.2	0
TraesCS2B02G231400.1	0
TraesCS2B02G238900.2	0
TraesCS2B02G239300.1	0
TraesCS2B02G240400.1	0
TraesCS2B02G241600.1	0
TraesCS2B02G244700.1	0
TraesCS2B02G245900.2	0
TraesCS2B02G249000.1	0
TraesCS2B02G249400.1	0
TraesCS2B02G250000.1	0
TraesCS2B02G250000.2	0
TraesCS2B02G250400.2	0
TraesCS2B02G250500.2	0
TraesCS2B02G251500.1	0
TraesCS2B02G253100.1	0
TraesCS2B02G253700.1	0
TraesCS2B02G254300.1	0
TraesCS2B02G257200.3	0
TraesCS2B02G266500.1	0
TraesCS2B02G270800.1	0
TraesCS2B02G271100.1	0
TraesCS2B02G275300.1	0
TraesCS2B02G276900.3	0
TraesCS2B02G277400.3	0
TraesCS2B02G280600.3	0
TraesCS2B02G284400.2	0
TraesCS2B02G286700.2	0
TraesCS2B02G304600.1	0
TraesCS2B02G304600.3	0
TraesCS2B02G304600.4	0
TraesCS2B02G305800.8	0
TraesCS2B02G309300.2	0
TraesCS2B02G314400.1	0
TraesCS2B02G315700.1	0
TraesCS2B02G318000.4	0
TraesCS2B02G322300.2	0
TraesCS2B02G322600.1	0
TraesCS2B02G324900.1	0
TraesCS2B02G334300.1	0
TraesCS2B02G335400.3	0
TraesCS2B02G336500.2	0
TraesCS2B02G338100.1	0
TraesCS2B02G338300.2	0
TraesCS2B02G340000.1	0
TraesCS2B02G343000.1	0
TraesCS2B02G347000.1	0
TraesCS2B02G348400.2	0
TraesCS2B02G355500.1	0
TraesCS2B02G356600.1	0
TraesCS2B02G368500.1	0
TraesCS2B02G378200.2	0
TraesCS2B02G379800.2	0
TraesCS2B02G384700.1	0
TraesCS2B02G387300.1	0
TraesCS2B02G392800.1	0
TraesCS2B02G400000.3	0
TraesCS2B02G401600.2	0
TraesCS2B02G402200.1	0
TraesCS2B02G411700.1	0
TraesCS2B02G414700.2	0
TraesCS2B02G419700.1	0
TraesCS2B02G421300.1	0
TraesCS2B02G423100.1	0
TraesCS2B02G424500.2	0
TraesCS2B02G426200.2	0
TraesCS2B02G428200.1	0
TraesCS2B02G430600.1	0
TraesCS2B02G433800.1	0
TraesCS2B02G442800.2	0
TraesCS2B02G444400.1	0
TraesCS2B02G447100.1	0
TraesCS2B02G449100.2	0
TraesCS2B02G449100.3	0
TraesCS2B02G451700.1	0
TraesCS2B02G462500.1	0
TraesCS2B02G464000.1	0
TraesCS2B02G466600.1	0
TraesCS2B02G477700.2	0
TraesCS2B02G477900.1	0
TraesCS2B02G496800.1	0
TraesCS2B02G503100.1	0
TraesCS2B02G505400.1	0
TraesCS2B02G507000.1	0
TraesCS2B02G512100.1	0
TraesCS2B02G519200.1	0
TraesCS2B02G520400.1	0
TraesCS2B02G520600.2	0
TraesCS2B02G520800.1	0
TraesCS2B02G528800.2	0
TraesCS2B02G528900.2	0
TraesCS2B02G531900.1	0
TraesCS2B02G533400.3	0
TraesCS2B02G536200.1	0
TraesCS2B02G542900.1	0
TraesCS2B02G548400.1	0
TraesCS2B02G550800.1	0
TraesCS2B02G557900.2	0
TraesCS2B02G562700.1	0
TraesCS2B02G567800.2	0
TraesCS2B02G572600.1	0
TraesCS2B02G572900.1	0
TraesCS2B02G578600.1	0
TraesCS2B02G580000.1	0
TraesCS2B02G583400.1	0
TraesCS2B02G583700.1	0
TraesCS2B02G586300.1	0
TraesCS2B02G588400.1	0
TraesCS2B02G598900.1	0
TraesCS2B02G602800.1	0
TraesCS2B02G604300.1	0
TraesCS2B02G608800.4	0
TraesCS2B02G616200.1	0
TraesCS2B02G617000.1	0
TraesCS2B02G617500.1	0
TraesCS2B02G620000.2	0
TraesCS2B02G621100.1	0
TraesCS2D02G000600.2	0
TraesCS2D02G004000.2	0
TraesCS2D02G013600.1	0
TraesCS2D02G017500.1	0
TraesCS2D02G017900.2	0
TraesCS2D02G030200.1	0
TraesCS2D02G041800.1	0
TraesCS2D02G042500.1	0
TraesCS2D02G049900.1	0
TraesCS2D02G062900.2	0
TraesCS2D02G062900.7	0
TraesCS2D02G066400.1	0
TraesCS2D02G067600.1	0
TraesCS2D02G073500.1	0
TraesCS2D02G076900.1	0
TraesCS2D02G081400.2	0
TraesCS2D02G092100.1	0
TraesCS2D02G095900.1	0
TraesCS2D02G098000.2	0
TraesCS2D02G101800.3	0
TraesCS2D02G111500.1	0
TraesCS2D02G117200.3	0
TraesCS2D02G125900.1	0
TraesCS2D02G126800.1	0
TraesCS2D02G129000.1	0
TraesCS2D02G131900.2	0
TraesCS2D02G133600.2	0
TraesCS2D02G139300.1	0
TraesCS2D02G141600.1	0
TraesCS2D02G143600.1	0
TraesCS2D02G151100.1	0
TraesCS2D02G157200.1	0
TraesCS2D02G157200.2	0
TraesCS2D02G160200.1	0
TraesCS2D02G164000.1	0
TraesCS2D02G171300.1	0
TraesCS2D02G176700.1	0
TraesCS2D02G177000.1	0
TraesCS2D02G189500.1	0
TraesCS2D02G193200.1	0
TraesCS2D02G197700.1	0
TraesCS2D02G203400.1	0
TraesCS2D02G204600.1	0
TraesCS2D02G207000.3	0
TraesCS2D02G216700.1	0
TraesCS2D02G217400.5	0
TraesCS2D02G217500.2	0
TraesCS2D02G217800.1	0
TraesCS2D02G220100.2	0
TraesCS2D02G222000.1	0
TraesCS2D02G227100.1	0
TraesCS2D02G232300.2	0
TraesCS2D02G233500.2	0
TraesCS2D02G237300.4	0
TraesCS2D02G239500.2	0
TraesCS2D02G245600.4	0
TraesCS2D02G245800.1	0
TraesCS2D02G247700.1	0
TraesCS2D02G254900.1	0
TraesCS2D02G259900.1	0
TraesCS2D02G260500.2	0
TraesCS2D02G261000.2	0
TraesCS2D02G262900.2	0
TraesCS2D02G265400.1	0
TraesCS2D02G265700.2	0
TraesCS2D02G269800.4	0
TraesCS2D02G274100.1	0
TraesCS2D02G274200.1	0
TraesCS2D02G278300.1	0
TraesCS2D02G282800.3	0
TraesCS2D02G283100.1	0
TraesCS2D02G284800.1	0
TraesCS2D02G285000.1	0
TraesCS2D02G286100.1	0
TraesCS2D02G292200.1	0
TraesCS2D02G294900.1	0
TraesCS2D02G295700.1	0
TraesCS2D02G300900.1	0
TraesCS2D02G302900.1	0
TraesCS2D02G303000.1	0
TraesCS2D02G306400.2	0
TraesCS2D02G307200.2	0
TraesCS2D02G307500.1	0
TraesCS2D02G310900.1	0
TraesCS2D02G311700.1	0
TraesCS2D02G312200.1	0
TraesCS2D02G315800.1	0
TraesCS2D02G316400.1	0
TraesCS2D02G320100.2	0
TraesCS2D02G320100.5	0
TraesCS2D02G324300.1	0
TraesCS2D02G337200.1	0
TraesCS2D02G338700.1	0
TraesCS2D02G343500.1	0
TraesCS2D02G348100.1	0
TraesCS2D02G351100.1	0
TraesCS2D02G352200.2	0
TraesCS2D02G354400.1	0
TraesCS2D02G355200.2	0
TraesCS2D02G355700.5	0
TraesCS2D02G360800.1	0
TraesCS2D02G362000.1	0
TraesCS2D02G365800.1	0
TraesCS2D02G367900.1	0
TraesCS2D02G370000.1	0
TraesCS2D02G370700.2	0
TraesCS2D02G375900.1	0
TraesCS2D02G378500.3	0
TraesCS2D02G381300.1	0
TraesCS2D02G385000.5	0
TraesCS2D02G386200.2	0
TraesCS2D02G387400.1	0
TraesCS2D02G388100.1	0
TraesCS2D02G407800.3	0
TraesCS2D02G408200.3	0
TraesCS2D02G408600.1	0
TraesCS2D02G412000.1	0
TraesCS2D02G423300.4	0
TraesCS2D02G423300.5	0
TraesCS2D02G426600.2	0
TraesCS2D02G427900.1	0
TraesCS2D02G434100.1	0
TraesCS2D02G434300.1	0
TraesCS2D02G437700.1	0
TraesCS2D02G443300.4	0
TraesCS2D02G444900.1	0
TraesCS2D02G445600.1	0
TraesCS2D02G445800.1	0
TraesCS2D02G455400.1	0
TraesCS2D02G457300.1	0
TraesCS2D02G458800.2	0
TraesCS2D02G462100.1	0
TraesCS2D02G467700.1	0
TraesCS2D02G479100.2	0
TraesCS2D02G480200.1	0
TraesCS2D02G491200.2	0
TraesCS2D02G492700.2	0
TraesCS2D02G501900.1	0
TraesCS2D02G502700.3	0
TraesCS2D02G504300.1	0
TraesCS2D02G508800.2	0
TraesCS2D02G517600.1	0
TraesCS2D02G526700.1	0
TraesCS2D02G532200.1	0
TraesCS2D02G535000.1	0
TraesCS2D02G537100.1	0
TraesCS2D02G537700.8	0
TraesCS2D02G539700.1	0
TraesCS2D02G546200.1	0
TraesCS2D02G547500.1	0
TraesCS2D02G547600.1	0
TraesCS2D02G549400.2	0
TraesCS2D02G552500.1	0
TraesCS2D02G553600.1	0
TraesCS2D02G555400.1	0
TraesCS2D02G555500.1	0
TraesCS2D02G556900.1	0
TraesCS2D02G562000.2	0
TraesCS2D02G566500.1	0
TraesCS2D02G567100.1	0
TraesCS2D02G568400.1	0
TraesCS2D02G570300.2	0
TraesCS2D02G578500.1	0
TraesCS2D02G579400.1	0
TraesCS2D02G580800.1	0
TraesCS2D02G581400.1	0
TraesCS2D02G582700.1	0
TraesCS2D02G587700.1	0
TraesCS2D02G597500.1	0
TraesCS2D02G600600.2	0
TraesCS2D02G601200.1	0
TraesCS3A02G000300.1	0
TraesCS3A02G000900.1	0
TraesCS3A02G000900.2	0
TraesCS3A02G000900.3	0
TraesCS3A02G003900.1	0
TraesCS3A02G012300.1	0
TraesCS3A02G024600.1	0
TraesCS3A02G026800.1	0
TraesCS3A02G027100.1	0
TraesCS3A02G028300.1	0
TraesCS3A02G029800.1	0
TraesCS3A02G032900.2	0
TraesCS3A02G034600.7	0
TraesCS3A02G036200.2	0
TraesCS3A02G036300.1	0
TraesCS3A02G044100.1	0
TraesCS3A02G048700.2	0
TraesCS3A02G056800.1	0
TraesCS3A02G058100.2	0
TraesCS3A02G063700.1	0
TraesCS3A02G072500.1	0
TraesCS3A02G073800.1	0
TraesCS3A02G074400.2	0
TraesCS3A02G077500.1	0
TraesCS3A02G078800.1	0
TraesCS3A02G079900.1	0
TraesCS3A02G079900.4	0
TraesCS3A02G081900.2	0
TraesCS3A02G082300.2	0
TraesCS3A02G092000.2	0
TraesCS3A02G098500.1	0
TraesCS3A02G102800.1	0
TraesCS3A02G104500.2	0
TraesCS3A02G116200.1	0
TraesCS3A02G128500.2	0
TraesCS3A02G130200.9	0
TraesCS3A02G134300.2	0
TraesCS3A02G140600.3	0
TraesCS3A02G142600.1	0
TraesCS3A02G144000.1	0
TraesCS3A02G145200.1	0
TraesCS3A02G145900.1	0
TraesCS3A02G147500.1	0
TraesCS3A02G147800.1	0
TraesCS3A02G155800.1	0
TraesCS3A02G158700.1	0
TraesCS3A02G163900.2	0
TraesCS3A02G164600.3	0
TraesCS3A02G169000.1	0
TraesCS3A02G170000.1	0
TraesCS3A02G174300.1	0
TraesCS3A02G174400.1	0
TraesCS3A02G178200.1	0
TraesCS3A02G179900.1	0
TraesCS3A02G182600.1	0
TraesCS3A02G190300.5	0
TraesCS3A02G192900.1	0
TraesCS3A02G192900.2	0
TraesCS3A02G194200.2	0
TraesCS3A02G197000.3	0
TraesCS3A02G198800.1	0
TraesCS3A02G200400.2	0
TraesCS3A02G207200.2	0
TraesCS3A02G210100.1	0
TraesCS3A02G217000.1	0
TraesCS3A02G217300.1	0
TraesCS3A02G221900.1	0
TraesCS3A02G222600.1	0
TraesCS3A02G224600.1	0
TraesCS3A02G227900.3	0
TraesCS3A02G234100.1	0
TraesCS3A02G236900.1	0
TraesCS3A02G241600.1	0
TraesCS3A02G245700.2	0
TraesCS3A02G246000.2	0
TraesCS3A02G246900.2	0
TraesCS3A02G246900.3	0
TraesCS3A02G251000.5	0
TraesCS3A02G252000.7	0
TraesCS3A02G258400.3	0
TraesCS3A02G259200.2	0
TraesCS3A02G259500.2	0
TraesCS3A02G260000.1	0
TraesCS3A02G260000.4	0
TraesCS3A02G261800.3	0
TraesCS3A02G262100.4	0
TraesCS3A02G263200.1	0
TraesCS3A02G277600.1	0
TraesCS3A02G286000.1	0
TraesCS3A02G286700.1	0
TraesCS3A02G288800.1	0
TraesCS3A02G289000.2	0
TraesCS3A02G290900.2	0
TraesCS3A02G291300.1	0
TraesCS3A02G298400.4	0
TraesCS3A02G298900.2	0
TraesCS3A02G304600.2	0
TraesCS3A02G307000.1	0
TraesCS3A02G321400.1	0
TraesCS3A02G322400.1	0
TraesCS3A02G325000.1	0
TraesCS3A02G327600.1	0
TraesCS3A02G327800.1	0
TraesCS3A02G327900.2	0
TraesCS3A02G335100.1	0
TraesCS3A02G335800.1	0
TraesCS3A02G339500.1	0
TraesCS3A02G341900.1	0
TraesCS3A02G346200.1	0
TraesCS3A02G352600.2	0
TraesCS3A02G356300.1	0
TraesCS3A02G356800.1	0
TraesCS3A02G357800.1	0
TraesCS3A02G358000.1	0
TraesCS3A02G360200.3	0
TraesCS3A02G370000.1	0
TraesCS3A02G371700.1	0
TraesCS3A02G375800.1	0
TraesCS3A02G376500.2	0
TraesCS3A02G378800.1	0
TraesCS3A02G381500.1	0
TraesCS3A02G386100.3	0
TraesCS3A02G389100.3	0
TraesCS3A02G389600.1	0
TraesCS3A02G392200.1	0
TraesCS3A02G395600.1	0
TraesCS3A02G397100.1	0
TraesCS3A02G397200.1	0
TraesCS3A02G401000.1	0
TraesCS3A02G404300.1	0
TraesCS3A02G405900.3	0
TraesCS3A02G408300.1	0
TraesCS3A02G412800.1	0
TraesCS3A02G417200.2	0
TraesCS3A02G417700.1	0
TraesCS3A02G419900.2	0
TraesCS3A02G423200.7	0
TraesCS3A02G425500.1	0
TraesCS3A02G433400.1	0
TraesCS3A02G434000.2	0
TraesCS3A02G443800.1	0
TraesCS3A02G444000.2	0
TraesCS3A02G449300.3	0
TraesCS3A02G455100.1	0
TraesCS3A02G459300.1	0
TraesCS3A02G470300.1	0
TraesCS3A02G478100.1	0
TraesCS3A02G481200.1	0
TraesCS3A02G490600.1	0
TraesCS3A02G491700.1	0
TraesCS3A02G493700.2	0
TraesCS3A02G498300.3	0
TraesCS3A02G510900.1	0
TraesCS3A02G512900.2	0
TraesCS3A02G518200.1	0
TraesCS3A02G518300.1	0
TraesCS3A02G523900.1	0
TraesCS3A02G524800.2	0
TraesCS3A02G525300.1	0
TraesCS3A02G528400.1	0
TraesCS3A02G533000.1	0
TraesCS3A02G533200.1	0
TraesCS3B02G020400.1	0
TraesCS3B02G035400.1	0
TraesCS3B02G039000.1	0
TraesCS3B02G039500.1	0
TraesCS3B02G046100.1	0
TraesCS3B02G046500.1	0
TraesCS3B02G054200.1	0
TraesCS3B02G056600.3	0
TraesCS3B02G064800.1	0
TraesCS3B02G071500.1	0
TraesCS3B02G072800.1	0
TraesCS3B02G073700.1	0
TraesCS3B02G078600.1	0
TraesCS3B02G080500.1	0
TraesCS3B02G084100.1	0
TraesCS3B02G094100.1	0
TraesCS3B02G095300.1	0
TraesCS3B02G098100.1	0
TraesCS3B02G101900.1	0
TraesCS3B02G105300.2	0
TraesCS3B02G108300.1	0
TraesCS3B02G113500.1	0
TraesCS3B02G115500.3	0
TraesCS3B02G117700.1	0
TraesCS3B02G122500.1	0
TraesCS3B02G124300.3	0
TraesCS3B02G127500.1	0
TraesCS3B02G131500.2	0
TraesCS3B02G135800.1	0
TraesCS3B02G140300.1	0
TraesCS3B02G141400.6	0
TraesCS3B02G141400.7	0
TraesCS3B02G142800.1	0
TraesCS3B02G144900.1	0
TraesCS3B02G149600.1	0
TraesCS3B02G152600.1	0
TraesCS3B02G157000.1	0
TraesCS3B02G157500.2	0
TraesCS3B02G159000.1	0
TraesCS3B02G165900.1	0
TraesCS3B02G168100.2	0
TraesCS3B02G169700.1	0
TraesCS3B02G171900.1	0
TraesCS3B02G173700.1	0
TraesCS3B02G177500.2	0
TraesCS3B02G183500.2	0
TraesCS3B02G191900.2	0
TraesCS3B02G198400.1	0
TraesCS3B02G206400.1	0
TraesCS3B02G206500.2	0
TraesCS3B02G208200.2	0
TraesCS3B02G209400.1	0
TraesCS3B02G218300.2	0
TraesCS3B02G220000.2	0
TraesCS3B02G223200.1	0
TraesCS3B02G224900.2	0
TraesCS3B02G228800.3	0
TraesCS3B02G230900.2	0
TraesCS3B02G231700.3	0
TraesCS3B02G238400.1	0
TraesCS3B02G243000.2	0
TraesCS3B02G244100.1	0
TraesCS3B02G244300.2	0
TraesCS3B02G246200.1	0
TraesCS3B02G247200.2	0
TraesCS3B02G252200.5	0
TraesCS3B02G257800.1	0
TraesCS3B02G258600.2	0
TraesCS3B02G263800.2	0
TraesCS3B02G264300.1	0
TraesCS3B02G265400.3	0
TraesCS3B02G267800.3	0
TraesCS3B02G275800.1	0
TraesCS3B02G277500.2	0
TraesCS3B02G286200.2	0
TraesCS3B02G290300.1	0
TraesCS3B02G290500.1	0
TraesCS3B02G293100.1	0
TraesCS3B02G296100.3	0
TraesCS3B02G297000.2	0
TraesCS3B02G302900.1	0
TraesCS3B02G306400.1	0
TraesCS3B02G306800.1	0
TraesCS3B02G311900.3	0
TraesCS3B02G312400.2	0
TraesCS3B02G314600.1	0
TraesCS3B02G315300.1	0
TraesCS3B02G316500.1	0
TraesCS3B02G322600.2	0
TraesCS3B02G323700.1	0
TraesCS3B02G325300.1	0
TraesCS3B02G326500.1	0
TraesCS3B02G330800.1	0
TraesCS3B02G332900.1	0
TraesCS3B02G335700.2	0
TraesCS3B02G337900.1	0
TraesCS3B02G338100.1	0
TraesCS3B02G341700.5	0
TraesCS3B02G342700.5	0
TraesCS3B02G345100.2	0
TraesCS3B02G346200.1	0
TraesCS3B02G346400.2	0
TraesCS3B02G353700.1	0
TraesCS3B02G369400.1	0
TraesCS3B02G373700.1	0
TraesCS3B02G375400.3	0
TraesCS3B02G379500.2	0
TraesCS3B02G384000.2	0
TraesCS3B02G385800.2	0
TraesCS3B02G387700.1	0
TraesCS3B02G389300.1	0
TraesCS3B02G393300.1	0
TraesCS3B02G401200.4	0
TraesCS3B02G409300.1	0
TraesCS3B02G412200.1	0
TraesCS3B02G412600.1	0
TraesCS3B02G419000.1	0
TraesCS3B02G424100.2	0
TraesCS3B02G427000.1	0
TraesCS3B02G429400.1	0
TraesCS3B02G440200.3	0
TraesCS3B02G440400.1	0
TraesCS3B02G448500.1	0
TraesCS3B02G449000.1	0
TraesCS3B02G451700.1	0
TraesCS3B02G452300.1	0
TraesCS3B02G461100.1	0
TraesCS3B02G463700.1	0
TraesCS3B02G468400.1	0
TraesCS3B02G476100.4	0
TraesCS3B02G477400.1	0
TraesCS3B02G496900.2	0
TraesCS3B02G497600.1	0
TraesCS3B02G498400.1	0
TraesCS3B02G499800.4	0
TraesCS3B02G501200.2	0
TraesCS3B02G502900.1	0
TraesCS3B02G506300.1	0
TraesCS3B02G513600.1	0
TraesCS3B02G515400.1	0
TraesCS3B02G519900.1	0
TraesCS3B02G524400.1	0
TraesCS3B02G526300.1	0
TraesCS3B02G529400.1	0
TraesCS3B02G534400.1	0
TraesCS3B02G537700.1	0
TraesCS3B02G549000.1	0
TraesCS3B02G550400.1	0
TraesCS3B02G550500.1	0
TraesCS3B02G555700.1	0
TraesCS3B02G562300.1	0
TraesCS3B02G562300.3	0
TraesCS3B02G573100.1	0
TraesCS3B02G573900.1	0
TraesCS3B02G575300.1	0
TraesCS3B02G579700.1	0
TraesCS3B02G583800.1	0
TraesCS3B02G588700.1	0
TraesCS3B02G588700.2	0
TraesCS3B02G592900.1	0
TraesCS3B02G593300.1	0
TraesCS3B02G593900.2	0
TraesCS3D02G001500.1	0
TraesCS3D02G001700.1	0
TraesCS3D02G009600.1	0
TraesCS3D02G012000.2	0
TraesCS3D02G022900.1	0
TraesCS3D02G022900.2	0
TraesCS3D02G023900.1	0
TraesCS3D02G028800.1	0
TraesCS3D02G037200.3	0
TraesCS3D02G046000.5	0
TraesCS3D02G046900.5	0
TraesCS3D02G054100.3	0
TraesCS3D02G057500.1	0
TraesCS3D02G060100.1	0
TraesCS3D02G062400.2	0
TraesCS3D02G064900.1	0
TraesCS3D02G070200.7	0
TraesCS3D02G070900.1	0
TraesCS3D02G077500.4	0
TraesCS3D02G084400.2	0
TraesCS3D02G095400.1	0
TraesCS3D02G098000.1	0
TraesCS3D02G099600.6	0
TraesCS3D02G100200.2	0
TraesCS3D02G101900.1	0
TraesCS3D02G104100.1	0
TraesCS3D02G108000.3	0
TraesCS3D02G115600.1	0
TraesCS3D02G125700.1	0
TraesCS3D02G125900.1	0
TraesCS3D02G126400.2	0
TraesCS3D02G127800.1	0
TraesCS3D02G134700.1	0
TraesCS3D02G137300.1	0
TraesCS3D02G140000.3	0
TraesCS3D02G148400.2	0
TraesCS3D02G155400.1	0
TraesCS3D02G156900.1	0
TraesCS3D02G159200.2	0
TraesCS3D02G159300.2	0
TraesCS3D02G162900.3	0
TraesCS3D02G163000.1	0
TraesCS3D02G163100.3	0
TraesCS3D02G164700.1	0
TraesCS3D02G166900.3	0
TraesCS3D02G169300.1	0
TraesCS3D02G176600.1	0
TraesCS3D02G179300.1	0
TraesCS3D02G186100.1	0
TraesCS3D02G191600.6	0
TraesCS3D02G193800.17	0
TraesCS3D02G193800.4	0
TraesCS3D02G194400.1	0
TraesCS3D02G194600.1	0
TraesCS3D02G196400.2	0
TraesCS3D02G196700.6	0
TraesCS3D02G199600.3	0
TraesCS3D02G200000.1	0
TraesCS3D02G200000.2	0
TraesCS3D02G202100.2	0
TraesCS3D02G205500.7	0
TraesCS3D02G207700.1	0
TraesCS3D02G208200.1	0
TraesCS3D02G209900.2	0
TraesCS3D02G211100.2	0
TraesCS3D02G213900.1	0
TraesCS3D02G218000.1	0
TraesCS3D02G220100.3	0
TraesCS3D02G225700.4	0
TraesCS3D02G227500.3	0
TraesCS3D02G228100.1	0
TraesCS3D02G228100.2	0
TraesCS3D02G230800.8	0
TraesCS3D02G232400.1	0
TraesCS3D02G237000.1	0
TraesCS3D02G237300.2	0
TraesCS3D02G239800.1	0
TraesCS3D02G243100.1	0
TraesCS3D02G244700.1	0
TraesCS3D02G245100.1	0
TraesCS3D02G245200.1	0
TraesCS3D02G247300.3	0
TraesCS3D02G247600.1	0
TraesCS3D02G248100.1	0
TraesCS3D02G251400.1	0
TraesCS3D02G252400.6	0
TraesCS3D02G252500.1	0
TraesCS3D02G255600.1	0
TraesCS3D02G255900.2	0
TraesCS3D02G268700.2	0
TraesCS3D02G274900.2	0
TraesCS3D02G279000.4	0
TraesCS3D02G286800.1	0
TraesCS3D02G291400.2	0
TraesCS3D02G292000.1	0
TraesCS3D02G294200.1	0
TraesCS3D02G300600.1	0
TraesCS3D02G302400.1	0
TraesCS3D02G307100.6	0
TraesCS3D02G309700.2	0
TraesCS3D02G309800.1	0
TraesCS3D02G309900.2	0
TraesCS3D02G311100.1	0
TraesCS3D02G315800.1	0
TraesCS3D02G317300.1	0
TraesCS3D02G317300.6	0
TraesCS3D02G325900.1	0
TraesCS3D02G328500.1	0
TraesCS3D02G330800.1	0
TraesCS3D02G341200.1	0
TraesCS3D02G343000.1	0
TraesCS3D02G344100.2	0
TraesCS3D02G346900.2	0
TraesCS3D02G349700.1	0
TraesCS3D02G352400.2	0
TraesCS3D02G358100.1	0
TraesCS3D02G358600.1	0
TraesCS3D02G366300.1	0
TraesCS3D02G371500.1	0
TraesCS3D02G376300.1	0
TraesCS3D02G381000.1	0
TraesCS3D02G385300.2	0
TraesCS3D02G388000.2	0
TraesCS3D02G389000.3	0
TraesCS3D02G391700.2	0
TraesCS3D02G393600.1	0
TraesCS3D02G395000.1	0
TraesCS3D02G401100.5	0
TraesCS3D02G402100.2	0
TraesCS3D02G412100.3	0
TraesCS3D02G412900.1	0
TraesCS3D02G415900.1	0
TraesCS3D02G420500.1	0
TraesCS3D02G424300.1	0
TraesCS3D02G434200.1	0
TraesCS3D02G450800.1	0
TraesCS3D02G452300.1	0
TraesCS3D02G453100.1	0
TraesCS3D02G453500.1	0
TraesCS3D02G478200.1	0
TraesCS3D02G482500.1	0
TraesCS3D02G484800.2	0
TraesCS3D02G493900.1	0
TraesCS3D02G496200.1	0
TraesCS3D02G498800.1	0
TraesCS3D02G498900.1	0
TraesCS3D02G502400.1	0
TraesCS3D02G509900.3	0
TraesCS3D02G510100.1	0
TraesCS3D02G513200.1	0
TraesCS3D02G516800.1	0
TraesCS3D02G521500.1	0
TraesCS3D02G521900.1	0
TraesCS3D02G524700.1	0
TraesCS3D02G525800.1	0
TraesCS3D02G527700.1	0
TraesCS3D02G528200.2	0
TraesCS3D02G534200.1	0
TraesCS3D02G540300.1	0
TraesCS3D02G543900.2	0
TraesCS3D02G544800.2	0
TraesCS4A02G003000.2	0
TraesCS4A02G008700.1	0
TraesCS4A02G009200.1	0
TraesCS4A02G011900.2	0
TraesCS4A02G014500.1	0
TraesCS4A02G021200.1	0
TraesCS4A02G021700.1	0
TraesCS4A02G034800.1	0
TraesCS4A02G036600.3	0
TraesCS4A02G036700.1	0
TraesCS4A02G038700.1	0
TraesCS4A02G046900.1	0
TraesCS4A02G047400.1	0
TraesCS4A02G050800.1	0
TraesCS4A02G055100.1	0
TraesCS4A02G056700.2	0
TraesCS4A02G057600.2	0
TraesCS4A02G060100.2	0
TraesCS4A02G061200.1	0
TraesCS4A02G063200.1	0
TraesCS4A02G063700.3	0
TraesCS4A02G067500.1	0
TraesCS4A02G068600.1	0
TraesCS4A02G069900.1	0
TraesCS4A02G071100.1	0
TraesCS4A02G073000.1	0
TraesCS4A02G086600.3	0
TraesCS4A02G089300.1	0
TraesCS4A02G095500.2	0
TraesCS4A02G102200.1	0
TraesCS4A02G107500.1	0
TraesCS4A02G112000.4	0
TraesCS4A02G112900.1	0
TraesCS4A02G115200.1	0
TraesCS4A02G115700.1	0
TraesCS4A02G117600.2	0
TraesCS4A02G121300.4	0
TraesCS4A02G124300.2	0
TraesCS4A02G125100.6	0
TraesCS4A02G126200.1	0
TraesCS4A02G129700.5	0
TraesCS4A02G135600.2	0
TraesCS4A02G136000.1	0
TraesCS4A02G137900.3	0
TraesCS4A02G139700.1	0
TraesCS4A02G144100.1	0
TraesCS4A02G147300.1	0
TraesCS4A02G149500.4	0
TraesCS4A02G149900.1	0
TraesCS4A02G157000.1	0
TraesCS4A02G157600.1	0
TraesCS4A02G160300.1	0
TraesCS4A02G161700.1	0
TraesCS4A02G163100.1	0
TraesCS4A02G165900.1	0
TraesCS4A02G165900.2	0
TraesCS4A02G171500.1	0
TraesCS4A02G176300.1	0
TraesCS4A02G176700.1	0
TraesCS4A02G178400.1	0
TraesCS4A02G183200.2	0
TraesCS4A02G188400.1	0
TraesCS4A02G199900.1	0
TraesCS4A02G200100.1	0
TraesCS4A02G204100.1	0
TraesCS4A02G208500.1	0
TraesCS4A02G210000.1	0
TraesCS4A02G216100.2	0
TraesCS4A02G216200.1	0
TraesCS4A02G231100.2	0
TraesCS4A02G232500.2	0
TraesCS4A02G239900.2	0
TraesCS4A02G244000.1	0
TraesCS4A02G259900.1	0
TraesCS4A02G269200.1	0
TraesCS4A02G276900.3	0
TraesCS4A02G280900.1	0
TraesCS4A02G285800.1	0
TraesCS4A02G291700.2	0
TraesCS4A02G296200.3	0
TraesCS4A02G298000.1	0
TraesCS4A02G298500.1	0
TraesCS4A02G299100.1	0
TraesCS4A02G307300.2	0
TraesCS4A02G312300.1	0
TraesCS4A02G319300.2	0
TraesCS4A02G320800.1	0
TraesCS4A02G325500.2	0
TraesCS4A02G327200.1	0
TraesCS4A02G328200.1	0
TraesCS4A02G328400.1	0
TraesCS4A02G329400.1	0
TraesCS4A02G330300.1	0
TraesCS4A02G332700.1	0
TraesCS4A02G333900.1	0
TraesCS4A02G336200.1	0
TraesCS4A02G343900.2	0
TraesCS4A02G347800.2	0
TraesCS4A02G354500.1	0
TraesCS4A02G357500.1	0
TraesCS4A02G359000.1	0
TraesCS4A02G361100.1	0
TraesCS4A02G364600.1	0
TraesCS4A02G375100.1	0
TraesCS4A02G378000.1	0
TraesCS4A02G379500.1	0
TraesCS4A02G380100.1	0
TraesCS4A02G383000.1	0
TraesCS4A02G388200.1	0
TraesCS4A02G390900.1	0
TraesCS4A02G394400.1	0
TraesCS4A02G396500.1	0
TraesCS4A02G397900.1	0
TraesCS4A02G407100.1	0
TraesCS4A02G409000.1	0
TraesCS4A02G421800.1	0
TraesCS4A02G421800.2	0
TraesCS4A02G426300.1	0
TraesCS4A02G426800.1	0
TraesCS4A02G427200.1	0
TraesCS4A02G429100.1	0
TraesCS4A02G429700.2	0
TraesCS4A02G445000.4	0
TraesCS4A02G445000.5	0
TraesCS4A02G445100.1	0
TraesCS4A02G445600.2	0
TraesCS4A02G468200.1	0
TraesCS4A02G471800.1	0
TraesCS4A02G472700.1	0
TraesCS4A02G487300.2	0
TraesCS4A02G491600.1	0
TraesCS4A02G493200.1	0
TraesCS4A02G495200.1	0
TraesCS4A02G495600.1	0
TraesCS4B02G007700.1	0
TraesCS4B02G012300.1	0
TraesCS4B02G012300.2	0
TraesCS4B02G020000.1	0
TraesCS4B02G020000.2	0
TraesCS4B02G024600.1	0
TraesCS4B02G024700.1	0
TraesCS4B02G027400.1	0
TraesCS4B02G029100.1	0
TraesCS4B02G050700.3	0
TraesCS4B02G053000.1	0
TraesCS4B02G057600.1	0
TraesCS4B02G057600.2	0
TraesCS4B02G063800.1	0
TraesCS4B02G065500.2	0
TraesCS4B02G065600.1	0
TraesCS4B02G081200.1	0
TraesCS4B02G084200.1	0
TraesCS4B02G084400.1	0
TraesCS4B02G084700.1	0
TraesCS4B02G086300.1	0
TraesCS4B02G092000.1	0
TraesCS4B02G100000.1	0
TraesCS4B02G103400.1	0
TraesCS4B02G103400.2	0
TraesCS4B02G103600.1	0
TraesCS4B02G105800.1	0
TraesCS4B02G111200.1	0
TraesCS4B02G112400.1	0
TraesCS4B02G115500.1	0
TraesCS4B02G117900.1	0
TraesCS4B02G119000.1	0
TraesCS4B02G120700.1	0
TraesCS4B02G121800.1	0
TraesCS4B02G126200.5	0
TraesCS4B02G130800.1	0
TraesCS4B02G131300.1	0
TraesCS4B02G132700.3	0
TraesCS4B02G137400.1	0
TraesCS4B02G142300.1	0
TraesCS4B02G143600.1	0
TraesCS4B02G144100.1	0
TraesCS4B02G146000.1	0
TraesCS4B02G148200.1	0
TraesCS4B02G150300.2	0
TraesCS4B02G152400.4	0
TraesCS4B02G153900.1	0
TraesCS4B02G155200.1	0
TraesCS4B02G155600.2	0
TraesCS4B02G157500.1	0
TraesCS4B02G160300.1	0
TraesCS4B02G164500.1	0
TraesCS4B02G164500.3	0
TraesCS4B02G164800.2	0
TraesCS4B02G165000.1	0
TraesCS4B02G171500.1	0
TraesCS4B02G171700.1	0
TraesCS4B02G173500.3	0
TraesCS4B02G174600.2	0
TraesCS4B02G174900.1	0
TraesCS4B02G176500.2	0
TraesCS4B02G180000.1	0
TraesCS4B02G180500.1	0
TraesCS4B02G181700.2	0
TraesCS4B02G181700.5	0
TraesCS4B02G185300.1	0
TraesCS4B02G192200.2	0
TraesCS4B02G194600.1	0
TraesCS4B02G194800.1	0
TraesCS4B02G196300.1	0
TraesCS4B02G196700.2	0
TraesCS4B02G198200.1	0
TraesCS4B02G200900.1	0
TraesCS4B02G204800.1	0
TraesCS4B02G208900.4	0
TraesCS4B02G212200.1	0
TraesCS4B02G216600.3	0
TraesCS4B02G218400.1	0
TraesCS4B02G227000.1	0
TraesCS4B02G230900.2	0
TraesCS4B02G233800.2	0
TraesCS4B02G238200.1	0
TraesCS4B02G242100.3	0
TraesCS4B02G242300.1	0
TraesCS4B02G246900.1	0
TraesCS4B02G247500.1	0
TraesCS4B02G247600.1	0
TraesCS4B02G250900.1	0
TraesCS4B02G256000.1	0
TraesCS4B02G256300.1	0
TraesCS4B02G258500.4	0
TraesCS4B02G260400.1	0
TraesCS4B02G272000.1	0
TraesCS4B02G280100.1	0
TraesCS4B02G281400.1	0
TraesCS4B02G281400.2	0
TraesCS4B02G282400.2	0
TraesCS4B02G285300.2	0
TraesCS4B02G286200.1	0
TraesCS4B02G287200.1	0
TraesCS4B02G295500.1	0
TraesCS4B02G296800.3	0
TraesCS4B02G297400.1	0
TraesCS4B02G303300.1	0
TraesCS4B02G312100.1	0
TraesCS4B02G322700.3	0
TraesCS4B02G333100.1	0
TraesCS4B02G337600.2	0
TraesCS4B02G343800.3	0
TraesCS4B02G354600.5	0
TraesCS4B02G362000.2	0
TraesCS4B02G363000.1	0
TraesCS4B02G365700.1	0
TraesCS4B02G368100.1	0
TraesCS4B02G376600.1	0
TraesCS4B02G378500.1	0
TraesCS4B02G382000.1	0
TraesCS4B02G391800.1	0
TraesCS4B02G395100.1	0
TraesCS4B02G395200.1	0
TraesCS4B02G395800.1	0
TraesCS4B02G396700.1	0
TraesCS4D02G006800.1	0
TraesCS4D02G012400.1	0
TraesCS4D02G014500.2	0
TraesCS4D02G020100.2	0
TraesCS4D02G026200.2	0
TraesCS4D02G026500.1	0
TraesCS4D02G030100.1	0
TraesCS4D02G032900.1	0
TraesCS4D02G032900.4	0
TraesCS4D02G044900.1	0
TraesCS4D02G046600.1	0
TraesCS4D02G056800.1	0
TraesCS4D02G061300.3	0
TraesCS4D02G068800.1	0
TraesCS4D02G070300.1	0
TraesCS4D02G070300.2	0
TraesCS4D02G071300.2	0
TraesCS4D02G072200.1	0
TraesCS4D02G079600.2	0
TraesCS4D02G085700.4	0
TraesCS4D02G086000.2	0
TraesCS4D02G087700.1	0
TraesCS4D02G090900.1	0
TraesCS4D02G091100.1	0
TraesCS4D02G098000.1	0
TraesCS4D02G099500.1	0
TraesCS4D02G106700.1	0
TraesCS4D02G110600.1	0
TraesCS4D02G114200.1	0
TraesCS4D02G115900.1	0
TraesCS4D02G121100.1	0
TraesCS4D02G121200.1	0
TraesCS4D02G129700.1	0
TraesCS4D02G129800.1	0
TraesCS4D02G131200.1	0
TraesCS4D02G132600.2	0
TraesCS4D02G142700.1	0
TraesCS4D02G143400.1	0
TraesCS4D02G144100.1	0
TraesCS4D02G144400.1	0
TraesCS4D02G147700.7	0
TraesCS4D02G147900.1	0
TraesCS4D02G157400.3	0
TraesCS4D02G157500.1	0
TraesCS4D02G157900.5	0
TraesCS4D02G158400.1	0
TraesCS4D02G162400.1	0
TraesCS4D02G163200.2	0
TraesCS4D02G164300.2	0
TraesCS4D02G173800.2	0
TraesCS4D02G173900.3	0
TraesCS4D02G175300.1	0
TraesCS4D02G178500.3	0
TraesCS4D02G178700.3	0
TraesCS4D02G181900.2	0
TraesCS4D02G182000.1	0
TraesCS4D02G184200.1	0
TraesCS4D02G186200.1	0
TraesCS4D02G186200.2	0
TraesCS4D02G190100.1	0
TraesCS4D02G190200.1	0
TraesCS4D02G193600.2	0
TraesCS4D02G194000.4	0
TraesCS4D02G197000.1	0
TraesCS4D02G200400.1	0
TraesCS4D02G211400.2	0
TraesCS4D02G214400.1	0
TraesCS4D02G214400.2	0
TraesCS4D02G218800.1	0
TraesCS4D02G225800.1	0
TraesCS4D02G231400.1	0
TraesCS4D02G235100.1	0
TraesCS4D02G241700.4	0
TraesCS4D02G242000.4	0
TraesCS4D02G250800.2	0
TraesCS4D02G255000.1	0
TraesCS4D02G257800.1	0
TraesCS4D02G259700.1	0
TraesCS4D02G263800.1	0
TraesCS4D02G264200.1	0
TraesCS4D02G267800.1	0
TraesCS4D02G267900.1	0
TraesCS4D02G269500.1	0
TraesCS4D02G269700.1	0
TraesCS4D02G279000.1	0
TraesCS4D02G279800.1	0
TraesCS4D02G288600.4	0
TraesCS4D02G288800.1	0
TraesCS4D02G295000.1	0
TraesCS4D02G296900.2	0
TraesCS4D02G297800.7	0
TraesCS4D02G299400.1	0
TraesCS4D02G303300.1	0
TraesCS4D02G306200.4	0
TraesCS4D02G306200.5	0
TraesCS4D02G310700.1	0
TraesCS4D02G312500.1	0
TraesCS4D02G315200.3	0
TraesCS4D02G316900.1	0
TraesCS4D02G322300.1	0
TraesCS4D02G322600.1	0
TraesCS4D02G323800.1	0
TraesCS4D02G332600.1	0
TraesCS4D02G333300.1	0
TraesCS4D02G344000.1	0
TraesCS4D02G351100.1	0
TraesCS4D02G352200.2	0
TraesCS4D02G357000.1	0
TraesCS4D02G361000.1	0
TraesCS4D02G366400.1	0
TraesCS5A02G004200.1	0
TraesCS5A02G005500.8	0
TraesCS5A02G005700.1	0
TraesCS5A02G008400.1	0
TraesCS5A02G010500.1	0
TraesCS5A02G013400.1	0
TraesCS5A02G014400.1	0
TraesCS5A02G019300.1	0
TraesCS5A02G022000.3	0
TraesCS5A02G025200.2	0
TraesCS5A02G026500.1	0
TraesCS5A02G031200.1	0
TraesCS5A02G034200.1	0
TraesCS5A02G036400.1	0
TraesCS5A02G041400.1	0
TraesCS5A02G042200.1	0
TraesCS5A02G048100.1	0
TraesCS5A02G051700.1	0
TraesCS5A02G051900.1	0
TraesCS5A02G054700.1	0
TraesCS5A02G058000.1	0
TraesCS5A02G068600.1	0
TraesCS5A02G069700.1	0
TraesCS5A02G069800.3	0
TraesCS5A02G069800.4	0
TraesCS5A02G076800.2	0
TraesCS5A02G076900.1	0
TraesCS5A02G078600.2	0
TraesCS5A02G080800.1	0
TraesCS5A02G089700.1	0
TraesCS5A02G091800.1	0
TraesCS5A02G093300.1	0
TraesCS5A02G099300.1	0
TraesCS5A02G103400.1	0
TraesCS5A02G106200.1	0
TraesCS5A02G109900.1	0
TraesCS5A02G110500.1	0
TraesCS5A02G112300.2	0
TraesCS5A02G114700.1	0
TraesCS5A02G121100.5	0
TraesCS5A02G121900.2	0
TraesCS5A02G122900.2	0
TraesCS5A02G125100.1	0
TraesCS5A02G126000.1	0
TraesCS5A02G128000.1	0
TraesCS5A02G130000.1	0
TraesCS5A02G130100.1	0
TraesCS5A02G132000.1	0
TraesCS5A02G133200.5	0
TraesCS5A02G138700.1	0
TraesCS5A02G143600.5	0
TraesCS5A02G143800.2	0
TraesCS5A02G145500.1	0
TraesCS5A02G149200.4	0
TraesCS5A02G150600.1	0
TraesCS5A02G151800.1	0
TraesCS5A02G155500.1	0
TraesCS5A02G161200.2	0
TraesCS5A02G164400.2	0
TraesCS5A02G172000.2	0
TraesCS5A02G173200.1	0
TraesCS5A02G175500.1	0
TraesCS5A02G177900.1	0
TraesCS5A02G182900.1	0
TraesCS5A02G183700.1	0
TraesCS5A02G184500.1	0
TraesCS5A02G193300.2	0
TraesCS5A02G197300.1	0
TraesCS5A02G202000.1	0
TraesCS5A02G204200.3	0
TraesCS5A02G211400.1	0
TraesCS5A02G213900.3	0
TraesCS5A02G215300.1	0
TraesCS5A02G215700.1	0
TraesCS5A02G220400.2	0
TraesCS5A02G222000.1	0
TraesCS5A02G222000.2	0
TraesCS5A02G227900.1	0
TraesCS5A02G236400.1	0
TraesCS5A02G240200.3	0
TraesCS5A02G240900.1	0
TraesCS5A02G241800.2	0
TraesCS5A02G251390.4	0
TraesCS5A02G253100.1	0
TraesCS5A02G254100.1	0
TraesCS5A02G254300.2	0
TraesCS5A02G254400.2	0
TraesCS5A02G255900.1	0
TraesCS5A02G257900.1	0
TraesCS5A02G269000.1	0
TraesCS5A02G269200.1	0
TraesCS5A02G272100.1	0
TraesCS5A02G272700.1	0
TraesCS5A02G275100.1	0
TraesCS5A02G276600.1	0
TraesCS5A02G276800.4	0
TraesCS5A02G282400.1	0
TraesCS5A02G286100.1	0
TraesCS5A02G289700.1	0
TraesCS5A02G296600.1	0
TraesCS5A02G298200.1	0
TraesCS5A02G298400.2	0
TraesCS5A02G299200.1	0
TraesCS5A02G306800.1	0
TraesCS5A02G316400.1	0
TraesCS5A02G316400.2	0
TraesCS5A02G317000.1	0
TraesCS5A02G323900.1	0
TraesCS5A02G326300.4	0
TraesCS5A02G330600.1	0
TraesCS5A02G332100.1	0
TraesCS5A02G344100.2	0
TraesCS5A02G344100.3	0
TraesCS5A02G345800.1	0
TraesCS5A02G349800.1	0
TraesCS5A02G352700.1	0
TraesCS5A02G357100.1	0
TraesCS5A02G368600.2	0
TraesCS5A02G369300.1	0
TraesCS5A02G371500.4	0
TraesCS5A02G371900.1	0
TraesCS5A02G375500.1	0
TraesCS5A02G375500.2	0
TraesCS5A02G380300.1	0
TraesCS5A02G383700.1	0
TraesCS5A02G384400.1	0
TraesCS5A02G386800.1	0
TraesCS5A02G391300.2	0
TraesCS5A02G392400.1	0
TraesCS5A02G392800.2	0
TraesCS5A02G395300.2	0
TraesCS5A02G396300.1	0
TraesCS5A02G400900.1	0
TraesCS5A02G403400.2	0
TraesCS5A02G407400.1	0
TraesCS5A02G407500.1	0
TraesCS5A02G407700.1	0
TraesCS5A02G409200.2	0
TraesCS5A02G410200.1	0
TraesCS5A02G414300.2	0
TraesCS5A02G420500.1	0
TraesCS5A02G429000.2	0
TraesCS5A02G442000.2	0
TraesCS5A02G446500.1	0
TraesCS5A02G447500.1	0
TraesCS5A02G452200.1	0
TraesCS5A02G458500.1	0
TraesCS5A02G462700.1	0
TraesCS5A02G480000.1	0
TraesCS5A02G480200.1	0
TraesCS5A02G480400.1	0
TraesCS5A02G491500.3	0
TraesCS5A02G494300.1	0
TraesCS5A02G497000.2	0
TraesCS5A02G497300.1	0
TraesCS5A02G499700.1	0
TraesCS5A02G500400.1	0
TraesCS5A02G501500.1	0
TraesCS5A02G509600.1	0
TraesCS5A02G512800.1	0
TraesCS5A02G516900.1	0
TraesCS5A02G517900.2	0
TraesCS5A02G521300.1	0
TraesCS5A02G522700.1	0
TraesCS5A02G533800.1	0
TraesCS5A02G534200.1	0
TraesCS5A02G539600.1	0
TraesCS5A02G540000.1	0
TraesCS5A02G541400.2	0
TraesCS5A02G548000.3	0
TraesCS5A02G548000.5	0
TraesCS5A02G548800.3	0
TraesCS5A02G550900.1	0
TraesCS5A02G551500.1	0
TraesCS5A02G556400.2	0
TraesCS5B02G000600.2	0
TraesCS5B02G012700.1	0
TraesCS5B02G013600.1	0
TraesCS5B02G022400.1	0
TraesCS5B02G022800.2	0
TraesCS5B02G024300.1	0
TraesCS5B02G028700.1	0
TraesCS5B02G032800.1	0
TraesCS5B02G035700.1	0
TraesCS5B02G045200.1	0
TraesCS5B02G046300.1	0
TraesCS5B02G050000.1	0
TraesCS5B02G052600.1	0
TraesCS5B02G064200.1	0
TraesCS5B02G064600.3	0
TraesCS5B02G067400.1	0
TraesCS5B02G073400.1	0
TraesCS5B02G077200.2	0
TraesCS5B02G081700.1	0
TraesCS5B02G085000.1	0
TraesCS5B02G085100.1	0
TraesCS5B02G087000.2	0
TraesCS5B02G090800.1	0
TraesCS5B02G095800.2	0
TraesCS5B02G107300.1	0
TraesCS5B02G110800.3	0
TraesCS5B02G111000.8	0
TraesCS5B02G111200.2	0
TraesCS5B02G113000.1	0
TraesCS5B02G120200.3	0
TraesCS5B02G120600.2	0
TraesCS5B02G121000.1	0
TraesCS5B02G121200.1	0
TraesCS5B02G121800.1	0
TraesCS5B02G125600.1	0
TraesCS5B02G129000.2	0
TraesCS5B02G129700.2	0
TraesCS5B02G131400.1	0
TraesCS5B02G132600.2	0
TraesCS5B02G136000.1	0
TraesCS5B02G141600.1	0
TraesCS5B02G141600.2	0
TraesCS5B02G144200.1	0
TraesCS5B02G144400.1	0
TraesCS5B02G144700.1	0
TraesCS5B02G146200.3	0
TraesCS5B02G147900.5	0
TraesCS5B02G150300.2	0
TraesCS5B02G152200.1	0
TraesCS5B02G155300.3	0
TraesCS5B02G163000.1	0
TraesCS5B02G165200.4	0
TraesCS5B02G168400.1	0
TraesCS5B02G168500.2	0
TraesCS5B02G170400.6	0
TraesCS5B02G175900.2	0
TraesCS5B02G182600.1	0
TraesCS5B02G185000.2	0
TraesCS5B02G185700.2	0
TraesCS5B02G186500.2	0
TraesCS5B02G188600.1	0
TraesCS5B02G192600.2	0
TraesCS5B02G194700.1	0
TraesCS5B02G194900.2	0
TraesCS5B02G196200.1	0
TraesCS5B02G197900.1	0
TraesCS5B02G200800.1	0
TraesCS5B02G203100.1	0
TraesCS5B02G205100.1	0
TraesCS5B02G211200.2	0
TraesCS5B02G211300.1	0
TraesCS5B02G213000.1	0
TraesCS5B02G219000.1	0
TraesCS5B02G220400.1	0
TraesCS5B02G224300.1	0
TraesCS5B02G224700.2	0
TraesCS5B02G226800.1	0
TraesCS5B02G227100.1	0
TraesCS5B02G227300.1	0
TraesCS5B02G241500.1	0
TraesCS5B02G246800.1	0
TraesCS5B02G253100.1	0
TraesCS5B02G253300.1	0
TraesCS5B02G253400.1	0
TraesCS5B02G255200.1	0
TraesCS5B02G262300.1	0
TraesCS5B02G265300.1	0
TraesCS5B02G268700.1	0
TraesCS5B02G276400.1	0
TraesCS5B02G277000.1	0
TraesCS5B02G280500.1	0
TraesCS5B02G286800.1	0
TraesCS5B02G286900.1	0
TraesCS5B02G290900.3	0
TraesCS5B02G293600.1	0
TraesCS5B02G294300.1	0
TraesCS5B02G297100.1	0
TraesCS5B02G299500.5	0
TraesCS5B02G304700.1	0
TraesCS5B02G316700.1	0
TraesCS5B02G327700.2	0
TraesCS5B02G330600.1	0
TraesCS5B02G339900.1	0
TraesCS5B02G340900.1	0
TraesCS5B02G341300.1	0
[truncated: 92,708 more rows]
